# Supplementary material for: Role of stem-like cells in chemotherapy resistance and relapse in pediatric T-cell acute lymphoblastic leukemia
Source: Nat Commun. 2025 Jun 27;16:5413. doi: 10.1038/s41467-025-61222-1 (PMC12205070; doi:10.1038/s41467-025-61222-1)
Supplement: Supplementary file 3 — Supplementary Data 1 [file 41467_2025_61222_MOESM3_ESM.xlsx]

## Sheet: Clinical characteristics
Pseudo	Study	Driver	Relapse_type	Category	Group	Primary cell source	Xenograft cell source	WBC_Count[per nl]	BM_Blast_content[%]	TimeTorelapse[Days]	Age_Range_at_First_Diagnosis	Immunophenotype	Risk_group	FACS-MRD(Day15)	Prednisone_Response	MRD1(Day33)	MRD2(Day78)
P1	AIEOP_BFM 2009	NKX2-1/4/5	2	PDX	initial	bone marrow	spleen	33.1	NA	962	1-16	cortical T	MR	0	good	NA	NA
P1	AIEOP_BFM 2009	NKX2-1/4/5	2	PDX	relapse	bone marrow	spleen	NA	86	962	1-16	NA	NA	NA	good	NA	NA
P2	ALL_BFM 2000	TAL1/2,LMO2	2	PDX	initial	bone marrow	spleen	255.8	NA	462	1-16	cortical T	MR	2	good	3	4
P2	ALL_BFM 2000	TAL1/2,LMO2	2	PDX	relapse	bone marrow	spleen	NA	72	462	1-16	NA	MR	2	good	3	4
P3	COALL0703	HOXA	1	PDX	initial	bone marrow	spleen	25.6	74	471	1-16	cortical T	HR	NA	NA	NA	NA
P3	COALL0703	HOXA	1	PDX	relapse	bone marrow	spleen	NA	78	471	NA	NA	NA	NA	NA	NA	NA
P4	COALL0703	TLX1/3	1	PDX	initial	bone marrow	spleen	630	NA	450	1-16	pre-T	HR	NA	NA	NA	NA
P4	COALL0703	TLX1/3	1	PDX	relapse	bone marrow	spleen	NA	8	450	NA	NA	NA	NA	NA	NA	NA
P5	COALL0809	NKX2-1/4/5	1	PDX	initial	bone marrow	spleen	139.1	NA	461	1-16	cortical T	MR	NA	NA	4	6
P5	COALL0809	NKX2-1/4/5	1	PDX	relapse	bone marrow	spleen	NA	57	461	NA	NA	NA	NA	NA	4	6
P6	ALL_BFM 2000	TAL1/2,LMO2	2	PDX	initial	bone marrow	spleen	803	NA	344	1-16	pre-T	HR	83	poor	1	4
P6	ALL_BFM 2000	TAL1/2,LMO2	2	PDX	relapse	bone marrow	spleen	NA	73	344	1-16	NA	NA	83	poor	1	4
P7	ALL_BFM 2000	TLX1/3	2	PDX	initial	bone marrow	spleen	170.5	NA	417	1-16	pro-T	HR	NA	poor	1	4
P7	ALL_BFM 2000	TLX1/3	2	PDX	relapse	bone marrow	spleen	NA	97	417	1-16	NA	NA	NA	poor	1	4
P8	ALL_BFM 2000	TAL1/2,LMO2	2	PDX	initial	bone marrow	spleen	226.5	NA	507	1-16	mature T	HR	59	poor	1	4
P8	ALL_BFM 2000	TAL1/2,LMO2	2	PDX	relapse	bone marrow	spleen	NA	70	507	1-16	NA	NA	59	poor	1	4
P9	ALL_BFM 2000	TLX1/3	1	PDX	initial	bone marrow	spleen	144	NA	420	1-16	cortical T/ T-ALL ohne Spez./ pre T	HR	4.5	poor	4	7
P9	ALL_BFM 2000	TLX1/3	1	PDX	relapse	bone marrow	spleen	NA	85	420	1-16	NA	NA	4.5	poor	4	7
P10	AIEOP_BFM 2009	TAL1/2,LMO2	2	PDX	initial	bone marrow	spleen	36.3	NA	541	1-16	cortical T	MR	1	good	NA	NA
P10	AIEOP_BFM 2009	TAL1/2,LMO2	2	PDX	relapse	bone marrow	spleen	NA	41	541	1-16	NA	NA	1	good	NA	NA
P11	ALL_BFM 2000	TAL1/2,LMO2	1	PDX	initial	bone marrow	spleen	131.3	NA	600	1-16	pre-T	MR	2	good	4	4
P11	ALL_BFM 2000	TAL1/2,LMO2	1	PDX	relapse	bone marrow	spleen	NA	NA	600	1-16	pre-T	NA	2	good	4	4
P12	ALL_BFM 2000	TAL1/2,LMO2	2	PDX	initial	bone marrow	spleen	170.9	NA	456	1-16	cortical T	MR	0	good	3	4
P12	ALL_BFM 2000	TAL1/2,LMO2	2	PDX	relapse	bone marrow	spleen	NA	96	456	1-16	NA	NA	0	good	3	4
P27	ALL_BFM 2000	HOXA	2	PDX	initial	bone marrow	spleen	112.34	NA	913	1-16	mature T	HR	20.5	poor	3	4
P27	ALL_BFM 2000	HOXA	2	PDX	relapse	bone marrow	spleen	NA	98	913	1-16	NA	NA	NA	NA	NA	NA
P41	ALL_BFM 2000	TAL1/2,LMO2	non-relapsed	PDX	initial	bone marrow	spleen	56.8	NA	NA	1-16	cortical	SR	0.5	good	7	7
P52	ALL_BFM 2000	TAL1/2,LMO3	non-relapsed	PDX	initial	bone marrow	spleen	28.9	NA	NA	1-16	cortical	MR	NA	good	7	7
P59	ALL_BFM 2000	TAL1/2,LMO4	non-relapsed	PDX	initial	bone marrow	spleen	NA	NA	NA	NA	cortical	NA	NA	poor	NA	NA
P63	ALL_BFM 2000	TAL1/2,LMO5	non-relapsed	PDX	initial	bone marrow	spleen	NA	NA	NA	NA	NA	NA	NA	NA	NA	NA
P68	AIEOP_BFM 2009	TAL1/2,LMO6	non-relapsed	PDX	initial	bone marrow	spleen	NA	95	NA	1-16	NA	NA	NA	NA	NA	NA
