# Supplementary material for: Role of stem-like cells in chemotherapy resistance and relapse in pediatric T-cell acute lymphoblastic leukemia
Source: Nat Commun. 2025 Jun 27;16:5413. doi: 10.1038/s41467-025-61222-1 (PMC12205070; doi:10.1038/s41467-025-61222-1)
Supplement: Supplementary file 4 — Supplementary Data 2 [file 41467_2025_61222_MOESM4_ESM.xlsx]

## Sheet: P2 Cluster0 regulons
TF	Fisher_pvalue	OR	fdr	padj	log2OR		Analysis done using two-sided Fisher's exact test
KLF2	3.83481e-08	0.00563444	2.68437e-07	<0.05	-7.47151		"fdr" refers to the actual adjusted p-value (numeric).
KLF6	0.00236126	0.0269534	0.0055096	<0.05	-5.21339		"padj" is a label (text) based on the fdr threshold (<0.05).
KLF8	0.0230147	0.0452971	0.0322206	<0.05	-4.46444
HCFC1	0.331287	0.295637	0.386501	n.s.	-1.7581
BRCA1	1	1.40553	1	n.s.	0.491114
E2F1	0.0177369	9.23022	0.0310396	<0.05	3.20637
TFDP1	3.42746e-06	46.0913	1.19961e-05	<0.05	5.52642

## Sheet: P2 Cluster1 regulons
TF	Fisher_pvalue	OR	fdr	padj	log2OR		Analysis done using two-sided Fisher's exact test
TFDP1	0.101135	0.126714	0.252838	n.s.	-2.98035		"fdr" refers to the actual adjusted p-value (numeric).
E2F1	1	0.571131	1	n.s.	-0.808106		"padj" is a label (text) based on the fdr threshold (<0.05).
BRCA1	1	0.744336	1	n.s.	-0.425974
KLF2	0.162023	6.1012	0.270038	n.s.	2.60909
KLF6	0.0877193	11.973	0.252838	n.s.	3.58172

## Sheet: P2 Cluster2 regulons
TF	Fisher_pvalue	OR	fdr	padj	log2OR		Analysis done using two-sided Fisher's exact test
TFDP1	3.29e-10	0.012726	1.64e-09	<0.05	-6.29604		"fdr" refers to the actual adjusted p-value (numeric).
E2F1	0.000151	0.052779	0.000502	<0.05	-4.24389		"padj" is a label (text) based on the fdr threshold (<0.05).
BRCA1	0.461407	0.368993	0.509002	n.s.	-1.43833
HCFC1	0.509002	1.77337	0.509002	n.s.	0.826493
E2F3	0.411881	2.67398	0.509002	n.s.	1.41899
KLF8	0.066681	11.2126	0.095259	n.s.	3.48705
RARA	0.066681	11.2126	0.095259	n.s.	3.48705
RARG	0.066681	11.2126	0.095259	n.s.	3.48705
KLF6	0.012843	17.7936	0.032107	<0.05	4.15328
KLF2	3.36e-12	208.265	3.36e-11	<0.05	7.70228
two-sided Fisher's exact test
