# Supplementary material for: Role of stem-like cells in chemotherapy resistance and relapse in pediatric T-cell acute lymphoblastic leukemia
Source: Nat Commun. 2025 Jun 27;16:5413. doi: 10.1038/s41467-025-61222-1 (PMC12205070; doi:10.1038/s41467-025-61222-1)
Supplement: Supplementary file 5 — Supplementary Data 3 [file 41467_2025_61222_MOESM5_ESM.xlsx]

## Sheet: DE markers TAL1 scenic reductio
	p_val	avg_log2FC	pct.1	pct.2	p_val_adj	cluster	gene		Analysis done using non-parametric Wilcoxon test
UHRF1	3.50717e-225	1.36797	0.896	0.574	1.53428e-220	Blasts	UHRF1
GXYLT2	7.41881e-212	1.73178	0.704	0.282	3.24551e-207	Blasts	GXYLT2
POLE	3.13437e-200	1.0053	0.964	0.747	1.37119e-195	Blasts	POLE
MKI67	2.6433e-189	1.55229	0.863	0.611	1.15636e-184	Blasts	MKI67
RRM2	9.56726e-188	1.53978	0.819	0.568	4.18539e-183	Blasts	RRM2
MYO7B	1.17243e-185	1.12453	0.933	0.782	5.12905e-181	Blasts	MYO7B
TUBB	7.10941e-184	1.15895	0.959	0.853	3.11015e-179	Blasts	TUBB
FANCI	4.6509e-183	1.43622	0.802	0.489	2.03463e-178	Blasts	FANCI
CIT	2.5881e-182	1.78755	0.742	0.425	1.13222e-177	Blasts	CIT
FANCA	2.62559e-181	1.2038	0.862	0.569	1.14862e-176	Blasts	FANCA
TUBA1B	3.27239e-180	1.3748	0.867	0.623	1.43157e-175	Blasts	TUBA1B
H3C2	3.10564e-178	2.09582	0.827	0.573	1.35862e-173	Blasts	H3C2
FAT1	5.17348e-175	1.02659	0.927	0.671	2.26324e-170	Blasts	FAT1
DIAPH3	3.7158e-168	1.56974	0.734	0.431	1.62555e-163	Blasts	DIAPH3
NSD2	3.55722e-167	0.784958	0.991	0.942	1.55618e-162	Blasts	NSD2
H2AZ1	1.70809e-165	1.21074	0.783	0.477	7.47239e-161	Blasts	H2AZ1
TYMS	4.18152e-165	1.23294	0.801	0.477	1.82929e-160	Blasts	TYMS
BRIP1	2.44505e-164	1.18768	0.831	0.55	1.06964e-159	Blasts	BRIP1
LMNB1	1.93098e-161	0.970528	0.929	0.742	8.44746e-157	Blasts	LMNB1
TMPO	3.00312e-161	0.954545	0.928	0.757	1.31378e-156	Blasts	TMPO
GAPDH	4.71175e-160	0.711301	0.993	0.967	2.06125e-155	Blasts	GAPDH
HMGA1	1.15155e-159	1.37081	0.784	0.483	5.03768e-155	Blasts	HMGA1
LINC01749	2.28035e-159	1.23048	0.779	0.424	9.97584e-155	Blasts	LINC01749
DNTT	1.06752e-158	1.14247	0.825	0.548	4.67008e-154	Blasts	DNTT
PITPNM2	1.41223e-158	0.974063	0.982	0.91	6.17806e-154	Blasts	PITPNM2
HMGB2	1.12657e-153	1.38082	0.782	0.501	4.92839e-149	Blasts	HMGB2
MELK	4.19545e-152	1.51363	0.665	0.33	1.83538e-147	Blasts	MELK
E2F7	6.75442e-151	1.68724	0.627	0.284	2.95486e-146	Blasts	E2F7
H4C3	7.96022e-151	2.03898	0.784	0.541	3.48236e-146	Blasts	H4C3
ADA	8.28591e-151	0.85667	0.954	0.797	3.62483e-146	Blasts	ADA
CCDC138	5.46786e-150	1.41605	0.76	0.455	2.39203e-145	Blasts	CCDC138
POLQ	3.49208e-149	1.60495	0.649	0.317	1.52768e-144	Blasts	POLQ
MYBL2	4.04386e-148	1.53842	0.714	0.409	1.76907e-143	Blasts	MYBL2
ADGRA3	1.11848e-147	1.60643	0.621	0.26	4.89304e-143	Blasts	ADGRA3
SHQ1	2.67866e-146	1.31087	0.787	0.512	1.17183e-141	Blasts	SHQ1
CENPP	7.18428e-146	1.04892	0.901	0.716	3.14291e-141	Blasts	CENPP
CNTLN	2.46385e-145	1.22065	0.765	0.46	1.07786e-140	Blasts	CNTLN
WDR62	3.35934e-145	1.29183	0.723	0.395	1.46961e-140	Blasts	WDR62
NEIL3	1.24326e-144	1.54858	0.685	0.381	5.43887e-140	Blasts	NEIL3
DTL	1.92506e-144	1.43641	0.712	0.393	8.42156e-140	Blasts	DTL
CENPF	2.73886e-144	1.57931	0.666	0.345	1.19817e-139	Blasts	CENPF
ATAD2	4.89385e-143	1.01537	0.848	0.599	2.14091e-138	Blasts	ATAD2
SMC2	6.5054e-142	1.37529	0.718	0.407	2.84592e-137	Blasts	SMC2
STMN1	3.66918e-140	0.897482	0.911	0.72	1.60516e-135	Blasts	STMN1
H2BC12	4.37861e-140	1.61107	0.741	0.467	1.91551e-135	Blasts	H2BC12
RFC3	1.08318e-139	1.59235	0.656	0.331	4.73859e-135	Blasts	RFC3
H2AC11	3.04077e-139	1.68613	0.72	0.433	1.33025e-134	Blasts	H2AC11
RAD54L	3.14883e-138	1.49016	0.621	0.282	1.37752e-133	Blasts	RAD54L
BUB1B	4.48827e-138	1.61335	0.595	0.264	1.96348e-133	Blasts	BUB1B
NETO1	2.47263e-137	2.92282	0.439	0.123	1.0817e-132	Blasts	NETO1
CEP128	1.06785e-136	0.956001	0.941	0.828	4.67154e-132	Blasts	CEP128
MCM4	3.60128e-134	1.08459	0.793	0.497	1.57545e-129	Blasts	MCM4
NCAPG2	3.83797e-134	1.03402	0.836	0.589	1.679e-129	Blasts	NCAPG2
PCNA	1.12084e-133	1.09775	0.759	0.456	4.90332e-129	Blasts	PCNA
BUB1	1.95529e-133	1.68373	0.602	0.283	8.55382e-129	Blasts	BUB1
H3C3	9.39269e-133	2.10876	0.622	0.336	4.10902e-128	Blasts	H3C3
NCAPD3	9.78303e-133	0.962282	0.855	0.615	4.27978e-128	Blasts	NCAPD3
NCAPH	9.74267e-132	1.72792	0.573	0.258	4.26213e-127	Blasts	NCAPH
PRKDC	1.15942e-131	0.706586	0.987	0.961	5.07214e-127	Blasts	PRKDC
H3C8	2.45442e-130	1.98758	0.606	0.318	1.07373e-125	Blasts	H3C8
PCBP3	1.61044e-129	0.999867	0.874	0.691	7.04519e-125	Blasts	PCBP3
H2AC12	2.73791e-129	1.98386	0.609	0.313	1.19776e-124	Blasts	H2AC12
KNTC1	3.76886e-129	0.993822	0.861	0.594	1.64876e-124	Blasts	KNTC1
H2AX	5.37454e-129	1.47742	0.67	0.374	2.3512e-124	Blasts	H2AX
POC1A	9.86946e-129	1.44219	0.618	0.306	4.31759e-124	Blasts	POC1A
KIF18B	3.21113e-128	1.93838	0.534	0.222	1.40477e-123	Blasts	KIF18B
KIF11	2.01544e-127	1.7918	0.584	0.282	8.81696e-123	Blasts	KIF11
KIF15	2.95378e-127	1.52502	0.595	0.292	1.29219e-122	Blasts	KIF15
H2BC17	4.31949e-127	1.90719	0.623	0.332	1.88965e-122	Blasts	H2BC17
NCAPD2	7.84714e-127	1.08298	0.855	0.683	3.43289e-122	Blasts	NCAPD2
CHAF1A	1.06701e-126	0.925407	0.803	0.516	4.66783e-122	Blasts	CHAF1A
H4C13	1.58681e-126	2.15722	0.511	0.205	6.94182e-122	Blasts	H4C13
TOP2A	6.88355e-126	2.00061	0.578	0.284	3.01135e-121	Blasts	TOP2A
CDC45	8.53435e-126	1.24518	0.674	0.349	3.73352e-121	Blasts	CDC45
H4C2	2.23943e-125	1.94701	0.738	0.513	9.79682e-121	Blasts	H4C2
MCM7	7.19483e-125	0.858312	0.923	0.747	3.14752e-120	Blasts	MCM7
H2BC9	1.07578e-124	1.92439	0.687	0.429	4.70623e-120	Blasts	H2BC9
CENPM	2.14515e-124	1.58765	0.582	0.25	9.38437e-120	Blasts	CENPM
TERT	3.09772e-124	1.91406	0.539	0.229	1.35516e-119	Blasts	TERT
H4C8	5.37294e-124	1.86445	0.766	0.552	2.3505e-119	Blasts	H4C8
FOXM1	1.60122e-123	1.68667	0.549	0.243	7.00485e-119	Blasts	FOXM1
SMC4	1.15572e-122	0.967074	0.861	0.67	5.05592e-118	Blasts	SMC4
NOTCH3	1.20808e-122	0.799302	0.722	0.371	5.28497e-118	Blasts	NOTCH3
ASPM	5.04192e-122	1.79143	0.558	0.258	2.20569e-117	Blasts	ASPM
H1.5	1.88161e-121	1.963	0.785	0.581	8.23146e-117	Blasts	H1.5
AP001347.1	1.90533e-121	1.00523	0.793	0.532	8.33524e-117	Blasts	AP001347.1
CDC25A	1.90562e-121	1.83514	0.528	0.214	8.33651e-117	Blasts	CDC25A
GTSE1	7.2707e-121	1.70835	0.643	0.357	3.18071e-116	Blasts	GTSE1
PSAP	1.12752e-120	0.692864	0.979	0.912	4.93256e-116	Blasts	PSAP
H3C7	2.46551e-120	1.80358	0.621	0.35	1.07859e-115	Blasts	H3C7
MND1	3.22323e-120	1.76294	0.535	0.232	1.41007e-115	Blasts	MND1
PEX5L	6.20036e-120	1.15201	0.842	0.638	2.71247e-115	Blasts	PEX5L
BRCA1	6.71753e-120	1.26337	0.666	0.366	2.93872e-115	Blasts	BRCA1
TFDP1	8.83511e-120	0.895303	0.873	0.625	3.86509e-115	Blasts	TFDP1
POLA1	1.90592e-119	0.921411	0.914	0.789	8.33784e-115	Blasts	POLA1
EZH2	4.12014e-119	0.855361	0.913	0.755	1.80244e-114	Blasts	EZH2
NUCB2	4.20551e-119	0.729735	0.959	0.847	1.83979e-114	Blasts	NUCB2
TPX2	2.07246e-118	1.63866	0.601	0.311	9.06638e-114	Blasts	TPX2
CBX5	3.24436e-118	0.788975	0.926	0.769	1.41931e-113	Blasts	CBX5
CLSPN	7.44945e-118	1.30476	0.664	0.36	3.25891e-113	Blasts	CLSPN
NUCKS1	8.28849e-118	0.839879	0.905	0.749	3.62596e-113	Blasts	NUCKS1
RFWD3	1.81327e-117	0.951722	0.844	0.625	7.93252e-113	Blasts	RFWD3
PKP4	1.67355e-116	1.49261	0.6	0.303	7.32127e-112	Blasts	PKP4
MCM10	1.93847e-116	1.44174	0.561	0.246	8.48022e-112	Blasts	MCM10
H3C12	1.99863e-116	2.05899	0.588	0.315	8.7434e-112	Blasts	H3C12
H2AC4	5.6665e-116	2.22019	0.521	0.238	2.47892e-111	Blasts	H2AC4
ATAD5	6.19636e-116	1.15644	0.704	0.397	2.71072e-111	Blasts	ATAD5
DNA2	8.26501e-116	1.08753	0.727	0.443	3.61569e-111	Blasts	DNA2
KIFC1	8.76151e-116	1.6976	0.564	0.275	3.8329e-111	Blasts	KIFC1
H2AC14	5.45216e-115	2.31597	0.464	0.178	2.38516e-110	Blasts	H2AC14
MCM2	1.13388e-113	0.891778	0.822	0.555	4.96037e-109	Blasts	MCM2
H4C4	3.22183e-113	2.06291	0.61	0.35	1.40945e-108	Blasts	H4C4
CDCA5	8.21699e-113	1.7642	0.475	0.171	3.59469e-108	Blasts	CDCA5
CDT1	2.19906e-112	1.10072	0.673	0.353	9.62021e-108	Blasts	CDT1
RRM1	3.38029e-112	1.13381	0.731	0.479	1.47878e-107	Blasts	RRM1
ANLN	2.1467e-111	1.63566	0.561	0.277	9.39118e-107	Blasts	ANLN
BRI3BP	2.44589e-111	1.10479	0.69	0.397	1.07e-106	Blasts	BRI3BP
HMGN2	3.33285e-111	0.899697	0.796	0.54	1.45802e-106	Blasts	HMGN2
NASP	3.38969e-111	0.743647	0.888	0.677	1.48289e-106	Blasts	NASP
RAN	4.30061e-111	0.960975	0.746	0.484	1.88139e-106	Blasts	RAN
TACC3	6.44593e-111	1.301	0.697	0.45	2.8199e-106	Blasts	TACC3
H2BC11	5.17642e-110	1.72208	0.65	0.401	2.26453e-105	Blasts	H2BC11
CDCA2	1.13816e-109	2.1477	0.444	0.162	4.9791e-105	Blasts	CDCA2
H3C11	3.73555e-109	1.67261	0.622	0.364	1.63419e-104	Blasts	H3C11
H3C10	4.20565e-109	1.70543	0.693	0.463	1.83985e-104	Blasts	H3C10
EPB41L2	6.13432e-109	1.1419	0.682	0.4	2.68358e-104	Blasts	EPB41L2
H4C1	7.72421e-109	2.08156	0.572	0.311	3.37911e-104	Blasts	H4C1
GALNT2	8.85747e-109	0.641817	0.988	0.948	3.87488e-104	Blasts	GALNT2
SLC29A1	1.10512e-108	2.1929	0.412	0.129	4.83455e-104	Blasts	SLC29A1
H4C9	1.63393e-108	1.81486	0.519	0.231	7.14796e-104	Blasts	H4C9
C21orf58	3.10756e-108	1.13243	0.704	0.433	1.35946e-103	Blasts	C21orf58
NCAPG	4.05441e-108	1.66441	0.483	0.191	1.77368e-103	Blasts	NCAPG
RAD18	8.74313e-108	0.981645	0.787	0.537	3.82486e-103	Blasts	RAD18
POLD1	1.65937e-107	1.1563	0.705	0.412	7.25925e-103	Blasts	POLD1
KIF4A	2.24062e-107	2.12031	0.456	0.179	9.80203e-103	Blasts	KIF4A
TICRR	3.61235e-107	1.67989	0.481	0.192	1.5803e-102	Blasts	TICRR
LIG1	7.74272e-107	0.882574	0.804	0.541	3.38721e-102	Blasts	LIG1
PARD3	2.93167e-106	0.630043	0.987	0.929	1.28252e-101	Blasts	PARD3
BRCA2	4.98345e-106	1.43049	0.547	0.256	2.18011e-101	Blasts	BRCA2
TFDP2	5.11878e-106	0.726745	0.978	0.91	2.23931e-101	Blasts	TFDP2
GINS1	6.09115e-106	1.19701	0.559	0.259	2.66469e-101	Blasts	GINS1
TSHR	1.14999e-105	1.14039	0.805	0.626	5.03088e-101	Blasts	TSHR
BCL11A	3.42796e-105	0.842009	0.806	0.554	1.49963e-100	Blasts	BCL11A
H2BC13	4.17549e-105	2.13575	0.479	0.208	1.82665e-100	Blasts	H2BC13
H2AC13	4.51701e-105	2.07963	0.458	0.183	1.97605e-100	Blasts	H2AC13
PHGDH	5.60329e-105	0.946568	0.696	0.412	2.45127e-100	Blasts	PHGDH
H2BC5	7.05227e-105	1.50599	0.801	0.617	3.08516e-100	Blasts	H2BC5
TIMELESS	1.48988e-104	1.00032	0.694	0.389	6.51776e-100	Blasts	TIMELESS
H2BC10	4.95643e-104	2.04758	0.549	0.291	2.16829e-99	Blasts	H2BC10
RECQL4	6.96299e-104	1.5421	0.507	0.212	3.0461e-99	Blasts	RECQL4
CCNF	2.05517e-103	2.11787	0.48	0.206	8.99077e-99	Blasts	CCNF
ORC1	4.05011e-103	1.32284	0.55	0.255	1.7718e-98	Blasts	ORC1
H2BC14	4.25917e-103	2.54603	0.445	0.18	1.86326e-98	Blasts	H2BC14
HELLS	4.34552e-103	0.863734	0.779	0.523	1.90104e-98	Blasts	HELLS
KNL1	1.70729e-102	1.35972	0.592	0.318	7.46886e-98	Blasts	KNL1
DNMT1	2.13595e-102	0.636735	0.962	0.871	9.34416e-98	Blasts	DNMT1
BIRC5	3.99751e-102	1.87369	0.421	0.145	1.74879e-97	Blasts	BIRC5
NETO2	7.33093e-102	2.72155	0.361	0.1	3.20706e-97	Blasts	NETO2
H2BC8	1.3355e-101	1.60753	0.756	0.565	5.8424e-97	Blasts	H2BC8
UCK2	2.21668e-101	0.586446	0.8	0.53	9.69729e-97	Blasts	UCK2
NKD2	3.67289e-101	1.59868	0.52	0.239	1.60678e-96	Blasts	NKD2
LINC02814	3.71016e-101	1.61352	0.671	0.443	1.62308e-96	Blasts	LINC02814
ZGRF1	4.70582e-101	1.43076	0.565	0.276	2.05865e-96	Blasts	ZGRF1
H2AC8	4.94324e-101	1.78201	0.755	0.574	2.16252e-96	Blasts	H2AC8
LINC01226	9.00576e-101	1.82006	0.439	0.162	3.93975e-96	Blasts	LINC01226
KIF2C	9.21512e-101	1.94057	0.456	0.185	4.03134e-96	Blasts	KIF2C
H4C5	1.8097e-100	1.47579	0.837	0.69	7.91691e-96	Blasts	H4C5
INCENP	1.9659e-100	1.43637	0.646	0.398	8.60023e-96	Blasts	INCENP
PAICS	2.56284e-99	1.17188	0.669	0.397	1.12117e-94	Blasts	PAICS
HJURP	7.36787e-99	2.09119	0.443	0.178	3.22322e-94	Blasts	HJURP
H2BC7	7.96944e-99	1.98344	0.642	0.417	3.48639e-94	Blasts	H2BC7
CEP72	1.05985e-98	1.17326	0.607	0.325	4.63654e-94	Blasts	CEP72
FANCL	1.72451e-98	1.12739	0.585	0.303	7.54421e-94	Blasts	FANCL
RTTN	3.00993e-98	0.861094	0.812	0.576	1.31676e-93	Blasts	RTTN
RPS6	3.196e-98	0.655789	0.971	0.92	1.39815e-93	Blasts	RPS6
CDK1	3.5141e-98	1.97755	0.372	0.107	1.53731e-93	Blasts	CDK1
H3C1	5.28244e-98	1.81686	0.441	0.173	2.31091e-93	Blasts	H3C1
H1.3	9.82822e-98	1.21399	0.891	0.772	4.29955e-93	Blasts	H1.3
CENPO	1.10651e-97	1.09531	0.628	0.351	4.84067e-93	Blasts	CENPO
EXO1	3.67512e-97	1.50885	0.468	0.193	1.60776e-92	Blasts	EXO1
JAM3	4.47599e-97	1.37369	0.534	0.267	1.95811e-92	Blasts	JAM3
BARD1	1.45851e-96	0.80048	0.784	0.547	6.38054e-92	Blasts	BARD1
PKMYT1	1.85473e-96	1.24828	0.523	0.237	8.11387e-92	Blasts	PKMYT1
IDH2	2.01293e-96	0.662357	0.932	0.792	8.80595e-92	Blasts	IDH2
SSRP1	2.08018e-96	0.819294	0.819	0.611	9.10018e-92	Blasts	SSRP1
MIR924HG	6.65672e-96	1.29483	0.724	0.548	2.91211e-91	Blasts	MIR924HG
ACOT7	6.89567e-96	1.12251	0.656	0.393	3.01665e-91	Blasts	ACOT7
H2BC4	3.24917e-95	1.74139	0.723	0.528	1.42141e-90	Blasts	H2BC4
ASF1B	8.06339e-95	1.53041	0.501	0.227	3.52749e-90	Blasts	ASF1B
CEP55	9.92824e-95	1.9178	0.383	0.12	4.34331e-90	Blasts	CEP55
NCL	2.2807e-94	0.700408	0.939	0.832	9.97737e-90	Blasts	NCL
LMNB2	2.42913e-94	0.791373	0.819	0.583	1.06267e-89	Blasts	LMNB2
MMS22L	6.53248e-94	0.91056	0.774	0.549	2.85776e-89	Blasts	MMS22L
MCM3	7.80754e-94	0.788122	0.847	0.641	3.41557e-89	Blasts	MCM3
C1orf112	1.52844e-93	1.10627	0.629	0.367	6.68645e-89	Blasts	C1orf112
PAXIP1	2.4713e-93	1.07068	0.682	0.419	1.08112e-88	Blasts	PAXIP1
FGFR1	6.09762e-93	0.835107	0.739	0.495	2.66753e-88	Blasts	FGFR1
ESPL1	7.66338e-93	1.67473	0.476	0.221	3.3525e-88	Blasts	ESPL1
WDR90	1.48749e-92	0.998964	0.644	0.359	6.50731e-88	Blasts	WDR90
MCM6	1.98859e-92	0.854152	0.83	0.605	8.6995e-88	Blasts	MCM6
SPC25	2.52732e-92	1.91615	0.435	0.176	1.10563e-87	Blasts	SPC25
CEP152	9.39751e-92	1.05271	0.651	0.393	4.11113e-87	Blasts	CEP152
CCNA2	1.40947e-91	1.95793	0.374	0.12	6.16601e-87	Blasts	CCNA2
UBE2E2	1.81578e-91	0.700672	0.761	0.502	7.94348e-87	Blasts	UBE2E2
HADH	5.56545e-91	1.03032	0.669	0.412	2.43472e-86	Blasts	HADH
DEK	5.90364e-91	0.718709	0.811	0.595	2.58267e-86	Blasts	DEK
XYLB	6.63533e-91	1.07143	0.721	0.476	2.90276e-86	Blasts	XYLB
FANCD2	7.28624e-91	1.16021	0.631	0.378	3.18751e-86	Blasts	FANCD2
TONSL	1.43916e-90	1.11609	0.599	0.326	6.29589e-86	Blasts	TONSL
SMC1A	1.57914e-90	0.729522	0.902	0.755	6.90825e-86	Blasts	SMC1A
DEPDC1B	3.56248e-90	1.8973	0.397	0.148	1.55848e-85	Blasts	DEPDC1B
HSP90AA1	7.33805e-90	0.822018	0.962	0.902	3.21018e-85	Blasts	HSP90AA1
SKA3	1.35765e-89	1.7121	0.401	0.142	5.9393e-85	Blasts	SKA3
ANP32B	1.40881e-89	0.645001	0.882	0.705	6.1631e-85	Blasts	ANP32B
SMARCA4	2.96731e-89	0.541631	0.99	0.957	1.29811e-84	Blasts	SMARCA4
SCMH1	4.07447e-89	0.673787	0.894	0.745	1.78246e-84	Blasts	SCMH1
ECT2	4.57271e-89	1.0459	0.657	0.406	2.00042e-84	Blasts	ECT2
KPNB1	7.15794e-89	0.603566	0.928	0.822	3.13138e-84	Blasts	KPNB1
AC091057.1	9.75939e-89	1.57267	0.491	0.23	4.26944e-84	Blasts	AC091057.1
RAPGEF5	1.89048e-88	1.05102	0.658	0.395	8.27027e-84	Blasts	RAPGEF5
LTBP1	3.72018e-88	1.12529	0.63	0.375	1.62747e-83	Blasts	LTBP1
TROAP	5.36896e-88	2.03824	0.386	0.14	2.34876e-83	Blasts	TROAP
TTF2	6.05874e-88	0.817115	0.704	0.465	2.65052e-83	Blasts	TTF2
CHEK1	1.57988e-87	1.0258	0.645	0.382	6.9115e-83	Blasts	CHEK1
HSPD1	2.55457e-87	0.863398	0.775	0.572	1.11755e-82	Blasts	HSPD1
SLC1A4	3.13629e-87	1.03733	0.65	0.381	1.37203e-82	Blasts	SLC1A4
STK3	3.22062e-87	0.843721	0.691	0.429	1.40892e-82	Blasts	STK3
CENPE	3.32879e-87	2.02979	0.441	0.192	1.45624e-82	Blasts	CENPE
WDR34	1.13675e-86	0.968175	0.615	0.344	4.97296e-82	Blasts	WDR34
BLM	1.4201e-86	0.962418	0.661	0.413	6.21252e-82	Blasts	BLM
H2BC15	1.44141e-86	1.53277	0.573	0.343	6.30576e-82	Blasts	H2BC15
HNRNPAB	5.28376e-86	0.716472	0.837	0.644	2.31149e-81	Blasts	HNRNPAB
H1.2	5.35852e-86	1.3847	0.915	0.804	2.34419e-81	Blasts	H1.2
H2AC21	5.85958e-86	1.88178	0.51	0.278	2.56339e-81	Blasts	H2AC21
NUP155	1.03758e-85	0.84178	0.711	0.466	4.5391e-81	Blasts	NUP155
CHTF18	1.54837e-85	1.08619	0.591	0.318	6.77364e-81	Blasts	CHTF18
H2BC3	1.8952e-85	2.27589	0.45	0.216	8.29095e-81	Blasts	H2BC3
SLIT1	3.04021e-85	1.25348	0.681	0.504	1.33e-80	Blasts	SLIT1
WDHD1	3.47482e-85	0.862197	0.633	0.363	1.52013e-80	Blasts	WDHD1
HES4	4.12196e-85	1.51892	0.395	0.14	1.80323e-80	Blasts	HES4
RPLP0	5.45854e-85	0.64486	0.955	0.882	2.38795e-80	Blasts	RPLP0
GFI1	5.50147e-85	0.821602	0.533	0.261	2.40673e-80	Blasts	GFI1
SH3TC1	6.08924e-85	1.03057	0.619	0.354	2.66386e-80	Blasts	SH3TC1
RACGAP1	8.47106e-85	1.27779	0.554	0.305	3.70584e-80	Blasts	RACGAP1
SPC24	1.59875e-84	1.65952	0.385	0.135	6.99405e-80	Blasts	SPC24
CENPU	3.79389e-84	0.908872	0.592	0.32	1.65971e-79	Blasts	CENPU
CTPS1	1.2165e-83	0.855708	0.776	0.542	5.3218e-79	Blasts	CTPS1
ZWINT	1.52449e-83	1.17601	0.524	0.26	6.66918e-79	Blasts	ZWINT
RANBP1	3.09608e-83	1.00027	0.604	0.342	1.35444e-78	Blasts	RANBP1
MPP6	8.05793e-83	1.57929	0.388	0.139	3.5251e-78	Blasts	MPP6
H2BU1	8.2614e-83	2.36757	0.333	0.101	3.61411e-78	Blasts	H2BU1
DLGAP5	3.89046e-82	2.28984	0.331	0.101	1.70196e-77	Blasts	DLGAP5
CDC20	5.76618e-82	2.2067	0.316	0.088	2.52253e-77	Blasts	CDC20
ANTXR1	1.65861e-81	0.914093	0.582	0.315	7.25593e-77	Blasts	ANTXR1
MAT2A	2.70156e-81	0.700275	0.882	0.735	1.18185e-76	Blasts	MAT2A
H4C6	2.83549e-81	1.80017	0.548	0.326	1.24044e-76	Blasts	H4C6
SIVA1	5.56376e-81	0.885214	0.699	0.45	2.43398e-76	Blasts	SIVA1
HCFC1	7.01123e-81	0.529393	0.976	0.92	3.0672e-76	Blasts	HCFC1
CIP2A	1.65e-80	1.56509	0.477	0.23	7.21826e-76	Blasts	CIP2A
FKBP4	1.9519e-80	1.1848	0.544	0.292	8.53896e-76	Blasts	FKBP4
CCNI2	2.21337e-80	2.23912	0.309	0.083	9.68284e-76	Blasts	CCNI2
TAL1	2.55896e-80	1.47225	0.459	0.211	1.11947e-75	Blasts	TAL1
KIF24	2.85626e-80	1.5084	0.457	0.211	1.24953e-75	Blasts	KIF24
AC011447.3	2.92716e-80	1.03814	0.571	0.314	1.28054e-75	Blasts	AC011447.3
CENPI	8.46603e-80	1.41801	0.411	0.165	3.70364e-75	Blasts	CENPI
XRCC3	1.91012e-79	1.09857	0.538	0.279	8.35619e-75	Blasts	XRCC3
PTPN3	3.47529e-79	1.09928	0.471	0.208	1.52033e-74	Blasts	PTPN3
SRSF10	4.58497e-79	0.689724	0.819	0.636	2.00579e-74	Blasts	SRSF10
CDH2	4.6772e-79	0.779174	0.538	0.272	2.04613e-74	Blasts	CDH2
KIF22	5.86808e-79	0.852033	0.763	0.559	2.56711e-74	Blasts	KIF22
XRCC2	7.06232e-79	1.46263	0.458	0.204	3.08955e-74	Blasts	XRCC2
PSIP1	1.4762e-78	0.816506	0.75	0.521	6.45795e-74	Blasts	PSIP1
TOPBP1	1.58002e-78	0.693341	0.809	0.62	6.91213e-74	Blasts	TOPBP1
SLC19A1	1.93136e-78	0.912805	0.763	0.535	8.44911e-74	Blasts	SLC19A1
KHSRP	2.98486e-78	0.612497	0.891	0.723	1.30579e-73	Blasts	KHSRP
SHCBP1	5.19743e-78	1.71351	0.391	0.155	2.27372e-73	Blasts	SHCBP1
QSER1	9.31869e-78	0.782527	0.712	0.478	4.07665e-73	Blasts	QSER1
WDR76	1.05693e-77	0.845274	0.594	0.342	4.62373e-73	Blasts	WDR76
RPS5	1.08411e-77	0.599558	0.933	0.846	4.74266e-73	Blasts	RPS5
ALYREF	1.3279e-77	0.788436	0.656	0.401	5.80918e-73	Blasts	ALYREF
MTHFD1	1.38091e-77	0.744429	0.775	0.558	6.04108e-73	Blasts	MTHFD1
NUP205	1.39989e-77	0.758397	0.835	0.662	6.12409e-73	Blasts	NUP205
TK1	1.71178e-77	1.42467	0.398	0.156	7.48854e-73	Blasts	TK1
PLXNA1	3.64294e-77	1.06061	0.515	0.258	1.59368e-72	Blasts	PLXNA1
NDUFAF6	5.18963e-77	0.840146	0.813	0.64	2.27031e-72	Blasts	NDUFAF6
EMC3.AS1	1.21831e-76	0.839936	0.526	0.272	5.32975e-72	Blasts	EMC3.AS1
RPS12	1.92238e-76	0.60522	0.934	0.871	8.40985e-72	Blasts	RPS12
KIF14	2.65249e-76	1.94227	0.424	0.199	1.16039e-71	Blasts	KIF14
CDCA8	4.42145e-76	2.06969	0.338	0.115	1.93425e-71	Blasts	CDCA8
GEN1	8.82282e-76	1.51495	0.425	0.186	3.85972e-71	Blasts	GEN1
AURKB	1.26445e-75	1.84823	0.35	0.125	5.53161e-71	Blasts	AURKB
CTDSPL	1.49458e-75	1.10055	0.56	0.316	6.53834e-71	Blasts	CTDSPL
PBK	1.51291e-75	2.40244	0.285	0.073	6.61854e-71	Blasts	PBK
MAD2L2	1.71244e-75	1.01124	0.596	0.35	7.4914e-71	Blasts	MAD2L2
DLEU2	2.33607e-75	0.508792	0.988	0.944	1.02196e-70	Blasts	DLEU2
RPS16	2.4096e-75	0.539851	0.939	0.874	1.05413e-70	Blasts	RPS16
USP1	3.41292e-75	0.866718	0.62	0.376	1.49305e-70	Blasts	USP1
LRRC28	3.79448e-75	0.763385	0.815	0.624	1.65997e-70	Blasts	LRRC28
PRIM2	4.86267e-75	0.709541	0.833	0.65	2.12727e-70	Blasts	PRIM2
ESCO2	1.43827e-74	2.03708	0.31	0.095	6.29202e-70	Blasts	ESCO2
GSTP1	2.28627e-74	0.807016	0.746	0.539	1.00018e-69	Blasts	GSTP1
CENPK	3.24665e-74	0.736041	0.728	0.528	1.42031e-69	Blasts	CENPK
STIL	5.62409e-74	1.30564	0.479	0.24	2.46037e-69	Blasts	STIL
E2F8	6.02063e-74	2.10255	0.334	0.117	2.63385e-69	Blasts	E2F8
XRCC6	8.61483e-74	0.687575	0.858	0.712	3.76873e-69	Blasts	XRCC6
H2AC17	1.03736e-73	1.82593	0.359	0.138	4.53813e-69	Blasts	H2AC17
RNF150	1.18761e-73	1.25677	0.586	0.361	5.19543e-69	Blasts	RNF150
SLC25A5	4.71883e-73	0.5945	0.852	0.684	2.06435e-68	Blasts	SLC25A5
AP005482.2	5.06946e-73	0.819025	0.583	0.33	2.21774e-68	Blasts	AP005482.2
MTHFD1L	5.98411e-73	0.90511	0.677	0.458	2.61787e-68	Blasts	MTHFD1L
RAD51AP1	6.81616e-73	1.41989	0.372	0.141	2.98187e-68	Blasts	RAD51AP1
RHOU	8.80546e-73	1.27559	0.416	0.179	3.85213e-68	Blasts	RHOU
SUPT16H	9.7924e-73	0.759756	0.747	0.535	4.28388e-68	Blasts	SUPT16H
WEE1	1.17459e-72	0.789091	0.588	0.336	5.13848e-68	Blasts	WEE1
ZNF519	1.74973e-72	0.874461	0.632	0.388	7.65454e-68	Blasts	ZNF519
PRPS2	2.15615e-72	1.01236	0.541	0.299	9.43252e-68	Blasts	PRPS2
CKAP2L	2.36516e-72	1.8934	0.322	0.107	1.03469e-67	Blasts	CKAP2L
NAP1L1	2.40964e-72	0.587002	0.918	0.812	1.05415e-67	Blasts	NAP1L1
CKAP5	2.80747e-72	0.860748	0.824	0.691	1.22818e-67	Blasts	CKAP5
TBCD	2.92273e-72	0.501993	0.985	0.944	1.27861e-67	Blasts	TBCD
CD1B	3.25427e-72	1.29541	0.455	0.227	1.42365e-67	Blasts	CD1B
RBBP4	4.43213e-72	0.58181	0.896	0.746	1.93893e-67	Blasts	RBBP4
MPHOSPH9	5.11484e-72	0.599053	0.844	0.684	2.23759e-67	Blasts	MPHOSPH9
KIF18A	7.31324e-72	1.43344	0.359	0.136	3.19932e-67	Blasts	KIF18A
MZB1	7.51616e-72	0.549379	0.848	0.647	3.28809e-67	Blasts	MZB1
BAZ1B	8.70669e-72	0.506016	0.95	0.849	3.80892e-67	Blasts	BAZ1B
H2BC18	9.48555e-72	1.7688	0.449	0.237	4.14964e-67	Blasts	H2BC18
DDX11	1.28283e-71	0.593921	0.78	0.55	5.61199e-67	Blasts	DDX11
SPATA5	1.35205e-71	0.568958	0.869	0.706	5.91481e-67	Blasts	SPATA5
ATP6AP1L	1.71759e-71	1.2715	0.712	0.542	7.51392e-67	Blasts	ATP6AP1L
DSCC1	2.44283e-71	1.27565	0.379	0.149	1.06867e-66	Blasts	DSCC1
C19orf48	2.52592e-71	0.922679	0.592	0.343	1.10501e-66	Blasts	C19orf48
ALDH1A2	5.67586e-71	0.876406	0.674	0.489	2.48302e-66	Blasts	ALDH1A2
SYK	5.74337e-71	0.784995	0.618	0.376	2.51255e-66	Blasts	SYK
NDC80	8.45928e-71	1.58002	0.396	0.174	3.70068e-66	Blasts	NDC80
GGA2	9.58478e-71	1.23464	0.443	0.209	4.19305e-66	Blasts	GGA2
ATRNL1	1.07145e-70	1.76567	0.468	0.262	4.68729e-66	Blasts	ATRNL1
RPL8	1.37441e-70	0.556563	0.933	0.839	6.01265e-66	Blasts	RPL8
GRK3	1.85525e-70	0.588482	0.895	0.732	8.11617e-66	Blasts	GRK3
CCT3	2.15623e-70	0.738849	0.8	0.632	9.43285e-66	Blasts	CCT3
NEMP1	2.72253e-70	1.03323	0.586	0.34	1.19102e-65	Blasts	NEMP1
NDC1	4.57392e-70	0.907849	0.599	0.359	2.00095e-65	Blasts	NDC1
NOTCH1	5.89195e-70	0.53055	0.983	0.923	2.57755e-65	Blasts	NOTCH1
CEP78	8.98376e-70	1.08525	0.587	0.352	3.93013e-65	Blasts	CEP78
H2BC6	1.1194e-69	1.59429	0.512	0.306	4.89704e-65	Blasts	H2BC6
SLC44A1	1.23021e-69	1.09698	0.433	0.2	5.3818e-65	Blasts	SLC44A1
MT.ND2	1.2999e-69	0.688042	0.919	0.838	5.68666e-65	Blasts	MT.ND2
MCM5	1.3003e-69	0.55014	0.871	0.665	5.68842e-65	Blasts	MCM5
IMPDH2	3.99333e-69	0.925469	0.65	0.417	1.74696e-64	Blasts	IMPDH2
FBLN7	4.15858e-69	1.76702	0.336	0.121	1.81925e-64	Blasts	FBLN7
CCDC85C	4.24404e-69	1.04079	0.565	0.332	1.85664e-64	Blasts	CCDC85C
PARPBP	5.21773e-69	0.88353	0.545	0.309	2.2826e-64	Blasts	PARPBP
TTK	6.95096e-69	1.57787	0.377	0.159	3.04083e-64	Blasts	TTK
FRMD4A	1.4614e-68	1.83419	0.477	0.27	6.39319e-64	Blasts	FRMD4A
SCN7A	3.00834e-68	1.20381	0.478	0.256	1.31606e-63	Blasts	SCN7A
SLC17A9	4.5603e-68	1.809	0.358	0.141	1.99499e-63	Blasts	SLC17A9
CD1E	5.60327e-68	1.02695	0.46	0.24	2.45126e-63	Blasts	CD1E
ZNF618	1.00898e-67	0.743289	0.555	0.311	4.414e-63	Blasts	ZNF618
NOLC1	1.21697e-67	0.811686	0.739	0.537	5.32386e-63	Blasts	NOLC1
KIF23	1.31866e-67	1.74497	0.369	0.158	5.76876e-63	Blasts	KIF23
AIG1	3.31289e-67	1.46557	0.359	0.142	1.44929e-62	Blasts	AIG1
MAP3K20	3.98476e-67	0.758825	0.601	0.36	1.74321e-62	Blasts	MAP3K20
NUF2	5.00849e-67	1.85689	0.344	0.133	2.19106e-62	Blasts	NUF2
RANGAP1	5.71856e-67	0.768167	0.756	0.557	2.5017e-62	Blasts	RANGAP1
PPIF	1.16867e-66	0.840872	0.501	0.268	5.1126e-62	Blasts	PPIF
H2AC15	1.43149e-66	1.44992	0.482	0.268	6.26232e-62	Blasts	H2AC15
GMNN	1.58638e-66	1.09071	0.472	0.236	6.93993e-62	Blasts	GMNN
NDST3	1.95673e-66	0.547397	0.92	0.802	8.56011e-62	Blasts	NDST3
CDK5RAP2	2.162e-66	0.586926	0.912	0.817	9.45812e-62	Blasts	CDK5RAP2
ARHGAP11A	2.21384e-66	1.07293	0.462	0.236	9.6849e-62	Blasts	ARHGAP11A
TBC1D5	2.48437e-66	0.508055	0.916	0.815	1.08684e-61	Blasts	TBC1D5
MAST2	2.74399e-66	0.841937	0.674	0.453	1.20041e-61	Blasts	MAST2
CCNB1	2.81006e-66	2.27902	0.29	0.092	1.22931e-61	Blasts	CCNB1
H2BC21	2.85419e-66	1.32819	0.663	0.493	1.24862e-61	Blasts	H2BC21
IGFBP2	4.02664e-66	0.784008	0.623	0.385	1.76153e-61	Blasts	IGFBP2
KIF20A	5.03039e-66	2.10253	0.263	0.072	2.20064e-61	Blasts	KIF20A
PLK4	7.3081e-66	1.48097	0.377	0.158	3.19708e-61	Blasts	PLK4
IPO5	8.12785e-66	0.644066	0.734	0.541	3.55569e-61	Blasts	IPO5
TRIP13	1.2487e-65	1.89517	0.31	0.105	5.46268e-61	Blasts	TRIP13
CDC6	1.58871e-65	1.07874	0.449	0.219	6.95013e-61	Blasts	CDC6
FBXO5	1.68811e-65	1.2776	0.357	0.141	7.38496e-61	Blasts	FBXO5
PDSS1	2.12679e-65	0.864826	0.594	0.359	9.30408e-61	Blasts	PDSS1
IQGAP3	2.3518e-65	1.35928	0.432	0.218	1.02884e-60	Blasts	IQGAP3
JADE1	3.74164e-65	0.599567	0.802	0.632	1.63685e-60	Blasts	JADE1
RCC1	4.42649e-65	0.694418	0.707	0.5	1.93646e-60	Blasts	RCC1
TNPO2	4.87396e-65	0.668772	0.789	0.592	2.13221e-60	Blasts	TNPO2
VRK1	5.34881e-65	0.737038	0.746	0.548	2.33994e-60	Blasts	VRK1
DDX12P	1.11972e-64	0.683322	0.694	0.464	4.89846e-60	Blasts	DDX12P
CENPJ	1.16341e-64	0.998016	0.498	0.268	5.08957e-60	Blasts	CENPJ
NLGN4X	1.25434e-64	0.785256	0.567	0.342	5.48735e-60	Blasts	NLGN4X
PKD2	1.34552e-64	0.717005	0.711	0.484	5.88624e-60	Blasts	PKD2
RAD51	1.59389e-64	1.33288	0.387	0.166	6.9728e-60	Blasts	RAD51
RBBP8	2.08874e-64	0.838443	0.651	0.425	9.13761e-60	Blasts	RBBP8
LSM4	2.87792e-64	0.714347	0.625	0.397	1.259e-59	Blasts	LSM4
SHMT1	3.31043e-64	0.901358	0.586	0.354	1.44821e-59	Blasts	SHMT1
E2F1	3.38966e-64	0.784824	0.637	0.39	1.48287e-59	Blasts	E2F1
TMEM106C	7.24943e-64	0.958701	0.424	0.198	3.17141e-59	Blasts	TMEM106C
SKP2	8.43988e-64	0.728458	0.56	0.337	3.6922e-59	Blasts	SKP2
NUDT21	2.31202e-63	0.777774	0.639	0.412	1.01144e-58	Blasts	NUDT21
JADE3	2.48126e-63	0.959014	0.546	0.313	1.08548e-58	Blasts	JADE3
PABPC4	3.84024e-63	0.637136	0.753	0.551	1.67999e-58	Blasts	PABPC4
HNRNPF	4.56124e-63	0.528503	0.94	0.871	1.9954e-58	Blasts	HNRNPF
PRR11	6.49166e-63	1.98851	0.321	0.124	2.83991e-58	Blasts	PRR11
CHRNA3	1.29395e-62	1.22515	0.353	0.139	5.66064e-58	Blasts	CHRNA3
DTYMK	1.34525e-62	0.875529	0.543	0.322	5.88508e-58	Blasts	DTYMK
NPM1	1.82506e-62	0.633688	0.834	0.673	7.98409e-58	Blasts	NPM1
TUSC3	2.03256e-62	0.624996	0.669	0.443	8.89182e-58	Blasts	TUSC3
LRRC20	3.28634e-62	0.916421	0.515	0.285	1.43768e-57	Blasts	LRRC20
ZNF367	5.1154e-62	0.583587	0.591	0.351	2.23783e-57	Blasts	ZNF367
MSH6	6.06548e-62	0.640943	0.77	0.583	2.65347e-57	Blasts	MSH6
RPS2	6.14142e-62	0.583857	0.884	0.756	2.68669e-57	Blasts	RPS2
PTPRD	7.18148e-62	0.691708	0.937	0.863	3.14168e-57	Blasts	PTPRD
TMEM132D	9.99172e-62	0.723425	0.686	0.506	4.37108e-57	Blasts	TMEM132D
WWOX	1.10499e-61	0.554584	0.988	0.979	4.83401e-57	Blasts	WWOX
CDK2	1.54494e-61	0.962649	0.521	0.298	6.75866e-57	Blasts	CDK2
RPS21	2.60145e-61	0.626044	0.849	0.699	1.13806e-56	Blasts	RPS21
Z94721.1	3.15758e-61	0.927486	0.413	0.194	1.38135e-56	Blasts	Z94721.1
ARPP21	4.44138e-61	0.62184	0.878	0.746	1.94297e-56	Blasts	ARPP21
ILF2	4.90954e-61	0.632696	0.789	0.602	2.14778e-56	Blasts	ILF2
GINS4	6.44241e-61	1.15453	0.383	0.168	2.81836e-56	Blasts	GINS4
CEP192	9.9415e-61	0.50115	0.929	0.854	4.34911e-56	Blasts	CEP192
TNFAIP2	1.06988e-60	1.27038	0.456	0.244	4.68039e-56	Blasts	TNFAIP2
FANCG	1.07238e-60	0.995695	0.511	0.286	4.69135e-56	Blasts	FANCG
LIN9	1.52933e-60	0.885567	0.415	0.199	6.69035e-56	Blasts	LIN9
SLC7A1	1.75246e-60	0.531202	0.803	0.623	7.66647e-56	Blasts	SLC7A1
RAD21	1.86594e-60	0.668832	0.853	0.733	8.16292e-56	Blasts	RAD21
DGKH	1.89237e-60	0.632497	0.68	0.469	8.27855e-56	Blasts	DGKH
UGT3A2	1.9757e-60	2.28729	0.277	0.091	8.64309e-56	Blasts	UGT3A2
ENOSF1	2.0048e-60	0.573108	0.842	0.67	8.7704e-56	Blasts	ENOSF1
PSMC3	3.47461e-60	0.742931	0.631	0.41	1.52004e-55	Blasts	PSMC3
SPRED2	4.63481e-60	0.671449	0.739	0.551	2.02759e-55	Blasts	SPRED2
NUP58	6.83933e-60	0.685082	0.735	0.547	2.992e-55	Blasts	NUP58
RPL41	8.23352e-60	0.545184	0.854	0.712	3.60192e-55	Blasts	RPL41
GOT2	1.02057e-59	0.801798	0.577	0.361	4.4647e-55	Blasts	GOT2
RFC2	1.42064e-59	0.971922	0.524	0.303	6.21488e-55	Blasts	RFC2
FIRRE	1.86469e-59	0.693137	0.751	0.56	8.15745e-55	Blasts	FIRRE
TRAIP	1.8804e-59	1.30681	0.351	0.148	8.22618e-55	Blasts	TRAIP
FAM111B	2.1761e-59	1.01621	0.381	0.175	9.51979e-55	Blasts	FAM111B
DBF4B	2.3803e-59	1.24688	0.434	0.221	1.04131e-54	Blasts	DBF4B
HNRNPD	2.47753e-59	0.526128	0.913	0.828	1.08385e-54	Blasts	HNRNPD
CDCA3	2.74733e-59	1.81957	0.268	0.083	1.20188e-54	Blasts	CDCA3
H2AC20	3.43539e-59	1.30883	0.628	0.466	1.50288e-54	Blasts	H2AC20
TPI1	4.46014e-59	0.819771	0.654	0.44	1.95118e-54	Blasts	TPI1
ORC6	5.27703e-59	1.35275	0.338	0.136	2.30854e-54	Blasts	ORC6
ANP32E	8.52645e-59	0.994468	0.562	0.354	3.73007e-54	Blasts	ANP32E
CCT5	1.90575e-58	0.665231	0.792	0.635	8.3371e-54	Blasts	CCT5
NOP56	2.01662e-58	0.630596	0.787	0.619	8.82209e-54	Blasts	NOP56
SGO1	2.8686e-58	1.36921	0.313	0.12	1.25493e-53	Blasts	SGO1
SKA2	4.25628e-58	0.768094	0.632	0.424	1.862e-53	Blasts	SKA2
SAE1	4.52015e-58	0.620185	0.756	0.572	1.97743e-53	Blasts	SAE1
CEP131	5.16772e-58	0.940744	0.487	0.263	2.26072e-53	Blasts	CEP131
CENPN	5.62891e-58	1.32515	0.338	0.139	2.46248e-53	Blasts	CENPN
CSE1L	6.58402e-58	0.51451	0.712	0.525	2.88031e-53	Blasts	CSE1L
DHX15	9.1446e-58	0.506584	0.906	0.801	4.00049e-53	Blasts	DHX15
SNHG1	9.5525e-58	0.837891	0.715	0.523	4.17893e-53	Blasts	SNHG1
MTBP	1.70509e-57	1.16211	0.433	0.223	7.45924e-53	Blasts	MTBP
TANC1	1.76004e-57	0.806251	0.534	0.326	7.69966e-53	Blasts	TANC1
BAHCC1	2.09753e-57	0.826247	0.674	0.503	9.17606e-53	Blasts	BAHCC1
MASTL	2.74039e-57	1.10659	0.458	0.245	1.19884e-52	Blasts	MASTL
CACNA1C.AS1	7.01101e-57	0.798158	0.651	0.448	3.06711e-52	Blasts	CACNA1C.AS1
MYC	8.06867e-57	1.02096	0.468	0.256	3.5298e-52	Blasts	MYC
UBA2	1.86853e-56	0.652238	0.812	0.647	8.17428e-52	Blasts	UBA2
AC010615.2	2.18086e-56	1.28332	0.445	0.24	9.54061e-52	Blasts	AC010615.2
PLK1	2.66341e-56	1.9884	0.299	0.117	1.16516e-51	Blasts	PLK1
CDKN2C	2.76074e-56	1.20517	0.42	0.218	1.20774e-51	Blasts	CDKN2C
CDCA7L	3.46902e-56	0.669931	0.66	0.451	1.51759e-51	Blasts	CDCA7L
QKI	5.11612e-56	0.756501	0.614	0.4	2.23815e-51	Blasts	QKI
TMEM201	5.13548e-56	0.555187	0.578	0.358	2.24662e-51	Blasts	TMEM201
POLD3	5.37042e-56	0.839645	0.531	0.322	2.3494e-51	Blasts	POLD3
DUT	6.47044e-56	0.703073	0.631	0.417	2.83062e-51	Blasts	DUT
CKAP2	8.06901e-56	1.18512	0.367	0.17	3.52995e-51	Blasts	CKAP2
TCF19	1.65311e-55	0.790752	0.538	0.317	7.23187e-51	Blasts	TCF19
TP53	2.27955e-55	0.698856	0.734	0.549	9.97233e-51	Blasts	TP53
SEPTIN8	2.32874e-55	1.06533	0.412	0.208	1.01875e-50	Blasts	SEPTIN8
RBL1	2.47882e-55	0.602666	0.772	0.591	1.08441e-50	Blasts	RBL1
VKORC1L1	4.2036e-55	0.733151	0.675	0.478	1.83895e-50	Blasts	VKORC1L1
ASRGL1	4.79511e-55	1.33731	0.388	0.191	2.09772e-50	Blasts	ASRGL1
CDK4	5.04351e-55	0.815346	0.509	0.296	2.20638e-50	Blasts	CDK4
PDE10A	5.39224e-55	2.35974	0.436	0.265	2.35894e-50	Blasts	PDE10A
CTNNAL1	5.59093e-55	1.46255	0.315	0.126	2.44586e-50	Blasts	CTNNAL1
FAM83D	8.21415e-55	1.60553	0.351	0.166	3.59344e-50	Blasts	FAM83D
TUBB4B	9.02976e-55	1.04281	0.55	0.35	3.95025e-50	Blasts	TUBB4B
SMO	1.15386e-54	1.32753	0.337	0.145	5.04781e-50	Blasts	SMO
IPO7	1.20765e-54	0.656408	0.766	0.592	5.2831e-50	Blasts	IPO7
NUP214	1.21505e-54	0.53537	0.918	0.82	5.31546e-50	Blasts	NUP214
KIF20B	1.45315e-54	0.986478	0.538	0.347	6.35711e-50	Blasts	KIF20B
KPNA2	1.50084e-54	1.35112	0.452	0.258	6.56572e-50	Blasts	KPNA2
PA2G4	1.96959e-54	0.901095	0.498	0.291	8.61638e-50	Blasts	PA2G4
THOP1	2.0632e-54	0.724431	0.672	0.462	9.02589e-50	Blasts	THOP1
CTDSPL2	2.24037e-54	0.624964	0.814	0.648	9.80093e-50	Blasts	CTDSPL2
AC092939.1	2.29839e-54	1.11511	0.407	0.203	1.00548e-49	Blasts	AC092939.1
MLEC	2.80417e-54	0.57967	0.839	0.675	1.22674e-49	Blasts	MLEC
CDC25C	3.00734e-54	1.61373	0.291	0.112	1.31562e-49	Blasts	CDC25C
NCAPH2	4.81076e-54	0.55245	0.703	0.499	2.10456e-49	Blasts	NCAPH2
SRRT	6.50326e-54	0.547847	0.839	0.681	2.84498e-49	Blasts	SRRT
SNHG29	7.74064e-54	0.509777	0.849	0.698	3.3863e-49	Blasts	SNHG29
SPSB4	9.39079e-54	1.21723	0.46	0.268	4.10819e-49	Blasts	SPSB4
POLE2	1.43521e-53	0.588064	0.517	0.298	6.2786e-49	Blasts	POLE2
H1.4	1.61082e-53	0.946372	0.91	0.837	7.04684e-49	Blasts	H1.4
CRNDE	1.67894e-53	0.760289	0.619	0.412	7.34484e-49	Blasts	CRNDE
CCNB2	1.69737e-53	1.60585	0.266	0.093	7.42546e-49	Blasts	CCNB2
MIS18BP1	1.72424e-53	0.750543	0.626	0.427	7.54303e-49	Blasts	MIS18BP1
DSN1	1.82011e-53	1.169	0.429	0.228	7.96245e-49	Blasts	DSN1
RPS13	2.05771e-53	0.609824	0.769	0.599	9.00187e-49	Blasts	RPS13
RFC5	2.60163e-53	0.898285	0.458	0.25	1.13814e-48	Blasts	RFC5
CCDC14	3.15039e-53	0.667197	0.733	0.567	1.3782e-48	Blasts	CCDC14
PTGES3	4.15121e-53	0.567921	0.802	0.637	1.81603e-48	Blasts	PTGES3
HPS4	5.31587e-53	0.620889	0.722	0.533	2.32553e-48	Blasts	HPS4
PSAT1	1.07047e-52	1.10074	0.355	0.158	4.68301e-48	Blasts	PSAT1
SRPK1	1.3793e-52	0.58671	0.829	0.68	6.03404e-48	Blasts	SRPK1
SASS6	1.59677e-52	1.10203	0.439	0.234	6.98538e-48	Blasts	SASS6
H2AW	1.60072e-52	1.72151	0.275	0.1	7.00268e-48	Blasts	H2AW
MRPL37	2.57878e-52	0.726809	0.632	0.436	1.12814e-47	Blasts	MRPL37
FLNB	3.31241e-52	0.719759	0.674	0.468	1.44908e-47	Blasts	FLNB
BCAT1	3.38596e-52	1.09896	0.52	0.336	1.48125e-47	Blasts	BCAT1
TCFL5	4.40663e-52	0.768654	0.635	0.429	1.92777e-47	Blasts	TCFL5
LAMTOR5.AS1	4.89143e-52	0.597421	0.732	0.555	2.13985e-47	Blasts	LAMTOR5.AS1
RRP7BP	6.28777e-52	0.846315	0.598	0.407	2.75071e-47	Blasts	RRP7BP
PMEPA1	8.98697e-52	1.3465	0.45	0.26	3.93153e-47	Blasts	PMEPA1
SESTD1	1.05608e-51	0.67958	0.67	0.472	4.62004e-47	Blasts	SESTD1
MARCKSL1	1.75421e-51	0.590897	0.781	0.602	7.67416e-47	Blasts	MARCKSL1
ARHGAP33	2.0061e-51	0.667978	0.583	0.383	8.77609e-47	Blasts	ARHGAP33
RIF1	2.08206e-51	0.507501	0.877	0.749	9.10837e-47	Blasts	RIF1
RBM15	2.33592e-51	0.556383	0.775	0.622	1.02189e-46	Blasts	RBM15
ITGB3BP	2.37371e-51	0.726857	0.509	0.302	1.03842e-46	Blasts	ITGB3BP
PFAS	2.44722e-51	0.610948	0.643	0.441	1.07058e-46	Blasts	PFAS
CDCA4	2.86483e-51	0.84794	0.503	0.301	1.25328e-46	Blasts	CDCA4
WDR5	3.4002e-51	0.553235	0.66	0.455	1.48749e-46	Blasts	WDR5
TMEM38B	3.49276e-51	1.51391	0.274	0.098	1.52798e-46	Blasts	TMEM38B
RPL23	4.97133e-51	0.52342	0.843	0.7	2.17481e-46	Blasts	RPL23
PROM1	6.34089e-51	2.40741	0.261	0.095	2.77395e-46	Blasts	PROM1
CKS2	7.29291e-51	1.16127	0.337	0.153	3.19043e-46	Blasts	CKS2
CCDC18	1.91024e-50	0.726705	0.599	0.402	8.35674e-46	Blasts	CCDC18
RAG1	2.01249e-50	1.24406	0.268	0.097	8.80402e-46	Blasts	RAG1
LRP4	2.03898e-50	1.03744	0.37	0.178	8.91994e-46	Blasts	LRP4
HAUS6	3.50563e-50	0.563984	0.635	0.427	1.53361e-45	Blasts	HAUS6
CCDC26	6.94623e-50	0.688545	0.934	0.868	3.03877e-45	Blasts	CCDC26
IMPA2	8.03008e-50	1.32625	0.325	0.143	3.51292e-45	Blasts	IMPA2
MACROD1	9.58106e-50	0.816389	0.57	0.377	4.19143e-45	Blasts	MACROD1
CHEK2	1.56946e-49	1.41843	0.285	0.112	6.86592e-45	Blasts	CHEK2
SLCO4A1	2.56545e-49	0.901555	0.542	0.334	1.12231e-44	Blasts	SLCO4A1
CEP295	2.60087e-49	0.656503	0.595	0.402	1.1378e-44	Blasts	CEP295
EIF4A3	2.9043e-49	0.761033	0.524	0.319	1.27054e-44	Blasts	EIF4A3
PPIA	3.19511e-49	0.54756	0.779	0.619	1.39777e-44	Blasts	PPIA
UBE2T	3.37561e-49	1.69808	0.263	0.095	1.47673e-44	Blasts	UBE2T
WASF1	4.36371e-49	0.968918	0.328	0.146	1.90899e-44	Blasts	WASF1
C1QBP	4.62431e-49	0.837479	0.522	0.335	2.023e-44	Blasts	C1QBP
KLHL23	4.74141e-49	0.847501	0.569	0.371	2.07422e-44	Blasts	KLHL23
SRSF7	7.25328e-49	0.51899	0.884	0.755	3.17309e-44	Blasts	SRSF7
ASAP2	9.42297e-49	1.32034	0.315	0.142	4.12226e-44	Blasts	ASAP2
CEP97	1.11422e-48	0.898274	0.547	0.348	4.87439e-44	Blasts	CEP97
PLEKHA7	1.50006e-48	0.81204	0.623	0.458	6.56231e-44	Blasts	PLEKHA7
GINS2	1.60374e-48	0.891433	0.461	0.267	7.01589e-44	Blasts	GINS2
CAD	1.88765e-48	0.563206	0.784	0.616	8.2579e-44	Blasts	CAD
RPL38	2.04541e-48	0.524445	0.819	0.692	8.94806e-44	Blasts	RPL38
RPL27A	2.41465e-48	0.504181	0.895	0.781	1.05634e-43	Blasts	RPL27A
BMPR1A	2.64412e-48	0.721121	0.692	0.523	1.15672e-43	Blasts	BMPR1A
CDCA7	2.98371e-48	0.585645	0.744	0.565	1.30529e-43	Blasts	CDCA7
PPM1G	3.07025e-48	0.558368	0.724	0.555	1.34314e-43	Blasts	PPM1G
HDGF	6.28452e-48	0.626613	0.765	0.593	2.74929e-43	Blasts	HDGF
TDP1	1.01952e-47	0.533652	0.646	0.461	4.4601e-43	Blasts	TDP1
CEP70	1.05287e-47	0.669335	0.73	0.567	4.60601e-43	Blasts	CEP70
SNRPB	1.36434e-47	0.590315	0.653	0.461	5.96858e-43	Blasts	SNRPB
RPL36	1.52619e-47	0.549214	0.813	0.67	6.67663e-43	Blasts	RPL36
MAD2L1	2.0617e-47	1.2969	0.293	0.121	9.01931e-43	Blasts	MAD2L1
GMPS	2.52644e-47	0.542488	0.761	0.593	1.10524e-42	Blasts	GMPS
OXCT1	2.77316e-47	0.508993	0.769	0.596	1.21318e-42	Blasts	OXCT1
SCRIB	3.17249e-47	0.551914	0.716	0.535	1.38787e-42	Blasts	SCRIB
SNX5	3.39474e-47	0.721566	0.645	0.466	1.4851e-42	Blasts	SNX5
SMAD1	3.70949e-47	1.24839	0.269	0.103	1.62279e-42	Blasts	SMAD1
DTX1	4.06722e-47	0.750554	0.352	0.169	1.77929e-42	Blasts	DTX1
EEF1B2	5.38415e-47	0.776003	0.568	0.37	2.3554e-42	Blasts	EEF1B2
PLCXD1	5.41767e-47	0.663686	0.616	0.421	2.37007e-42	Blasts	PLCXD1
OIP5	6.97508e-47	1.33455	0.272	0.107	3.05139e-42	Blasts	OIP5
CCSAP	1.09947e-46	0.947407	0.481	0.289	4.80987e-42	Blasts	CCSAP
SLC16A10	1.56791e-46	0.784435	0.428	0.238	6.85915e-42	Blasts	SLC16A10
PSMB2	2.31045e-46	0.570637	0.676	0.494	1.01075e-41	Blasts	PSMB2
CCT6A	2.56353e-46	0.766281	0.684	0.516	1.12147e-41	Blasts	CCT6A
SNRPA	4.3487e-46	0.6591	0.587	0.384	1.90242e-41	Blasts	SNRPA
LZTFL1	4.63713e-46	0.590191	0.673	0.487	2.02861e-41	Blasts	LZTFL1
REXO5	5.53876e-46	1.11655	0.3	0.129	2.42304e-41	Blasts	REXO5
CCDC150	5.59781e-46	1.51076	0.3	0.134	2.44887e-41	Blasts	CCDC150
RPS7	8.79268e-46	0.556424	0.752	0.598	3.84653e-41	Blasts	RPS7
FIGNL1	9.86616e-46	1.19302	0.305	0.132	4.31615e-41	Blasts	FIGNL1
TMEM237	1.05242e-45	1.19319	0.306	0.131	4.60403e-41	Blasts	TMEM237
POLD2	1.19315e-45	0.719259	0.539	0.347	5.21969e-41	Blasts	POLD2
GNB1L	1.24412e-45	0.546609	0.673	0.483	5.44263e-41	Blasts	GNB1L
TTLL12	1.326e-45	0.771908	0.511	0.319	5.80084e-41	Blasts	TTLL12
TM7SF3	1.79302e-45	0.524502	0.805	0.674	7.84394e-41	Blasts	TM7SF3
SLC16A1	1.84535e-45	0.732586	0.57	0.363	8.07284e-41	Blasts	SLC16A1
FANCB	1.92965e-45	0.991279	0.329	0.149	8.44166e-41	Blasts	FANCB
PPP2R3B	3.30877e-45	0.5049	0.72	0.52	1.44749e-40	Blasts	PPP2R3B
MELTF	3.83976e-45	1.08784	0.356	0.176	1.67978e-40	Blasts	MELTF
MCMBP	3.90634e-45	0.686167	0.679	0.501	1.70891e-40	Blasts	MCMBP
ICMT	4.05821e-45	0.868526	0.472	0.284	1.77535e-40	Blasts	ICMT
CNPY3	5.01924e-45	0.645325	0.708	0.544	2.19577e-40	Blasts	CNPY3
WDR4	5.95975e-45	0.610617	0.755	0.588	2.60721e-40	Blasts	WDR4
RRP7A	6.30284e-45	0.776793	0.525	0.33	2.7573e-40	Blasts	RRP7A
UBR7	7.20745e-45	1.14137	0.415	0.235	3.15304e-40	Blasts	UBR7
SEPHS1	7.23004e-45	0.681915	0.622	0.448	3.16293e-40	Blasts	SEPHS1
GSTCD	8.28889e-45	0.672478	0.525	0.329	3.62614e-40	Blasts	GSTCD
AC073529.1	1.06519e-44	1.25368	0.353	0.18	4.65988e-40	Blasts	AC073529.1
HLTF	1.14701e-44	0.71708	0.567	0.385	5.01782e-40	Blasts	HLTF
CARHSP1	1.2312e-44	0.555244	0.744	0.573	5.38614e-40	Blasts	CARHSP1
ZNF331	1.77804e-44	0.850434	0.47	0.284	7.7784e-40	Blasts	ZNF331
DBF4	1.82723e-44	0.795686	0.434	0.249	7.9936e-40	Blasts	DBF4
AL035078.1	2.33019e-44	0.946983	0.627	0.463	1.01939e-39	Blasts	AL035078.1
FAM111A	3.29603e-44	0.576922	0.639	0.474	1.44191e-39	Blasts	FAM111A
TRAP1	3.70009e-44	0.617098	0.387	0.205	1.61868e-39	Blasts	TRAP1
AC106799.2	5.82003e-44	0.820676	0.381	0.202	2.54609e-39	Blasts	AC106799.2
NET1	7.51717e-44	0.792547	0.45	0.256	3.28854e-39	Blasts	NET1
NEURL1B	8.87582e-44	1.12845	0.427	0.255	3.88291e-39	Blasts	NEURL1B
DCBLD2	9.63944e-44	0.99987	0.311	0.142	4.21697e-39	Blasts	DCBLD2
FBL	1.28458e-43	0.614495	0.598	0.412	5.61964e-39	Blasts	FBL
NEU3	1.4607e-43	0.622464	0.57	0.381	6.39011e-39	Blasts	NEU3
HAUS8	1.68199e-43	0.972509	0.403	0.219	7.35822e-39	Blasts	HAUS8
PLCL1	1.71559e-43	0.511118	0.9	0.783	7.5052e-39	Blasts	PLCL1
DDX39A	1.81635e-43	0.509654	0.791	0.63	7.94596e-39	Blasts	DDX39A
POLE3	2.04432e-43	0.801853	0.472	0.286	8.94328e-39	Blasts	POLE3
SMS	2.30475e-43	0.673521	0.525	0.336	1.00826e-38	Blasts	SMS
TNS3	2.46654e-43	0.918284	0.424	0.251	1.07904e-38	Blasts	TNS3
ME3	2.92773e-43	1.61718	0.278	0.12	1.28079e-38	Blasts	ME3
TCF4	3.06566e-43	0.995558	0.352	0.186	1.34113e-38	Blasts	TCF4
RFC4	3.13753e-43	0.828873	0.386	0.206	1.37258e-38	Blasts	RFC4
MRC2	3.22175e-43	0.600294	0.527	0.333	1.40942e-38	Blasts	MRC2
CENPA	3.83239e-43	1.55788	0.251	0.1	1.67656e-38	Blasts	CENPA
SGO2	4.46189e-43	1.09481	0.365	0.193	1.95194e-38	Blasts	SGO2
GPHN	5.40726e-43	0.961447	0.46	0.29	2.36551e-38	Blasts	GPHN
LRRC58	5.71983e-43	0.518759	0.627	0.448	2.50226e-38	Blasts	LRRC58
HMGXB4	1.04815e-42	0.635037	0.552	0.36	4.58533e-38	Blasts	HMGXB4
KHDC1	1.17809e-42	1.00273	0.383	0.209	5.15381e-38	Blasts	KHDC1
RBBP7	1.21563e-42	0.529425	0.693	0.514	5.31801e-38	Blasts	RBBP7
NEDD1	1.25605e-42	0.703528	0.577	0.401	5.49486e-38	Blasts	NEDD1
MXD3	2.34054e-42	1.01259	0.363	0.194	1.02392e-37	Blasts	MXD3
SMC3	2.99376e-42	0.566646	0.669	0.493	1.30968e-37	Blasts	SMC3
CCT4	3.55268e-42	0.643348	0.71	0.559	1.55419e-37	Blasts	CCT4
CCP110	4.06968e-42	0.766891	0.42	0.237	1.78036e-37	Blasts	CCP110
COA1	8.32424e-42	0.513006	0.869	0.756	3.64161e-37	Blasts	COA1
RAD54B	1.08734e-41	1.03385	0.319	0.152	4.75679e-37	Blasts	RAD54B
LRRCC1	1.09495e-41	0.928831	0.291	0.13	4.79006e-37	Blasts	LRRCC1
DKC1	1.21235e-41	0.712861	0.589	0.415	5.30368e-37	Blasts	DKC1
DDIAS	1.46695e-41	1.36835	0.26	0.106	6.41745e-37	Blasts	DDIAS
LRRC45	2.77148e-41	1.044	0.393	0.217	1.21244e-36	Blasts	LRRC45
ADAM22	2.80721e-41	0.592772	0.515	0.329	1.22807e-36	Blasts	ADAM22
TNRC18	3.51374e-41	0.664399	0.935	0.898	1.53715e-36	Blasts	TNRC18
VASH2	4.18535e-41	1.0457	0.323	0.156	1.83097e-36	Blasts	VASH2
KIF3A	4.48961e-41	1.08782	0.515	0.347	1.96407e-36	Blasts	KIF3A
CLUH	4.55569e-41	0.672654	0.622	0.443	1.99298e-36	Blasts	CLUH
GOLGA2P5	4.62314e-41	1.04846	0.402	0.224	2.02248e-36	Blasts	GOLGA2P5
RNU5F.1	8.69606e-41	1.39837	0.324	0.165	3.80426e-36	Blasts	RNU5F.1
H2AC6	9.74743e-41	0.8795	0.794	0.702	4.26421e-36	Blasts	H2AC6
ZNF730	1.08419e-40	0.767546	0.553	0.371	4.743e-36	Blasts	ZNF730
SPDL1	1.18537e-40	1.21456	0.284	0.128	5.18565e-36	Blasts	SPDL1
CMSS1	1.26982e-40	0.588655	0.72	0.563	5.55506e-36	Blasts	CMSS1
NUP107	1.6931e-40	0.50344	0.587	0.412	7.40682e-36	Blasts	NUP107
GUCY1B1	2.0198e-40	0.899416	0.416	0.239	8.83603e-36	Blasts	GUCY1B1
SLFN11	2.4312e-40	0.542732	0.718	0.555	1.06358e-35	Blasts	SLFN11
CR2	2.60475e-40	0.955633	0.36	0.194	1.1395e-35	Blasts	CR2
VDAC1	2.77349e-40	0.528056	0.615	0.438	1.21332e-35	Blasts	VDAC1
CCNE2	4.525e-40	1.47782	0.277	0.125	1.97955e-35	Blasts	CCNE2
POGLUT3	4.59016e-40	0.928294	0.429	0.251	2.00806e-35	Blasts	POGLUT3
CENPH	4.9889e-40	1.07773	0.291	0.132	2.18249e-35	Blasts	CENPH
AHCY	7.95888e-40	0.758021	0.457	0.278	3.48177e-35	Blasts	AHCY
FOXRED2	8.09261e-40	1.08118	0.333	0.168	3.54027e-35	Blasts	FOXRED2
BOP1	8.75869e-40	0.850726	0.551	0.384	3.83166e-35	Blasts	BOP1
USP37	9.12612e-40	0.644421	0.692	0.524	3.9924e-35	Blasts	USP37
ZNF90	9.77831e-40	1.18753	0.294	0.139	4.27772e-35	Blasts	ZNF90
PIK3CB	9.92156e-40	0.570009	0.591	0.406	4.34038e-35	Blasts	PIK3CB
MT.ND3	9.94599e-40	0.568349	0.761	0.641	4.35107e-35	Blasts	MT.ND3
ATIC	1.78068e-39	0.616102	0.645	0.479	7.78992e-35	Blasts	ATIC
CDC7	2.10838e-39	0.815291	0.421	0.244	9.22351e-35	Blasts	CDC7
AC010203.1	2.43543e-39	1.35941	0.27	0.117	1.06543e-34	Blasts	AC010203.1
DHFR	2.49793e-39	1.0393	0.401	0.232	1.09277e-34	Blasts	DHFR
LINC01811	3.18394e-39	1.23431	0.418	0.262	1.39288e-34	Blasts	LINC01811
SLC25A40	3.90482e-39	0.705203	0.46	0.282	1.70824e-34	Blasts	SLC25A40
ADAMTS17	4.27758e-39	1.86468	0.378	0.226	1.87131e-34	Blasts	ADAMTS17
SUV39H1	4.99287e-39	1.0181	0.319	0.158	2.18423e-34	Blasts	SUV39H1
PIDD1	5.27278e-39	0.610457	0.512	0.332	2.30668e-34	Blasts	PIDD1
AC004943.2	1.15779e-38	0.590489	0.495	0.309	5.06499e-34	Blasts	AC004943.2
CFAP20	2.06608e-38	0.638843	0.549	0.374	9.03849e-34	Blasts	CFAP20
FHL1	3.68373e-38	0.837822	0.309	0.145	1.61152e-33	Blasts	FHL1
TEX2	3.68623e-38	0.602893	0.599	0.427	1.61262e-33	Blasts	TEX2
CHAF1B	4.20611e-38	0.871357	0.408	0.241	1.84005e-33	Blasts	CHAF1B
NUDT1	5.93504e-38	0.57803	0.358	0.19	2.5964e-33	Blasts	NUDT1
GJC1	7.29267e-38	1.11142	0.348	0.188	3.19032e-33	Blasts	GJC1
CYC1	9.64053e-38	0.823134	0.445	0.275	4.21744e-33	Blasts	CYC1
NUP85	1.08213e-37	0.571645	0.692	0.524	4.73401e-33	Blasts	NUP85
IRS1	1.1523e-37	1.07462	0.395	0.23	5.04095e-33	Blasts	IRS1
AC021851.1	1.59925e-37	0.774509	0.365	0.201	6.99624e-33	Blasts	AC021851.1
C1orf159	1.68734e-37	0.549778	0.481	0.295	7.3816e-33	Blasts	C1orf159
SNHG31	1.77777e-37	1.32378	0.293	0.145	7.77722e-33	Blasts	SNHG31
AC009070.1	2.6171e-37	0.930194	0.761	0.65	1.1449e-32	Blasts	AC009070.1
RPS15	3.48041e-37	0.530511	0.642	0.469	1.52258e-32	Blasts	RPS15
SMAD6	3.54134e-37	0.791726	0.429	0.271	1.54923e-32	Blasts	SMAD6
PGD	4.85134e-37	0.53328	0.696	0.534	2.12232e-32	Blasts	PGD
DPY19L2P2	5.26196e-37	0.955508	0.323	0.166	2.30195e-32	Blasts	DPY19L2P2
GPSM2	6.73334e-37	0.894245	0.394	0.235	2.94563e-32	Blasts	GPSM2
C12orf57	7.75292e-37	0.792297	0.539	0.373	3.39167e-32	Blasts	C12orf57
ZNF43	7.9318e-37	0.503797	0.763	0.602	3.46993e-32	Blasts	ZNF43
HPRT1	8.54749e-37	0.849415	0.489	0.316	3.73927e-32	Blasts	HPRT1
SELENOI	1.34019e-36	0.556011	0.736	0.579	5.86292e-32	Blasts	SELENOI
GEMIN4	2.55002e-36	0.623775	0.493	0.315	1.11556e-31	Blasts	GEMIN4
RCCD1	2.90321e-36	0.735755	0.312	0.154	1.27007e-31	Blasts	RCCD1
ERLIN1	2.94032e-36	0.815854	0.43	0.259	1.2863e-31	Blasts	ERLIN1
CABLES2	3.01582e-36	0.772848	0.382	0.217	1.31933e-31	Blasts	CABLES2
CALN1	3.02385e-36	2.55647	0.433	0.304	1.32284e-31	Blasts	CALN1
FANCM	3.94889e-36	0.653451	0.508	0.327	1.72752e-31	Blasts	FANCM
ANXA5	3.98498e-36	0.589307	0.454	0.281	1.74331e-31	Blasts	ANXA5
RMI1	4.11586e-36	1.04601	0.365	0.205	1.80056e-31	Blasts	RMI1
ADGRB2	4.61363e-36	1.33726	0.291	0.145	2.01832e-31	Blasts	ADGRB2
SLC8A1	4.75135e-36	0.966102	0.44	0.295	2.07857e-31	Blasts	SLC8A1
USP49	4.83699e-36	0.528985	0.67	0.511	2.11604e-31	Blasts	USP49
CDK6.AS1	5.89313e-36	0.751341	0.684	0.55	2.57807e-31	Blasts	CDK6.AS1
HMGB3	6.06732e-36	0.958676	0.304	0.151	2.65427e-31	Blasts	HMGB3
PLS1	7.07664e-36	1.01244	0.305	0.153	3.09582e-31	Blasts	PLS1
NUP35	7.96653e-36	0.695527	0.458	0.286	3.48512e-31	Blasts	NUP35
YEATS4	1.06783e-35	0.749023	0.41	0.246	4.67142e-31	Blasts	YEATS4
CNTROB	1.10273e-35	0.585935	0.564	0.4	4.82411e-31	Blasts	CNTROB
RMI2	1.10336e-35	0.569064	0.457	0.282	4.82687e-31	Blasts	RMI2
CASP2	1.35552e-35	0.525163	0.791	0.653	5.92997e-31	Blasts	CASP2
UNG	1.6676e-35	1.0467	0.422	0.265	7.29525e-31	Blasts	UNG
RUVBL2	2.19272e-35	0.60289	0.524	0.355	9.59248e-31	Blasts	RUVBL2
GKAP1	2.24572e-35	0.716186	0.406	0.241	9.82436e-31	Blasts	GKAP1
ABCA1	2.80894e-35	0.853801	0.298	0.149	1.22883e-30	Blasts	ABCA1
TUBG1	2.86063e-35	1.0978	0.257	0.115	1.25144e-30	Blasts	TUBG1
UNC119B	3.5434e-35	0.618159	0.481	0.306	1.55013e-30	Blasts	UNC119B
PASK	4.88912e-35	0.565513	0.56	0.393	2.13884e-30	Blasts	PASK
GNB4	5.16393e-35	0.533644	0.663	0.497	2.25907e-30	Blasts	GNB4
MYO1B	5.23158e-35	1.1882	0.309	0.161	2.28866e-30	Blasts	MYO1B
ADCY3	5.59381e-35	0.874378	0.381	0.222	2.44712e-30	Blasts	ADCY3
SNRPF	6.83092e-35	0.61989	0.42	0.257	2.98832e-30	Blasts	SNRPF
MT.ND6	1.1603e-34	0.705527	0.465	0.305	5.07598e-30	Blasts	MT.ND6
MT.ATP8	2.12831e-34	0.552211	0.715	0.592	9.31073e-30	Blasts	MT.ATP8
LRP6	2.72442e-34	0.957981	0.301	0.155	1.19185e-29	Blasts	LRP6
CASP8AP2	2.76986e-34	0.572269	0.586	0.431	1.21173e-29	Blasts	CASP8AP2
MZT2B	2.85166e-34	0.587007	0.509	0.342	1.24752e-29	Blasts	MZT2B
TUBGCP4	2.99307e-34	0.57742	0.49	0.326	1.30938e-29	Blasts	TUBGCP4
RCL1	3.02423e-34	0.787184	0.45	0.286	1.32301e-29	Blasts	RCL1
PHLPP1	4.10183e-34	1.23427	0.305	0.163	1.79443e-29	Blasts	PHLPP1
SNHG8	5.37828e-34	0.690376	0.477	0.313	2.35284e-29	Blasts	SNHG8
PM20D2	8.28418e-34	0.776443	0.373	0.214	3.62408e-29	Blasts	PM20D2
DENND5B	9.93339e-34	1.42587	0.253	0.118	4.34556e-29	Blasts	DENND5B
SORT1	1.06681e-33	0.612015	0.657	0.519	4.66698e-29	Blasts	SORT1
ERH	1.87785e-33	0.787667	0.446	0.286	8.21503e-29	Blasts	ERH
ZRANB3	1.89728e-33	0.550259	0.655	0.501	8.30003e-29	Blasts	ZRANB3
ATP5MC3	2.62198e-33	0.580239	0.566	0.411	1.14704e-28	Blasts	ATP5MC3
MDH1	3.30146e-33	0.510423	0.559	0.389	1.44429e-28	Blasts	MDH1
JPT2	4.53036e-33	0.68342	0.508	0.343	1.9819e-28	Blasts	JPT2
SENP1	4.71347e-33	0.657274	0.542	0.377	2.062e-28	Blasts	SENP1
UCHL5	5.03074e-33	0.6471	0.481	0.32	2.2008e-28	Blasts	UCHL5
BACE2	5.20793e-33	0.693955	0.353	0.197	2.27831e-28	Blasts	BACE2
PPIH	5.88241e-33	0.613672	0.421	0.262	2.57338e-28	Blasts	PPIH
PPAT	7.36625e-33	0.822226	0.369	0.217	3.22251e-28	Blasts	PPAT
HIRIP3	7.74231e-33	0.785522	0.365	0.21	3.38703e-28	Blasts	HIRIP3
ANAPC11	1.04499e-32	0.79327	0.426	0.274	4.5715e-28	Blasts	ANAPC11
AP3M1	1.13563e-32	0.608286	0.873	0.791	4.96806e-28	Blasts	AP3M1
SGTA	2.01234e-32	0.510487	0.616	0.45	8.8034e-28	Blasts	SGTA
CORO1C	2.7939e-32	0.527841	0.553	0.395	1.22225e-27	Blasts	CORO1C
SREBF1	3.20309e-32	0.537286	0.753	0.595	1.40125e-27	Blasts	SREBF1
LRR1	3.21307e-32	0.516813	0.267	0.128	1.40562e-27	Blasts	LRR1
CD40LG	3.82848e-32	0.732444	0.309	0.162	1.67485e-27	Blasts	CD40LG
SAC3D1	7.84781e-32	1.00481	0.299	0.155	3.43318e-27	Blasts	SAC3D1
CACYBP	8.37216e-32	0.7231	0.448	0.289	3.66257e-27	Blasts	CACYBP
MGME1	8.91639e-32	0.907699	0.355	0.206	3.90065e-27	Blasts	MGME1
FRMD6	1.05858e-31	0.786264	0.297	0.153	4.63099e-27	Blasts	FRMD6
ARHGAP23	1.52403e-31	0.77776	0.404	0.25	6.66716e-27	Blasts	ARHGAP23
ARL6IP6	1.63613e-31	0.550707	0.505	0.346	7.15759e-27	Blasts	ARL6IP6
CDKN2B.AS1	1.717e-31	1.13939	0.347	0.206	7.51135e-27	Blasts	CDKN2B.AS1
ROBO1	1.80919e-31	0.687461	0.632	0.503	7.91465e-27	Blasts	ROBO1
PAQR4	2.11905e-31	0.691488	0.372	0.219	9.27022e-27	Blasts	PAQR4
NUTF2	3.06699e-31	0.544723	0.518	0.36	1.34172e-26	Blasts	NUTF2
PRMT3	3.36534e-31	0.511603	0.623	0.484	1.47224e-26	Blasts	PRMT3
POLR2D	3.37055e-31	0.727333	0.442	0.288	1.47451e-26	Blasts	POLR2D
AL589693.1	3.55842e-31	1.82418	0.543	0.412	1.5567e-26	Blasts	AL589693.1
ATAD3A	3.92676e-31	0.620381	0.467	0.31	1.71784e-26	Blasts	ATAD3A
ST13	4.31419e-31	0.611435	0.545	0.386	1.88733e-26	Blasts	ST13
SHMT2	4.72242e-31	0.532575	0.459	0.304	2.06592e-26	Blasts	SHMT2
STIP1	5.3569e-31	0.553406	0.73	0.604	2.34348e-26	Blasts	STIP1
HIRA	5.52195e-31	0.561399	0.476	0.316	2.41569e-26	Blasts	HIRA
KMT5A	5.85266e-31	0.585046	0.418	0.259	2.56036e-26	Blasts	KMT5A
NLE1	8.67603e-31	0.76673	0.381	0.227	3.7955e-26	Blasts	NLE1
UBE2S	9.5664e-31	0.759571	0.414	0.257	4.18501e-26	Blasts	UBE2S
UQCRQ	1.40581e-30	0.821744	0.427	0.274	6.14998e-26	Blasts	UQCRQ
PRTFDC1	1.68359e-30	0.778263	0.343	0.196	7.36518e-26	Blasts	PRTFDC1
ALCAM	1.90097e-30	0.628462	0.309	0.167	8.31615e-26	Blasts	ALCAM
ELP5	1.95315e-30	0.840275	0.343	0.2	8.54443e-26	Blasts	ELP5
IFRD2	2.07111e-30	0.570576	0.365	0.219	9.0605e-26	Blasts	IFRD2
ARNTL2	2.40603e-30	0.947585	0.286	0.15	1.05256e-25	Blasts	ARNTL2
AD000090.1	3.03801e-30	0.722525	0.579	0.431	1.32904e-25	Blasts	AD000090.1
TNFRSF21	3.27087e-30	0.748907	0.393	0.24	1.43091e-25	Blasts	TNFRSF21
CENPX	4.02256e-30	1.07568	0.273	0.138	1.75975e-25	Blasts	CENPX
CCDC171	4.47739e-30	0.503662	0.519	0.371	1.95872e-25	Blasts	CCDC171
BUD13	4.6506e-30	0.670638	0.413	0.261	2.0345e-25	Blasts	BUD13
NEO1	4.74827e-30	0.882721	0.375	0.228	2.07723e-25	Blasts	NEO1
DCTPP1	4.9784e-30	0.867489	0.338	0.196	2.1779e-25	Blasts	DCTPP1
COX6C	4.98677e-30	0.552515	0.559	0.41	2.18156e-25	Blasts	COX6C
ZWILCH	5.45931e-30	0.913386	0.351	0.204	2.38828e-25	Blasts	ZWILCH
GRM7	5.86098e-30	0.856812	0.68	0.554	2.564e-25	Blasts	GRM7
ILDR2	8.27614e-30	0.591892	0.356	0.21	3.62056e-25	Blasts	ILDR2
SCG5	8.63136e-30	0.796085	0.308	0.169	3.77596e-25	Blasts	SCG5
E2F4	1.00331e-29	0.544312	0.552	0.4	4.38916e-25	Blasts	E2F4
EXOSC2	1.26919e-29	0.635007	0.504	0.356	5.5523e-25	Blasts	EXOSC2
HAUS5	1.43051e-29	0.589915	0.45	0.293	6.25806e-25	Blasts	HAUS5
G2E3	1.55943e-29	0.603641	0.596	0.449	6.82202e-25	Blasts	G2E3
AGBL5	2.10544e-29	0.618973	0.33	0.186	9.21066e-25	Blasts	AGBL5
C12orf65	2.32373e-29	0.730767	0.37	0.223	1.01656e-24	Blasts	C12orf65
SRGAP2	2.81633e-29	0.523635	0.502	0.354	1.23206e-24	Blasts	SRGAP2
TIMM13	3.03375e-29	0.726462	0.384	0.235	1.32717e-24	Blasts	TIMM13
AC119673.3	3.30007e-29	1.04766	0.251	0.126	1.44368e-24	Blasts	AC119673.3
MPP5	4.00485e-29	0.571341	0.461	0.308	1.752e-24	Blasts	MPP5
SCML2	4.1116e-29	0.727357	0.359	0.219	1.7987e-24	Blasts	SCML2
SLC25A37	4.56791e-29	0.547997	0.477	0.321	1.99832e-24	Blasts	SLC25A37
ZC3HAV1L	4.61729e-29	0.524517	0.346	0.2	2.01993e-24	Blasts	ZC3HAV1L
SLC22A16	4.64726e-29	1.09458	0.344	0.21	2.03304e-24	Blasts	SLC22A16
DLAT	4.75166e-29	0.782039	0.367	0.22	2.07871e-24	Blasts	DLAT
ESF1	6.34271e-29	0.751415	0.417	0.268	2.77474e-24	Blasts	ESF1
ST6GALNAC3	6.63882e-29	1.0198	0.305	0.175	2.90428e-24	Blasts	ST6GALNAC3
NDUFA4	7.10548e-29	0.647218	0.401	0.254	3.10843e-24	Blasts	NDUFA4
SRM	7.71538e-29	0.542016	0.467	0.311	3.37525e-24	Blasts	SRM
SLC15A2	7.92637e-29	0.909973	0.28	0.148	3.46755e-24	Blasts	SLC15A2
RCAN1	1.01947e-28	0.80072	0.324	0.187	4.45989e-24	Blasts	RCAN1
POLR1E	1.1857e-28	0.833581	0.301	0.165	5.18708e-24	Blasts	POLR1E
GTF3C5	1.49987e-28	0.905182	0.778	0.685	6.56149e-24	Blasts	GTF3C5
SETBP1	1.7758e-28	0.78362	0.339	0.206	7.76858e-24	Blasts	SETBP1
MRPL51	2.05596e-28	0.621959	0.338	0.199	8.99421e-24	Blasts	MRPL51
RAD51C	2.88167e-28	0.994894	0.332	0.194	1.26064e-23	Blasts	RAD51C
PUS7	2.93414e-28	0.756981	0.346	0.207	1.2836e-23	Blasts	PUS7
TOMM20	3.15267e-28	0.638246	0.53	0.378	1.3792e-23	Blasts	TOMM20
GAS6.AS1	3.30346e-28	0.688469	0.273	0.141	1.44517e-23	Blasts	GAS6.AS1
NCKIPSD	5.29507e-28	0.680892	0.348	0.205	2.31643e-23	Blasts	NCKIPSD
GAS2	5.96506e-28	1.01273	0.27	0.147	2.60953e-23	Blasts	GAS2
AC007098.1	8.1653e-28	1.01013	0.562	0.431	3.57207e-23	Blasts	AC007098.1
FAM221A	8.77839e-28	1.16651	0.272	0.145	3.84028e-23	Blasts	FAM221A
ACTL6A	9.31374e-28	0.621976	0.463	0.312	4.07448e-23	Blasts	ACTL6A
NOM1	1.00717e-27	0.587448	0.494	0.341	4.40607e-23	Blasts	NOM1
CLNS1A	1.06233e-27	0.503665	0.642	0.496	4.6474e-23	Blasts	CLNS1A
KLHL8	1.13862e-27	0.706248	0.398	0.25	4.98114e-23	Blasts	KLHL8
PGP	1.40645e-27	0.705566	0.374	0.231	6.15278e-23	Blasts	PGP
RNF26	1.41553e-27	0.878056	0.274	0.148	6.1925e-23	Blasts	RNF26
TSR1	1.93629e-27	0.574176	0.461	0.308	8.4707e-23	Blasts	TSR1
RNASEH2C	2.9059e-27	0.507675	0.423	0.272	1.27124e-22	Blasts	RNASEH2C
PAK1	2.936e-27	0.516416	0.6	0.461	1.28441e-22	Blasts	PAK1
SF3B5	3.32626e-27	0.743592	0.412	0.265	1.45514e-22	Blasts	SF3B5
C14orf39	6.30317e-27	1.02825	0.295	0.168	2.75745e-22	Blasts	C14orf39
BTBD3	6.31018e-27	0.711133	0.456	0.313	2.76051e-22	Blasts	BTBD3
ABCG1	7.07515e-27	0.577155	0.418	0.277	3.09517e-22	Blasts	ABCG1
VMA21	7.47567e-27	0.597487	0.431	0.282	3.27038e-22	Blasts	VMA21
PEX5	7.94261e-27	0.605494	0.457	0.305	3.47465e-22	Blasts	PEX5
SCN8A	8.27868e-27	0.55665	0.536	0.39	3.62167e-22	Blasts	SCN8A
MRPL57	9.04054e-27	0.519733	0.382	0.237	3.95497e-22	Blasts	MRPL57
PPIL1	1.42414e-26	0.793534	0.266	0.14	6.23019e-22	Blasts	PPIL1
ITSN1	1.69475e-26	0.561295	0.412	0.268	7.41401e-22	Blasts	ITSN1
AUTS2	1.93643e-26	0.551364	0.568	0.442	8.47129e-22	Blasts	AUTS2
CHAMP1	1.98778e-26	0.545691	0.418	0.278	8.69593e-22	Blasts	CHAMP1
RFX8	2.18301e-26	0.702783	0.411	0.284	9.55001e-22	Blasts	RFX8
MRPL11	2.48275e-26	0.770512	0.269	0.145	1.08613e-21	Blasts	MRPL11
SNRNP25	2.86159e-26	0.539675	0.254	0.132	1.25186e-21	Blasts	SNRNP25
CPSF3	3.32898e-26	0.618932	0.458	0.313	1.45633e-21	Blasts	CPSF3
EXOSC9	4.31432e-26	0.507635	0.42	0.276	1.88738e-21	Blasts	EXOSC9
HAUS1	5.30186e-26	0.89574	0.319	0.186	2.31941e-21	Blasts	HAUS1
BEND3	5.60029e-26	0.711921	0.3	0.172	2.44996e-21	Blasts	BEND3
NUP37	6.66399e-26	1.09037	0.252	0.134	2.91529e-21	Blasts	NUP37
MZT1	9.06465e-26	0.585179	0.272	0.148	3.96551e-21	Blasts	MZT1
PPA1	9.11721e-26	0.593055	0.478	0.331	3.98851e-21	Blasts	PPA1
SFXN2	1.00152e-25	0.550912	0.506	0.357	4.38133e-21	Blasts	SFXN2
THUMPD3	1.00863e-25	0.518457	0.469	0.326	4.41245e-21	Blasts	THUMPD3
AC068587.4	1.18728e-25	0.729165	0.544	0.42	5.19401e-21	Blasts	AC068587.4
KIAA1217	1.21376e-25	1.19986	0.5	0.391	5.30983e-21	Blasts	KIAA1217
RAD23A	1.31912e-25	0.52281	0.582	0.437	5.77077e-21	Blasts	RAD23A
FSTL1	1.46504e-25	0.785063	0.344	0.214	6.40913e-21	Blasts	FSTL1
ZCCHC8	1.58058e-25	0.505726	0.501	0.355	6.91456e-21	Blasts	ZCCHC8
CENPV	1.84085e-25	0.683145	0.351	0.216	8.05316e-21	Blasts	CENPV
LUNAR1	1.9358e-25	0.562175	0.275	0.148	8.46856e-21	Blasts	LUNAR1
KANTR	1.98836e-25	0.547427	0.641	0.495	8.69847e-21	Blasts	KANTR
AAAS	2.16121e-25	0.548646	0.398	0.26	9.45464e-21	Blasts	AAAS
POFUT1	2.75936e-25	0.70842	0.423	0.282	1.20714e-20	Blasts	POFUT1
ADGRL3	3.29374e-25	0.569615	0.916	0.862	1.44091e-20	Blasts	ADGRL3
EED	4.67055e-25	0.510263	0.435	0.293	2.04323e-20	Blasts	EED
RPA3	6.35844e-25	1.14727	0.25	0.133	2.78163e-20	Blasts	RPA3
TUBA1C	6.84604e-25	0.845943	0.476	0.35	2.99494e-20	Blasts	TUBA1C
ANKS6	7.04554e-25	0.648585	0.334	0.199	3.08221e-20	Blasts	ANKS6
PHB	7.10749e-25	0.570266	0.415	0.277	3.10931e-20	Blasts	PHB
RTRAF	8.50652e-25	0.56134	0.512	0.371	3.72135e-20	Blasts	RTRAF
FAM122B	1.3186e-24	0.579295	0.437	0.296	5.76848e-20	Blasts	FAM122B
POLDIP2	1.35037e-24	0.501414	0.428	0.281	5.90746e-20	Blasts	POLDIP2
MDM1	1.37488e-24	0.643962	0.34	0.208	6.0147e-20	Blasts	MDM1
RPA2	1.46592e-24	0.678326	0.402	0.265	6.41298e-20	Blasts	RPA2
FUNDC2	1.53523e-24	0.64352	0.414	0.272	6.71617e-20	Blasts	FUNDC2
ECI1	1.948e-24	0.804078	0.301	0.175	8.52189e-20	Blasts	ECI1
CHRAC1	2.60269e-24	1.01219	0.288	0.166	1.1386e-19	Blasts	CHRAC1
PLXND1	3.20239e-24	0.776525	0.287	0.167	1.40095e-19	Blasts	PLXND1
CCHCR1	3.48341e-24	0.69041	0.372	0.24	1.52389e-19	Blasts	CCHCR1
PSMG1	4.42075e-24	0.660527	0.274	0.152	1.93394e-19	Blasts	PSMG1
NLGN4Y	4.62455e-24	1.01943	0.336	0.219	2.0231e-19	Blasts	NLGN4Y
TXLNG	4.88283e-24	0.655531	0.425	0.292	2.13609e-19	Blasts	TXLNG
AK2	4.97559e-24	0.500769	0.565	0.421	2.17667e-19	Blasts	AK2
MEA1	5.97863e-24	0.741562	0.292	0.168	2.61547e-19	Blasts	MEA1
UTP4	6.11507e-24	0.513991	0.538	0.403	2.67516e-19	Blasts	UTP4
AC060765.2	7.36501e-24	0.736027	0.73	0.638	3.22197e-19	Blasts	AC060765.2
AC006299.1	7.69856e-24	1.2682	0.393	0.272	3.36789e-19	Blasts	AC006299.1
POLH	1.166e-23	0.559017	0.517	0.382	5.10089e-19	Blasts	POLH
HNRNPLL	1.37075e-23	0.52276	0.665	0.534	5.99661e-19	Blasts	HNRNPLL
B3GALNT2	1.42905e-23	0.586547	0.432	0.294	6.25165e-19	Blasts	B3GALNT2
NDUFS8	1.51338e-23	0.54207	0.423	0.285	6.62056e-19	Blasts	NDUFS8
EIF2S1	1.96908e-23	0.55319	0.456	0.32	8.61412e-19	Blasts	EIF2S1
ATN1	2.18373e-23	0.592494	0.494	0.36	9.55316e-19	Blasts	ATN1
SNRPD1	2.18569e-23	0.801839	0.427	0.295	9.56174e-19	Blasts	SNRPD1
NDUFB11	2.35631e-23	0.544345	0.459	0.323	1.03082e-18	Blasts	NDUFB11
TFAP4	2.72054e-23	0.771254	0.299	0.178	1.19016e-18	Blasts	TFAP4
ZNF85	4.51126e-23	0.844991	0.331	0.207	1.97354e-18	Blasts	ZNF85
STEAP1B	4.66951e-23	0.72178	0.316	0.2	2.04277e-18	Blasts	STEAP1B
MPP1	6.01851e-23	0.531711	0.622	0.493	2.63292e-18	Blasts	MPP1
EBNA1BP2	7.02744e-23	0.781508	0.369	0.243	3.07429e-18	Blasts	EBNA1BP2
HSPH1	9.39756e-23	0.526995	0.683	0.564	4.11115e-18	Blasts	HSPH1
RFXAP	9.93999e-23	0.622883	0.313	0.187	4.34845e-18	Blasts	RFXAP
PFKM	9.97822e-23	1.03685	0.287	0.17	4.36517e-18	Blasts	PFKM
SFXN4	1.02065e-22	0.591445	0.318	0.194	4.46502e-18	Blasts	SFXN4
BANF1	1.05352e-22	0.60999	0.312	0.188	4.60884e-18	Blasts	BANF1
NFYB	1.39329e-22	0.590153	0.31	0.187	6.09524e-18	Blasts	NFYB
STOX1	1.399e-22	0.817288	0.269	0.157	6.12019e-18	Blasts	STOX1
MRPL4	2.11277e-22	0.5086	0.389	0.256	9.24275e-18	Blasts	MRPL4
RPL23A	2.5248e-22	0.511994	0.524	0.394	1.10453e-17	Blasts	RPL23A
ATP5ME	3.29563e-22	0.603352	0.371	0.244	1.44174e-17	Blasts	ATP5ME
RTCB	3.47082e-22	0.620968	0.458	0.327	1.51838e-17	Blasts	RTCB
CEP41	3.75e-22	0.647028	0.38	0.26	1.64051e-17	Blasts	CEP41
LYAR	4.43806e-22	0.55588	0.282	0.165	1.94152e-17	Blasts	LYAR
PAWR	5.91765e-22	0.597881	0.33	0.213	2.58879e-17	Blasts	PAWR
ALG5	7.71837e-22	0.585519	0.424	0.289	3.37656e-17	Blasts	ALG5
F8	7.94876e-22	0.650554	0.534	0.409	3.47735e-17	Blasts	F8
SNHG16	8.24919e-22	0.852823	0.332	0.212	3.60877e-17	Blasts	SNHG16
LINC01877	8.77496e-22	0.980312	0.514	0.405	3.83878e-17	Blasts	LINC01877
SRGAP2C	9.06001e-22	0.775192	0.264	0.151	3.96348e-17	Blasts	SRGAP2C
ADAM9	1.27804e-21	0.726006	0.285	0.172	5.59105e-17	Blasts	ADAM9
AL365295.1	1.30058e-21	1.29204	0.566	0.47	5.68965e-17	Blasts	AL365295.1
MRTO4	1.86138e-21	0.603823	0.301	0.183	8.14299e-17	Blasts	MRTO4
HGH1	1.90851e-21	0.760576	0.271	0.159	8.34914e-17	Blasts	HGH1
LARP1B	2.39896e-21	0.500317	0.537	0.404	1.04947e-16	Blasts	LARP1B
AC124852.1	2.63476e-21	0.724049	0.355	0.238	1.15263e-16	Blasts	AC124852.1
AL390957.1	2.74883e-21	0.719144	0.691	0.593	1.20253e-16	Blasts	AL390957.1
ZNF726	2.75047e-21	0.595277	0.34	0.219	1.20325e-16	Blasts	ZNF726
AC024563.1	2.86863e-21	0.767456	0.476	0.35	1.25494e-16	Blasts	AC024563.1
NNT.AS1	2.88401e-21	0.665228	0.325	0.203	1.26167e-16	Blasts	NNT.AS1
ZNF711	3.46463e-21	0.577441	0.382	0.251	1.51567e-16	Blasts	ZNF711
RBFOX1	4.13954e-21	0.517861	0.91	0.877	1.81092e-16	Blasts	RBFOX1
GPC2	4.14663e-21	0.603396	0.338	0.218	1.81403e-16	Blasts	GPC2
STS	4.31087e-21	0.682873	0.336	0.223	1.88588e-16	Blasts	STS
CEP76	4.3964e-21	0.61646	0.322	0.207	1.92329e-16	Blasts	CEP76
ITGAV	5.73359e-21	0.621298	0.26	0.149	2.50827e-16	Blasts	ITGAV
ALDH5A1	5.88278e-21	0.551342	0.445	0.311	2.57354e-16	Blasts	ALDH5A1
HAT1	6.42539e-21	0.523569	0.508	0.383	2.81092e-16	Blasts	HAT1
NGF	9.86141e-21	0.800528	0.308	0.193	4.31407e-16	Blasts	NGF
GINS3	1.05578e-20	0.90366	0.251	0.144	4.61873e-16	Blasts	GINS3
PRXL2A	1.20715e-20	0.589146	0.353	0.231	5.2809e-16	Blasts	PRXL2A
NAXE	1.80349e-20	0.576556	0.299	0.185	7.88973e-16	Blasts	NAXE
NEDD4L	1.88275e-20	0.537992	0.374	0.254	8.23645e-16	Blasts	NEDD4L
SCARB1	2.14691e-20	0.605614	0.313	0.201	9.3921e-16	Blasts	SCARB1
DCK	3.15052e-20	0.594198	0.287	0.172	1.37826e-15	Blasts	DCK
NDUFB10	3.2053e-20	0.549401	0.379	0.257	1.40222e-15	Blasts	NDUFB10
COL24A1	3.25214e-20	1.4392	0.274	0.17	1.42271e-15	Blasts	COL24A1
RNVU1.27	5.61556e-20	0.504854	0.54	0.417	2.45664e-15	Blasts	RNVU1.27
DSG2	5.71893e-20	0.675949	0.297	0.185	2.50186e-15	Blasts	DSG2
WDR12	7.83333e-20	0.523583	0.437	0.313	3.42685e-15	Blasts	WDR12
SGCD	8.18337e-20	0.788824	0.783	0.732	3.57998e-15	Blasts	SGCD
FBN1	8.83186e-20	0.551067	0.316	0.202	3.86367e-15	Blasts	FBN1
CCDC86	9.55444e-20	0.612528	0.294	0.182	4.17978e-15	Blasts	CCDC86
CSGALNACT1	9.72166e-20	0.538586	0.431	0.316	4.25294e-15	Blasts	CSGALNACT1
METTL21A	1.13782e-19	0.509297	0.34	0.221	4.97761e-15	Blasts	METTL21A
BEX3	1.17327e-19	0.659036	0.282	0.175	5.1327e-15	Blasts	BEX3
EML6	1.31731e-19	0.501857	0.306	0.193	5.76286e-15	Blasts	EML6
ZW10	1.34591e-19	0.510872	0.288	0.178	5.88795e-15	Blasts	ZW10
CYCS	1.67668e-19	0.513653	0.391	0.269	7.33498e-15	Blasts	CYCS
COX7B	1.74761e-19	0.797183	0.293	0.183	7.64529e-15	Blasts	COX7B
PRR3	2.02807e-19	0.761656	0.269	0.162	8.87219e-15	Blasts	PRR3
NUDCD1	2.19666e-19	0.51156	0.481	0.36	9.60971e-15	Blasts	NUDCD1
OTUD3	2.57206e-19	0.540476	0.423	0.305	1.1252e-14	Blasts	OTUD3
ACYP1	2.809e-19	0.505722	0.349	0.23	1.22885e-14	Blasts	ACYP1
USP28	3.07392e-19	0.568792	0.4	0.279	1.34475e-14	Blasts	USP28
APEX2	3.14839e-19	0.877081	0.276	0.169	1.37733e-14	Blasts	APEX2
MRPS34	3.36152e-19	0.594629	0.349	0.233	1.47057e-14	Blasts	MRPS34
PPARGC1B	4.12926e-19	0.531978	0.544	0.434	1.80643e-14	Blasts	PPARGC1B
LSM3	5.47906e-19	0.69366	0.965	0.96	2.39692e-14	Blasts	LSM3
GXYLT1	5.57053e-19	0.580326	0.35	0.234	2.43694e-14	Blasts	GXYLT1
EIF1AD	7.8336e-19	0.50624	0.302	0.191	3.42697e-14	Blasts	EIF1AD
ORC5	1.42792e-18	0.502225	0.423	0.302	6.24673e-14	Blasts	ORC5
PSMB9	1.4298e-18	0.559702	0.472	0.357	6.25493e-14	Blasts	PSMB9
FGD6	1.46547e-18	0.758038	0.262	0.159	6.41099e-14	Blasts	FGD6
CRACD	1.49039e-18	0.665856	0.286	0.181	6.52001e-14	Blasts	CRACD
GAL3ST4	2.08868e-18	0.541835	0.319	0.208	9.13736e-14	Blasts	GAL3ST4
CLPP	2.1135e-18	0.510546	0.38	0.263	9.24592e-14	Blasts	CLPP
CASKIN2	2.23047e-18	0.673381	0.288	0.18	9.75766e-14	Blasts	CASKIN2
PCGF6	2.2886e-18	0.596262	0.295	0.187	1.00119e-13	Blasts	PCGF6
NECAB3	2.49115e-18	0.642766	0.328	0.22	1.0898e-13	Blasts	NECAB3
TAF6	3.00662e-18	0.56262	0.418	0.296	1.31531e-13	Blasts	TAF6
AKR7A2	3.56349e-18	0.553309	0.307	0.199	1.55892e-13	Blasts	AKR7A2
RNFT2	5.7022e-18	0.651857	0.465	0.351	2.49454e-13	Blasts	RNFT2
LINC02224	5.84764e-18	0.672983	0.508	0.398	2.55817e-13	Blasts	LINC02224
PDE3A	6.12586e-18	1.09384	0.473	0.364	2.67988e-13	Blasts	PDE3A
SIGMAR1	6.92147e-18	0.616132	0.297	0.19	3.02794e-13	Blasts	SIGMAR1
ZAN	7.02987e-18	0.686981	0.895	0.841	3.07536e-13	Blasts	ZAN
PSMB5	9.18389e-18	0.528274	0.296	0.189	4.01767e-13	Blasts	PSMB5
CD8A	1.10673e-17	0.538838	0.366	0.267	4.84163e-13	Blasts	CD8A
UBL4A	1.32504e-17	0.548172	0.344	0.232	5.79665e-13	Blasts	UBL4A
MRPS2	1.61893e-17	0.573552	0.264	0.163	7.08233e-13	Blasts	MRPS2
NHP2	2.13698e-17	0.520673	0.386	0.27	9.34864e-13	Blasts	NHP2
TRIM9	2.18118e-17	0.569674	0.386	0.281	9.54203e-13	Blasts	TRIM9
LAMP3	3.01053e-17	0.856733	0.257	0.165	1.31702e-12	Blasts	LAMP3
CEP57L1	3.68973e-17	0.584363	0.392	0.279	1.61415e-12	Blasts	CEP57L1
LINC00871	3.85129e-17	0.560746	0.386	0.272	1.68482e-12	Blasts	LINC00871
ATP5MC1	3.96353e-17	0.776648	0.274	0.175	1.73392e-12	Blasts	ATP5MC1
ARMC1	4.26936e-17	0.50463	0.387	0.275	1.86771e-12	Blasts	ARMC1
AC002059.3	5.03172e-17	0.53269	0.661	0.576	2.20123e-12	Blasts	AC002059.3
ADCK2	6.8518e-17	0.702206	0.259	0.161	2.99746e-12	Blasts	ADCK2
PFDN1	6.90229e-17	0.545885	0.512	0.404	3.01954e-12	Blasts	PFDN1
NRIP1	7.24104e-17	0.518991	0.328	0.216	3.16774e-12	Blasts	NRIP1
ACO1	9.25328e-17	0.510625	0.298	0.197	4.04803e-12	Blasts	ACO1
CSMD1	9.52398e-17	0.839567	0.945	0.945	4.16645e-12	Blasts	CSMD1
NDUFA1	1.04663e-16	0.674001	0.298	0.199	4.5787e-12	Blasts	NDUFA1
DCC	1.2184e-16	0.623337	0.555	0.449	5.33015e-12	Blasts	DCC
KMT5C	1.26133e-16	0.512817	0.251	0.156	5.51793e-12	Blasts	KMT5C
ATP5PF	1.68046e-16	0.597202	0.293	0.193	7.35151e-12	Blasts	ATP5PF
USP54	1.85766e-16	0.571472	0.282	0.186	8.1267e-12	Blasts	USP54
MIR17HG	2.44529e-16	0.67306	0.262	0.165	1.06974e-11	Blasts	MIR17HG
POLR2H	2.5423e-16	0.549802	0.254	0.159	1.11218e-11	Blasts	POLR2H
NFIX	2.88913e-16	0.591174	0.286	0.19	1.26391e-11	Blasts	NFIX
SPARCL1	3.86707e-16	0.843245	0.298	0.201	1.69173e-11	Blasts	SPARCL1
BRMS1L	4.68729e-16	0.555742	0.261	0.165	2.05055e-11	Blasts	BRMS1L
RNF103.CHMP3	4.97769e-16	0.666477	0.266	0.172	2.17759e-11	Blasts	RNF103.CHMP3
NFIA.AS2	6.43957e-16	0.81453	0.269	0.175	2.81712e-11	Blasts	NFIA.AS2
AC023469.1	7.88531e-16	0.525394	0.567	0.466	3.44959e-11	Blasts	AC023469.1
CAPS2	9.31234e-16	0.551526	0.256	0.159	4.07387e-11	Blasts	CAPS2
AC021851.2	1.08164e-15	1.17104	0.284	0.191	4.73184e-11	Blasts	AC021851.2
EAF2	1.35897e-15	0.692317	0.305	0.207	5.9451e-11	Blasts	EAF2
LSM2	1.37768e-15	0.58354	0.297	0.197	6.02693e-11	Blasts	LSM2
MRPL27	1.61927e-15	0.669073	0.293	0.193	7.0838e-11	Blasts	MRPL27
TMA16	2.27155e-15	0.597225	0.318	0.217	9.93736e-11	Blasts	TMA16
SIMC1	2.48019e-15	0.676493	0.356	0.26	1.08501e-10	Blasts	SIMC1
AK5	2.83102e-15	0.536019	0.612	0.523	1.23849e-10	Blasts	AK5
NRM	3.1836e-15	0.632302	0.275	0.179	1.39273e-10	Blasts	NRM
GSG1	3.66818e-15	0.555578	0.904	0.872	1.60472e-10	Blasts	GSG1
ILVBL	4.64315e-15	0.64189	0.294	0.2	2.03124e-10	Blasts	ILVBL
SLC2A13	5.48182e-15	0.672013	0.26	0.171	2.39813e-10	Blasts	SLC2A13
GPC6	5.97226e-15	1.29723	0.361	0.279	2.61268e-10	Blasts	GPC6
IZUMO3	6.15377e-15	0.554119	0.402	0.299	2.69209e-10	Blasts	IZUMO3
REEP4	7.63988e-15	0.568772	0.273	0.181	3.34222e-10	Blasts	REEP4
CDH18	8.86709e-15	0.514347	0.567	0.452	3.87909e-10	Blasts	CDH18
OGFOD1	9.87014e-15	0.556987	0.323	0.226	4.31789e-10	Blasts	OGFOD1
FHL2	1.05917e-14	0.672607	0.265	0.178	4.63353e-10	Blasts	FHL2
ZNF337.AS1	1.27765e-14	0.551104	0.314	0.218	5.58932e-10	Blasts	ZNF337.AS1
AL139021.3	1.48305e-14	0.860528	0.359	0.267	6.4879e-10	Blasts	AL139021.3
SLC26A3	1.88606e-14	1.24771	0.375	0.277	8.25092e-10	Blasts	SLC26A3
CDH7	2.25381e-14	0.58543	0.349	0.25	9.85972e-10	Blasts	CDH7
SNRPE	2.39953e-14	0.716165	0.311	0.216	1.04972e-09	Blasts	SNRPE
GPC4	3.20676e-14	0.787233	0.323	0.23	1.40286e-09	Blasts	GPC4
PKN3	3.63204e-14	0.574007	0.254	0.166	1.58891e-09	Blasts	PKN3
MLST8	6.72364e-14	0.679404	0.277	0.186	2.94139e-09	Blasts	MLST8
UTP14A	6.83672e-14	0.623268	0.297	0.208	2.99086e-09	Blasts	UTP14A
NOCT	9.76142e-14	0.520387	0.255	0.17	4.27033e-09	Blasts	NOCT
ZNF330	1.65695e-13	0.685127	0.305	0.211	7.24867e-09	Blasts	ZNF330
MAJIN	2.00205e-13	0.648455	0.264	0.177	8.75837e-09	Blasts	MAJIN
MNS1	7.3386e-13	0.625428	0.34	0.246	3.21042e-08	Blasts	MNS1
FOPNL	1.10497e-12	0.600619	0.266	0.179	4.8339e-08	Blasts	FOPNL
RNU6.358P	1.6643e-12	0.637124	0.287	0.204	7.2808e-08	Blasts	RNU6.358P
PRUNE2	2.47964e-12	0.691565	0.368	0.281	1.08477e-07	Blasts	PRUNE2
AL354861.2	2.69242e-12	0.571674	0.436	0.335	1.17785e-07	Blasts	AL354861.2
TRIM16	4.0425e-12	0.535092	0.292	0.206	1.76847e-07	Blasts	TRIM16
STXBP1	4.23297e-12	0.709178	0.274	0.193	1.8518e-07	Blasts	STXBP1
THRB	5.46765e-12	0.777705	0.285	0.203	2.39193e-07	Blasts	THRB
HFM1	6.89975e-12	0.604287	0.486	0.398	3.01844e-07	Blasts	HFM1
ZNF682	7.30377e-12	0.534012	0.383	0.289	3.19518e-07	Blasts	ZNF682
LINC01440	8.39775e-12	0.693	0.391	0.3	3.67376e-07	Blasts	LINC01440
TBC1D16	1.13054e-11	0.949421	0.291	0.213	4.94577e-07	Blasts	TBC1D16
MPND	1.42184e-11	0.501661	0.275	0.192	6.22013e-07	Blasts	MPND
MAGOH	1.73192e-11	0.516819	0.281	0.2	7.57664e-07	Blasts	MAGOH
TMEM11	2.51029e-11	0.537053	0.285	0.202	1.09818e-06	Blasts	TMEM11
PTK2	2.54398e-11	0.771053	0.406	0.321	1.11291e-06	Blasts	PTK2
AL355612.1	2.67231e-11	0.512681	0.423	0.337	1.16906e-06	Blasts	AL355612.1
CISD2	2.71029e-11	0.506721	0.26	0.18	1.18567e-06	Blasts	CISD2
AL591368.1	4.34799e-11	0.529472	0.258	0.18	1.90212e-06	Blasts	AL591368.1
SLC38A5	6.40122e-11	0.587137	0.266	0.187	2.80034e-06	Blasts	SLC38A5
DIO2	8.73328e-11	0.817625	0.252	0.179	3.82055e-06	Blasts	DIO2
KLHL15	9.99806e-11	0.574948	0.321	0.238	4.37385e-06	Blasts	KLHL15
LINC01322	1.86432e-10	0.843312	0.277	0.2	8.15584e-06	Blasts	LINC01322
LUZP2	1.86751e-10	0.505611	0.487	0.402	8.16979e-06	Blasts	LUZP2
CPNE2	8.29727e-10	0.533569	0.367	0.29	3.62981e-05	Blasts	CPNE2
COPS8	8.52539e-10	0.516814	0.3	0.222	3.7296e-05	Blasts	COPS8
GNG12.AS1	1.71124e-09	0.736119	0.251	0.182	7.48618e-05	Blasts	GNG12.AS1
ZFY	3.52961e-09	0.61322	0.698	0.637	0.00015441	Blasts	ZFY
AL158210.1	6.29664e-09	0.541167	0.276	0.206	0.000275459	Blasts	AL158210.1
AC092506.1	6.83839e-09	0.740616	0.264	0.199	0.000299159	Blasts	AC092506.1
AL589740.1	8.66855e-09	0.800672	0.259	0.192	0.000379223	Blasts	AL589740.1
TMEM132C	1.04778e-08	1.36796	0.507	0.453	0.000458371	Blasts	TMEM132C
ALG3	1.263e-08	0.503666	0.255	0.186	0.000552525	Blasts	ALG3
MIER3	1.3212e-08	0.522834	0.257	0.189	0.000577986	Blasts	MIER3
AL355306.2	2.86195e-08	0.512669	0.775	0.718	0.00125202	Blasts	AL355306.2
TEX14	3.5443e-08	0.544542	0.359	0.293	0.00155052	Blasts	TEX14
MRPS21	6.84487e-08	0.559201	0.285	0.219	0.00299442	Blasts	MRPS21
GPSM1	1.57423e-07	0.504155	0.27	0.207	0.00688678	Blasts	GPSM1
AC007319.1	4.33683e-07	0.54414	0.283	0.224	0.0189723	Blasts	AC007319.1
AL133480.1	4.46063e-07	0.572475	0.973	0.96	0.0195139	Blasts	AL133480.1
LINC01320	4.68572e-07	0.534514	0.469	0.398	0.0204986	Blasts	LINC01320
AC018541.1	6.53335e-07	0.584642	0.42	0.362	0.0285814	Blasts	AC018541.1
RNA5SP477	6.76514e-07	0.521292	0.357	0.292	0.0295954	Blasts	RNA5SP477
RPH3A	1.06256e-06	0.65439	0.278	0.22	0.0464837	Blasts	RPH3A
SIGLEC6.1	1.7707e-303	3.03807	0.492	0.12	7.74627e-299	Stem_like	SIGLEC6
AHNAK.1	6.72453e-236	2.27405	0.74	0.394	2.94178e-231	Stem_like	AHNAK
PIK3R5.1	3.3811e-235	1.55418	0.901	0.608	1.47913e-230	Stem_like	PIK3R5
KRT72.1	2.00661e-223	2.15985	0.618	0.259	8.77832e-219	Stem_like	KRT72
MYO1F.1	3.67335e-219	2.93206	0.441	0.128	1.60698e-214	Stem_like	MYO1F
ITGB7.1	3.18629e-210	3.07934	0.376	0.093	1.39391e-205	Stem_like	ITGB7
LGALS1.1	1.68046e-205	2.66765	0.411	0.114	7.35149e-201	Stem_like	LGALS1
CD44.1	4.13789e-204	1.84864	0.854	0.598	1.8102e-199	Stem_like	CD44
KRT73.1	1.87901e-202	2.13582	0.591	0.242	8.22009e-198	Stem_like	KRT73
PTPRC.1	1.52108e-201	1.03972	0.998	0.971	6.65426e-197	Stem_like	PTPRC
SKAP1.1	1.15706e-193	1.20276	0.96	0.84	5.06179e-189	Stem_like	SKAP1
ZBTB16.1	1.96519e-181	2.11179	0.478	0.173	8.59711e-177	Stem_like	ZBTB16
TES.1	9.06521e-165	2.48656	0.346	0.097	3.96576e-160	Stem_like	TES
CELF2.1	3.72865e-159	0.759633	0.999	0.998	1.63117e-154	Stem_like	CELF2
ADAM19.1	1.13253e-152	2.17932	0.66	0.392	4.95449e-148	Stem_like	ADAM19
CYTH4.1	1.39633e-152	2.25028	0.459	0.18	6.10851e-148	Stem_like	CYTH4
VCL.1	4.67223e-150	2.44191	0.547	0.269	2.04396e-145	Stem_like	VCL
RORA.1	8.52611e-143	2.11677	0.744	0.543	3.72992e-138	Stem_like	RORA
AKAP13.1	3.71396e-141	0.892051	0.989	0.95	1.62475e-136	Stem_like	AKAP13
EPHA4.1	2.78581e-138	2.80299	0.34	0.112	1.21871e-133	Stem_like	EPHA4
CD226.1	1.54445e-137	2.60335	0.434	0.18	6.75652e-133	Stem_like	CD226
RIPOR2.1	1.55577e-134	0.964842	0.989	0.954	6.80601e-130	Stem_like	RIPOR2
SLCO3A1.1	8.88914e-131	2.37164	0.525	0.264	3.88873e-126	Stem_like	SLCO3A1
MICAL2.1	3.41343e-129	2.00545	0.51	0.248	1.49327e-124	Stem_like	MICAL2
STK10.1	6.17327e-129	0.943576	0.968	0.904	2.70062e-124	Stem_like	STK10
FLNA.1	7.66883e-127	0.851298	0.991	0.971	3.35488e-122	Stem_like	FLNA
ETS1.1	5.13522e-125	0.863713	0.992	0.975	2.2465e-120	Stem_like	ETS1
KLF2.1	1.39563e-123	2.27987	0.375	0.14	6.10546e-119	Stem_like	KLF2
SKI.1	1.46108e-122	1.49061	0.754	0.529	6.39179e-118	Stem_like	SKI
SYNE3.1	2.72364e-121	0.897422	0.918	0.779	1.19151e-116	Stem_like	SYNE3
LTB.1	7.80658e-120	1.62956	0.65	0.409	3.41514e-115	Stem_like	LTB
COL6A2.1	3.90607e-119	3.38337	0.286	0.089	1.70879e-114	Stem_like	COL6A2
AOAH.1	7.33405e-119	2.10542	0.624	0.39	3.20843e-114	Stem_like	AOAH
CISH.1	1.26694e-118	1.72911	0.439	0.19	5.54248e-114	Stem_like	CISH
ANKRD44.1	2.13023e-117	1.00885	0.962	0.928	9.31911e-113	Stem_like	ANKRD44
ITGA6.1	2.13374e-114	1.3305	0.694	0.444	9.33447e-110	Stem_like	ITGA6
PLEC.1	6.17973e-114	1.15951	0.944	0.92	2.70344e-109	Stem_like	PLEC
PREX1.1	2.38048e-111	1.74055	0.651	0.443	1.04139e-106	Stem_like	PREX1
PI16.1	9.5837e-111	2.88091	0.251	0.073	4.19258e-106	Stem_like	PI16
TSC22D3.1	3.73441e-107	1.79496	0.491	0.25	1.63369e-102	Stem_like	TSC22D3
SPOCK2.1	2.16171e-106	1.66237	0.559	0.313	9.45681e-102	Stem_like	SPOCK2
NLRP1.1	2.73913e-105	1.97823	0.504	0.27	1.19829e-100	Stem_like	NLRP1
ADCY7.1	2.34973e-104	1.20597	0.873	0.755	1.02794e-99	Stem_like	ADCY7
RNF157.1	5.93214e-104	2.52172	0.326	0.122	2.59514e-99	Stem_like	RNF157
AGPAT4.1	1.11151e-103	1.43464	0.698	0.479	4.86252e-99	Stem_like	AGPAT4
ATXN1.1	3.96421e-102	1.07235	0.854	0.702	1.73422e-97	Stem_like	ATXN1
INPP4B.1	4.6012e-102	1.43652	0.823	0.663	2.01289e-97	Stem_like	INPP4B
RHOH.1	9.15364e-102	0.711058	0.993	0.968	4.00444e-97	Stem_like	RHOH
ADAM8.1	4.78783e-101	2.32417	0.272	0.089	2.09453e-96	Stem_like	ADAM8
STAT4.1	5.00139e-99	1.64394	0.583	0.35	2.18796e-94	Stem_like	STAT4
AC233296.1.1	9.99533e-97	1.53282	0.57	0.341	4.37266e-92	Stem_like	AC233296.1
LMNA.1	2.30085e-96	2.19971	0.346	0.142	1.00655e-91	Stem_like	LMNA
ADGRE5.1	8.11639e-96	1.50913	0.725	0.538	3.55068e-91	Stem_like	ADGRE5
MALAT1.1	2.94886e-94	0.588758	1	1	1.29004e-89	Stem_like	MALAT1
NEAT1.1	5.49652e-94	0.93797	0.97	0.934	2.40456e-89	Stem_like	NEAT1
IL16.1	1.06215e-93	1.34311	0.691	0.475	4.64661e-89	Stem_like	IL16
CAPN2.1	2.93943e-93	1.54156	0.559	0.325	1.28591e-88	Stem_like	CAPN2
DMTN.1	1.36354e-92	1.96855	0.333	0.134	5.96507e-88	Stem_like	DMTN
S100A6.1	1.01634e-91	1.81335	0.347	0.143	4.44619e-87	Stem_like	S100A6
PTGER3.1	6.13873e-91	2.54094	0.254	0.086	2.68551e-86	Stem_like	PTGER3
MYADM.1	2.20337e-90	1.71679	0.532	0.314	9.6391e-86	Stem_like	MYADM
ARHGAP31.1	3.6547e-89	1.92938	0.333	0.14	1.59882e-84	Stem_like	ARHGAP31
SH3BP5.1	5.18443e-89	1.08337	0.75	0.538	2.26803e-84	Stem_like	SH3BP5
TXNIP.1	5.37126e-89	1.54316	0.586	0.367	2.34977e-84	Stem_like	TXNIP
ST3GAL1.1	2.72684e-87	1.123	0.804	0.678	1.19291e-82	Stem_like	ST3GAL1
ABCA2.1	5.68859e-87	1.72765	0.284	0.106	2.48859e-82	Stem_like	ABCA2
KRT128P.1	3.8913e-84	1.69442	0.275	0.101	1.70233e-79	Stem_like	KRT128P
CCSER2.1	8.80139e-84	0.803162	0.916	0.812	3.85034e-79	Stem_like	CCSER2
RARA.1	9.94806e-84	1.86358	0.4	0.197	4.35198e-79	Stem_like	RARA
PLXNA4.1	1.73974e-83	2.68343	0.659	0.493	7.61083e-79	Stem_like	PLXNA4
LIPC.1	2.83055e-82	1.3288	0.661	0.453	1.23828e-77	Stem_like	LIPC
OPTN.1	2.13041e-81	1.50321	0.493	0.274	9.3199e-77	Stem_like	OPTN
BACH2.1	2.30352e-81	1.04043	0.892	0.817	1.00772e-76	Stem_like	BACH2
AL159141.1.1	2.51297e-81	0.924788	0.938	0.874	1.09935e-76	Stem_like	AL159141.1
FOSL2.1	4.79156e-81	2.47869	0.261	0.098	2.09616e-76	Stem_like	FOSL2
SAMSN1.1	3.73e-80	1.79778	0.607	0.443	1.63176e-75	Stem_like	SAMSN1
AC020916.1.1	1.1761e-78	2.22536	0.309	0.131	5.1451e-74	Stem_like	AC020916.1
MTURN.1	1.46737e-76	1.52036	0.601	0.42	6.41931e-72	Stem_like	MTURN
LCP2.1	2.63614e-76	0.817714	0.968	0.945	1.15323e-71	Stem_like	LCP2
CLEC2D.1	5.57588e-76	1.14183	0.714	0.54	2.43928e-71	Stem_like	CLEC2D
CARD11.1	8.9242e-76	0.838843	0.948	0.895	3.90407e-71	Stem_like	CARD11
CLEC4O.1	1.13464e-75	1.82243	0.291	0.12	4.96371e-71	Stem_like	CLEC4O
MYO15B.1	1.34468e-75	0.844994	0.873	0.758	5.88255e-71	Stem_like	MYO15B
ABLIM1.1	2.85534e-75	1.05896	0.807	0.679	1.24913e-70	Stem_like	ABLIM1
GNG2.1	1.5912e-74	0.74896	0.94	0.876	6.96103e-70	Stem_like	GNG2
ST6GAL1.1	1.90404e-74	0.835827	0.903	0.825	8.32959e-70	Stem_like	ST6GAL1
FAM107B.1	3.35314e-74	1.45586	0.663	0.484	1.4669e-69	Stem_like	FAM107B
TXK.1	3.49859e-74	1.96314	0.341	0.159	1.53053e-69	Stem_like	TXK
AC013652.1.1	8.92078e-74	0.858905	0.861	0.711	3.90257e-69	Stem_like	AC013652.1
SLC1A3.1	1.05282e-72	1.4273	0.317	0.138	4.60578e-68	Stem_like	SLC1A3
PRKCB.1	2.5255e-72	0.523092	0.998	0.991	1.10483e-67	Stem_like	PRKCB
KLF6.1	3.60886e-72	1.24621	0.79	0.643	1.57877e-67	Stem_like	KLF6
EZR.1	1.18315e-71	0.915246	0.954	0.933	5.17592e-67	Stem_like	EZR
S100A4.1	2.24593e-71	1.1816	0.369	0.173	9.82526e-67	Stem_like	S100A4
SELPLG.1	3.83692e-71	1.30196	0.646	0.448	1.67854e-66	Stem_like	SELPLG
TNFRSF1B.1	5.68782e-71	1.66866	0.287	0.119	2.48825e-66	Stem_like	TNFRSF1B
ANXA6.1	6.41549e-71	0.750728	0.942	0.881	2.80659e-66	Stem_like	ANXA6
IL4R.1	1.06048e-70	1.07257	0.746	0.59	4.63928e-66	Stem_like	IL4R
MGLL.1	1.88341e-70	1.61446	0.527	0.341	8.23934e-66	Stem_like	MGLL
MYO1G.1	2.88246e-70	0.558593	0.992	0.973	1.26099e-65	Stem_like	MYO1G
CAST.1	4.91112e-70	1.53252	0.627	0.462	2.14847e-65	Stem_like	CAST
RASAL3.1	5.95413e-69	0.881657	0.82	0.68	2.60475e-64	Stem_like	RASAL3
MIR4713HG.1	9.74002e-68	1.53203	0.501	0.319	4.26096e-63	Stem_like	MIR4713HG
SP100.1	1.23087e-66	0.960281	0.873	0.778	5.3847e-62	Stem_like	SP100
S100A10.1	1.3044e-66	1.3451	0.447	0.253	5.70636e-62	Stem_like	S100A10
PIM1.1	1.376e-66	1.32411	0.578	0.407	6.01957e-62	Stem_like	PIM1
TMC6.1	5.22624e-66	0.834248	0.85	0.721	2.28632e-61	Stem_like	TMC6
AC104035.1.1	6.8346e-66	2.52729	0.26	0.109	2.98993e-61	Stem_like	AC104035.1
TRAF1.1	6.31841e-65	2.14632	0.285	0.128	2.76411e-60	Stem_like	TRAF1
NFATC2.1	8.30597e-65	1.05665	0.776	0.632	3.63361e-60	Stem_like	NFATC2
SLAMF1.1	2.88902e-64	1.53064	0.448	0.264	1.26386e-59	Stem_like	SLAMF1
AKNA.1	1.55821e-63	0.623246	0.977	0.955	6.81669e-59	Stem_like	AKNA
RNF130.1	2.49593e-63	0.997864	0.653	0.466	1.09189e-58	Stem_like	RNF130
S100Z.1	4.08227e-63	1.35013	0.508	0.319	1.78587e-58	Stem_like	S100Z
DENND4A.1	4.4292e-63	1.02394	0.791	0.702	1.93764e-58	Stem_like	DENND4A
HELB.1	5.53342e-63	1.27707	0.526	0.333	2.42071e-58	Stem_like	HELB
VSIR.1	6.24469e-63	1.1812	0.552	0.361	2.73187e-58	Stem_like	VSIR
PLCB2.1	5.26398e-62	1.11722	0.673	0.509	2.30283e-57	Stem_like	PLCB2
MBP.1	1.11479e-61	1.41722	0.553	0.371	4.87687e-57	Stem_like	MBP
TGFBR1.1	2.73715e-61	1.34258	0.514	0.332	1.19742e-56	Stem_like	TGFBR1
PSTPIP1.1	3.17136e-61	0.995478	0.724	0.568	1.38737e-56	Stem_like	PSTPIP1
IQGAP2.1	5.62902e-61	0.755322	0.907	0.853	2.46253e-56	Stem_like	IQGAP2
CD52.1	1.64183e-60	1.57159	0.349	0.182	7.18251e-56	Stem_like	CD52
RRAS2.1	5.32516e-60	1.20503	0.605	0.432	2.3296e-55	Stem_like	RRAS2
FGD3.1	1.20498e-59	0.703604	0.939	0.889	5.27141e-55	Stem_like	FGD3
KHDRBS3.1	1.40221e-59	2.63104	0.292	0.145	6.13426e-55	Stem_like	KHDRBS3
NBEAL2.1	2.84516e-59	0.756615	0.938	0.915	1.24467e-54	Stem_like	NBEAL2
LSP1.1	4.80834e-59	1.05052	0.574	0.392	2.1035e-54	Stem_like	LSP1
GLG1.1	9.84705e-59	0.66988	0.947	0.892	4.30779e-54	Stem_like	GLG1
IL21R.1	1.51704e-58	1.81057	0.37	0.206	6.6366e-54	Stem_like	IL21R
TRIB2.1	1.68685e-58	1.15746	0.618	0.45	7.37947e-54	Stem_like	TRIB2
RAB11FIP1.1	2.10887e-58	1.34478	0.64	0.512	9.22568e-54	Stem_like	RAB11FIP1
FTX.1	3.06169e-58	0.626174	0.975	0.955	1.3394e-53	Stem_like	FTX
MSN.1	7.4396e-58	0.53845	0.99	0.98	3.2546e-53	Stem_like	MSN
DAB1.1	1.23845e-57	1.08694	0.793	0.706	5.41785e-53	Stem_like	DAB1
RUNX3.1	1.63919e-57	1.50867	0.503	0.336	7.17095e-53	Stem_like	RUNX3
CSRNP1.1	2.69095e-57	1.38324	0.424	0.251	1.17721e-52	Stem_like	CSRNP1
DCHS1.1	2.79095e-57	0.99864	0.665	0.485	1.22095e-52	Stem_like	DCHS1
LRRFIP1.1	9.1217e-57	0.628773	0.978	0.956	3.99047e-52	Stem_like	LRRFIP1
DOK2.1	9.42089e-57	1.64562	0.269	0.123	4.12136e-52	Stem_like	DOK2
KDM4B.1	9.42723e-57	0.710321	0.855	0.754	4.12413e-52	Stem_like	KDM4B
ANXA2.1	2.1632e-56	1.12615	0.583	0.412	9.46336e-52	Stem_like	ANXA2
LRFN2.1	3.64345e-56	1.39253	0.449	0.268	1.5939e-51	Stem_like	LRFN2
ANTXR2.1	1.50867e-55	0.934574	0.511	0.321	6.59997e-51	Stem_like	ANTXR2
IQCN.1	1.5367e-55	1.36245	0.45	0.279	6.72258e-51	Stem_like	IQCN
S1PR1.1	4.71968e-55	1.18603	0.547	0.371	2.06472e-50	Stem_like	S1PR1
ZMIZ1.1	5.91098e-55	0.55625	0.968	0.968	2.58588e-50	Stem_like	ZMIZ1
ZBTB20.1	1.01163e-54	0.659155	0.967	0.943	4.42556e-50	Stem_like	ZBTB20
TPST2.1	1.86781e-54	1.34465	0.71	0.596	8.17109e-50	Stem_like	TPST2
TMBIM1.1	1.90565e-54	1.63894	0.339	0.182	8.33665e-50	Stem_like	TMBIM1
MDFIC.1	3.41435e-54	1.33055	0.653	0.545	1.49368e-49	Stem_like	MDFIC
RUNX2.1	1.99653e-53	1.5478	0.462	0.292	8.73421e-49	Stem_like	RUNX2
HLA.E.1	7.70518e-53	0.614259	0.891	0.806	3.37079e-48	Stem_like	HLA.E
ITK.1	1.1611e-52	0.963511	0.781	0.668	5.07948e-48	Stem_like	ITK
BHLHE40.1	6.71566e-52	1.66102	0.271	0.129	2.9379e-47	Stem_like	BHLHE40
OSBPL3.1	1.00272e-51	0.794053	0.895	0.834	4.3866e-47	Stem_like	OSBPL3
TSPAN14.1	1.25009e-51	0.789152	0.904	0.844	5.46875e-47	Stem_like	TSPAN14
SYTL1.1	5.60963e-51	0.897099	0.777	0.658	2.45404e-46	Stem_like	SYTL1
NTM.1	6.63515e-51	2.64822	0.289	0.155	2.90268e-46	Stem_like	NTM
PRKCH.1	6.73188e-51	0.761542	0.977	0.948	2.945e-46	Stem_like	PRKCH
FLI1.1	1.3946e-50	0.770293	0.944	0.895	6.10095e-46	Stem_like	FLI1
IL32.1	2.29182e-50	1.01377	0.604	0.46	1.0026e-45	Stem_like	IL32
ABR.1	3.17698e-50	1.00088	0.673	0.526	1.38983e-45	Stem_like	ABR
RARG.1	3.7782e-50	1.53702	0.258	0.12	1.65285e-45	Stem_like	RARG
PSD4.1	1.54913e-49	0.579342	0.95	0.9	6.77699e-45	Stem_like	PSD4
NEDD9.1	2.15704e-49	0.813423	0.78	0.63	9.43639e-45	Stem_like	NEDD9
EMP3.1	2.23172e-49	1.01026	0.459	0.286	9.76312e-45	Stem_like	EMP3
TMEM236.1	3.73788e-49	1.93992	0.257	0.127	1.63521e-44	Stem_like	TMEM236
CRPPA.1	8.9618e-49	1.22088	0.422	0.262	3.92052e-44	Stem_like	CRPPA
ARHGEF3.1	1.008e-48	0.739488	0.924	0.891	4.40972e-44	Stem_like	ARHGEF3
SLC2A6.1	1.3034e-48	1.31276	0.372	0.22	5.70198e-44	Stem_like	SLC2A6
CCDC88B.1	2.01949e-48	0.890393	0.726	0.594	8.83465e-44	Stem_like	CCDC88B
CDC42SE1.1	2.25811e-48	0.899737	0.756	0.646	9.87854e-44	Stem_like	CDC42SE1
CNN2.1	6.6023e-48	0.908059	0.695	0.538	2.88831e-43	Stem_like	CNN2
SLC12A6.1	8.40723e-48	0.702036	0.752	0.593	3.67791e-43	Stem_like	SLC12A6
MIAT.1	8.76418e-48	1.80365	0.302	0.162	3.83407e-43	Stem_like	MIAT
PBXIP1.1	1.05758e-47	0.857171	0.812	0.733	4.62658e-43	Stem_like	PBXIP1
MED12L.1	2.04306e-47	0.64773	0.964	0.967	8.93779e-43	Stem_like	MED12L
NDRG1.1	3.57257e-47	0.950718	0.568	0.408	1.56289e-42	Stem_like	NDRG1
PTGER4.1	5.86942e-47	0.878033	0.802	0.722	2.56769e-42	Stem_like	PTGER4
JAK3.1	1.04258e-46	0.865593	0.792	0.693	4.56097e-42	Stem_like	JAK3
CBLB.1	1.04584e-46	1.11407	0.763	0.664	4.57522e-42	Stem_like	CBLB
SH2D2A.1	1.73255e-46	1.36606	0.498	0.348	7.57938e-42	Stem_like	SH2D2A
DHRS3.1	2.50791e-46	1.757	0.298	0.161	1.09713e-41	Stem_like	DHRS3
SH3BGRL3.1	8.56052e-46	0.717681	0.708	0.573	3.74497e-41	Stem_like	SH3BGRL3
SEC31B.1	4.25046e-45	0.627257	0.837	0.743	1.85945e-40	Stem_like	SEC31B
TSPAN2.1	4.35052e-45	1.23525	0.474	0.324	1.90322e-40	Stem_like	TSPAN2
HLA.B.1	4.60343e-45	0.573236	0.943	0.921	2.01386e-40	Stem_like	HLA.B
HDAC9.1	5.03535e-45	1.27391	0.532	0.39	2.20281e-40	Stem_like	HDAC9
SHANK1.1	1.63685e-44	1.24925	0.38	0.235	7.16075e-40	Stem_like	SHANK1
CDC14A.1	2.02752e-44	1.12778	0.735	0.629	8.86979e-40	Stem_like	CDC14A
FMNL1.1	2.51786e-44	0.606661	0.941	0.891	1.10149e-39	Stem_like	FMNL1
ARL15.1	2.98811e-44	0.773644	0.864	0.814	1.30721e-39	Stem_like	ARL15
DPP4.1	4.09112e-44	1.42956	0.499	0.349	1.78974e-39	Stem_like	DPP4
RAB37.1	5.07504e-44	0.916778	0.617	0.475	2.22018e-39	Stem_like	RAB37
IGSF9B.1	5.46189e-44	1.70916	0.524	0.39	2.38941e-39	Stem_like	IGSF9B
TNIK.1	5.95274e-44	1.33145	0.619	0.494	2.60414e-39	Stem_like	TNIK
JARID2.1	8.89424e-44	0.610482	0.987	0.979	3.89096e-39	Stem_like	JARID2
CASP10.1	1.05109e-43	0.771132	0.742	0.642	4.59819e-39	Stem_like	CASP10
RNF166.1	1.23084e-43	0.743805	0.748	0.622	5.38455e-39	Stem_like	RNF166
PPP1R16B.1	1.45943e-43	0.569787	0.839	0.739	6.38455e-39	Stem_like	PPP1R16B
CCDC18.AS1.1	2.10203e-43	1.32684	0.491	0.345	9.19574e-39	Stem_like	CCDC18.AS1
TCP11L2.1	2.4135e-43	1.44669	0.295	0.158	1.05583e-38	Stem_like	TCP11L2
HPGD.1	2.68435e-43	1.14258	0.447	0.299	1.17432e-38	Stem_like	HPGD
NKG7.1	2.89102e-43	1.45162	0.263	0.13	1.26474e-38	Stem_like	NKG7
TRPV2.1	7.59713e-43	0.956696	0.656	0.526	3.32352e-38	Stem_like	TRPV2
XYLT1.1	2.38598e-42	0.945529	0.77	0.683	1.0438e-37	Stem_like	XYLT1
PTPRJ.1	4.02754e-42	2.36591	0.279	0.154	1.76193e-37	Stem_like	PTPRJ
AC104041.1.1	4.49593e-42	1.76165	0.31	0.178	1.96684e-37	Stem_like	AC104041.1
TSPOAP1.AS1.1	4.65845e-42	1.02725	0.732	0.628	2.03793e-37	Stem_like	TSPOAP1.AS1
LLGL2.1	8.52331e-42	1.25685	0.394	0.248	3.72869e-37	Stem_like	LLGL2
PLCXD2.1	1.0908e-41	1.4799	0.33	0.193	4.77194e-37	Stem_like	PLCXD2
PLCG1.1	1.89441e-41	0.545008	0.981	0.97	8.28748e-37	Stem_like	PLCG1
PCED1B.1	5.15961e-41	1.22338	0.458	0.316	2.25717e-36	Stem_like	PCED1B
SIK3.1	2.04575e-40	0.676461	0.96	0.948	8.94953e-36	Stem_like	SIK3
VIM.1	2.40286e-40	0.547008	0.957	0.948	1.05118e-35	Stem_like	VIM
ZNF385D.1	3.32192e-40	1.61638	0.735	0.673	1.45324e-35	Stem_like	ZNF385D
SLC2A3.1	3.78203e-40	1.03652	0.502	0.357	1.65453e-35	Stem_like	SLC2A3
USP15.1	4.61862e-40	0.625053	0.938	0.921	2.02051e-35	Stem_like	USP15
TEP1.1	7.13044e-40	0.822678	0.745	0.645	3.11935e-35	Stem_like	TEP1
TFPI.1	7.4922e-40	1.46672	0.279	0.152	3.27761e-35	Stem_like	TFPI
ITGB2.AS1.1	2.81694e-39	1.4891	0.29	0.16	1.23233e-34	Stem_like	ITGB2.AS1
SMAD3.1	2.8285e-39	2.12538	0.337	0.209	1.23738e-34	Stem_like	SMAD3
SBK1.1	3.77302e-39	0.761117	0.794	0.713	1.65058e-34	Stem_like	SBK1
ZNF831.1	4.06995e-39	1.48343	0.465	0.336	1.78048e-34	Stem_like	ZNF831
SLFN5.1	5.80451e-39	0.686381	0.847	0.76	2.5393e-34	Stem_like	SLFN5
PIK3CD.1	1.49188e-38	0.902614	0.745	0.668	6.52652e-34	Stem_like	PIK3CD
CYTIP.1	1.84221e-38	1.59848	0.285	0.16	8.05911e-34	Stem_like	CYTIP
DGKD.1	4.09269e-38	0.846128	0.836	0.832	1.79043e-33	Stem_like	DGKD
ESYT1.1	4.65695e-38	0.644382	0.879	0.807	2.03728e-33	Stem_like	ESYT1
SFXN3.1	4.98339e-38	1.1725	0.33	0.197	2.18008e-33	Stem_like	SFXN3
ITGB2.1	5.54326e-38	0.644428	0.908	0.859	2.42501e-33	Stem_like	ITGB2
AC069277.1.1	6.32794e-38	1.02051	0.343	0.207	2.76828e-33	Stem_like	AC069277.1
CD27.1	8.37618e-38	1.36404	0.264	0.141	3.66433e-33	Stem_like	CD27
YES1.1	1.96258e-37	1.04825	0.452	0.312	8.58571e-33	Stem_like	YES1
STING1.1	2.60253e-37	0.990149	0.513	0.368	1.13853e-32	Stem_like	STING1
STK4.1	3.48443e-37	0.758871	0.882	0.824	1.52433e-32	Stem_like	STK4
SH3BP2.1	7.56931e-37	0.824327	0.713	0.606	3.31134e-32	Stem_like	SH3BP2
HERC1.1	1.04109e-36	0.509815	0.972	0.964	4.55445e-32	Stem_like	HERC1
TRERF1.1	2.02435e-36	0.784363	0.817	0.774	8.85592e-32	Stem_like	TRERF1
S100A11.1	2.79543e-36	1.25892	0.25	0.133	1.22292e-31	Stem_like	S100A11
USP9Y.1	3.96002e-36	0.623781	0.841	0.728	1.73239e-31	Stem_like	USP9Y
TTC9.1	1.43458e-35	1.22768	0.257	0.139	6.27584e-31	Stem_like	TTC9
PEPD.1	2.07461e-35	0.903051	0.695	0.597	9.07579e-31	Stem_like	PEPD
LAPTM5.1	2.35268e-35	0.549457	0.878	0.831	1.02923e-30	Stem_like	LAPTM5
ITPR1.1	3.51931e-35	0.674813	0.896	0.869	1.53959e-30	Stem_like	ITPR1
TAGLN2.1	4.52277e-35	0.672735	0.835	0.777	1.97857e-30	Stem_like	TAGLN2
TAGAP.1	5.85132e-35	1.63505	0.253	0.137	2.55978e-30	Stem_like	TAGAP
PAG1.1	6.53995e-35	0.753471	0.794	0.721	2.86103e-30	Stem_like	PAG1
TMC8.1	7.94603e-35	0.593533	0.91	0.871	3.47615e-30	Stem_like	TMC8
SEMA4A.1	1.41283e-34	0.770145	0.592	0.461	6.1807e-30	Stem_like	SEMA4A
PLEKHA2.1	1.50013e-34	0.779196	0.823	0.736	6.56261e-30	Stem_like	PLEKHA2
LINC01891.1	1.87931e-34	1.16847	0.377	0.249	8.2214e-30	Stem_like	LINC01891
TTC7B.1	2.16177e-34	1.65097	0.317	0.198	9.4571e-30	Stem_like	TTC7B
ISG20.1	2.17622e-34	1.33024	0.345	0.218	9.52031e-30	Stem_like	ISG20
TTC39C.1	3.97566e-34	0.782083	0.787	0.695	1.73923e-29	Stem_like	TTC39C
SLC35F3.1	4.36488e-34	1.5419	0.317	0.196	1.9095e-29	Stem_like	SLC35F3
CD53.1	4.37684e-34	0.720682	0.817	0.723	1.91474e-29	Stem_like	CD53
CD84.1	4.8281e-34	0.752004	0.779	0.68	2.11215e-29	Stem_like	CD84
MICAL1.1	7.22494e-34	0.719505	0.689	0.589	3.1607e-29	Stem_like	MICAL1
STK38.1	7.5414e-34	0.96883	0.746	0.665	3.29914e-29	Stem_like	STK38
KLF7.1	9.95445e-34	0.943467	0.623	0.507	4.35477e-29	Stem_like	KLF7
STK17B.1	1.27665e-33	0.598448	0.923	0.875	5.58497e-29	Stem_like	STK17B
TP53INP1.1	1.29294e-33	1.21227	0.306	0.183	5.65623e-29	Stem_like	TP53INP1
UCP2.1	3.74017e-33	0.782247	0.817	0.76	1.63621e-28	Stem_like	UCP2
PHYKPL.1	3.76145e-33	0.659857	0.822	0.762	1.64552e-28	Stem_like	PHYKPL
ARHGEF1.1	4.5356e-33	0.576469	0.931	0.899	1.98419e-28	Stem_like	ARHGEF1
AC016831.6.1	5.193e-33	1.32941	0.346	0.218	2.27178e-28	Stem_like	AC016831.6
ARHGAP30.1	6.24734e-33	0.550315	0.906	0.862	2.73303e-28	Stem_like	ARHGAP30
CCND3.1	6.26317e-33	0.528568	0.979	0.979	2.73995e-28	Stem_like	CCND3
TPT1.AS1.1	1.07391e-32	0.825785	0.682	0.571	4.69805e-28	Stem_like	TPT1.AS1
KIR3DL2.1	1.82199e-32	0.858807	0.285	0.161	7.97067e-28	Stem_like	KIR3DL2
CPEB4.1	2.20767e-32	1.34682	0.277	0.162	9.65789e-28	Stem_like	CPEB4
MVP.1	3.50563e-32	1.05775	0.341	0.213	1.53361e-27	Stem_like	MVP
ATP2C1.1	4.4117e-32	0.611276	0.946	0.935	1.92999e-27	Stem_like	ATP2C1
SCML4.1	8.70536e-32	1.80528	0.278	0.166	3.80833e-27	Stem_like	SCML4
SAMD3.1	9.28443e-32	2.76746	0.271	0.165	4.06166e-27	Stem_like	SAMD3
CASP8.1	1.22704e-31	0.680231	0.75	0.697	5.36794e-27	Stem_like	CASP8
ANO9.1	1.61172e-31	1.06491	0.46	0.334	7.0508e-27	Stem_like	ANO9
FAM117A.1	1.99052e-31	0.614284	0.881	0.839	8.70791e-27	Stem_like	FAM117A
ITGB1.1	2.04109e-31	0.935465	0.676	0.596	8.92916e-27	Stem_like	ITGB1
ACAP1.1	2.41359e-31	0.549062	0.881	0.831	1.05587e-26	Stem_like	ACAP1
ITSN2.1	4.40022e-31	0.640803	0.83	0.78	1.92497e-26	Stem_like	ITSN2
TRAC.1	7.02775e-31	0.777366	0.518	0.394	3.07443e-26	Stem_like	TRAC
ACAP2.1	9.14703e-31	0.569945	0.916	0.89	4.00155e-26	Stem_like	ACAP2
RAB8B.1	1.74901e-30	0.69169	0.762	0.697	7.65139e-26	Stem_like	RAB8B
CUBN.1	1.84713e-30	0.986799	0.566	0.446	8.08064e-26	Stem_like	CUBN
NCALD.1	4.44078e-30	1.3142	0.552	0.45	1.94271e-25	Stem_like	NCALD
ITPKB.1	4.75199e-30	0.632767	0.916	0.896	2.07885e-25	Stem_like	ITPKB
IL27RA.1	4.86239e-30	1.11038	0.533	0.407	2.12715e-25	Stem_like	IL27RA
HKDC1.1	5.18784e-30	1.23806	0.414	0.299	2.26953e-25	Stem_like	HKDC1
KRT1.1	6.79749e-30	1.14241	0.285	0.173	2.9737e-25	Stem_like	KRT1
ARHGAP15.1	7.51476e-30	0.607577	0.997	0.994	3.28748e-25	Stem_like	ARHGAP15
PRMT2.1	1.04555e-29	0.727112	0.676	0.568	4.57396e-25	Stem_like	PRMT2
IL9R.1	1.1392e-29	1.1639	0.442	0.322	4.98364e-25	Stem_like	IL9R
MFSD6.1	1.50049e-29	0.642759	0.779	0.711	6.56418e-25	Stem_like	MFSD6
CEMIP2.1	1.56474e-29	0.777998	0.581	0.465	6.84527e-25	Stem_like	CEMIP2
FURIN.1	1.98017e-29	1.36431	0.398	0.277	8.66266e-25	Stem_like	FURIN
RBMS1.1	2.68078e-29	0.613547	0.905	0.858	1.17276e-24	Stem_like	RBMS1
CALM1.1	2.78916e-29	0.733431	0.673	0.562	1.22018e-24	Stem_like	CALM1
ZYX.1	3.086e-29	0.808818	0.461	0.33	1.35003e-24	Stem_like	ZYX
BIN1.1	8.61679e-29	1.27785	0.405	0.291	3.76959e-24	Stem_like	BIN1
MEF2D.1	8.93614e-29	0.64327	0.784	0.714	3.90929e-24	Stem_like	MEF2D
SENP7.1	2.24904e-28	0.591398	0.863	0.814	9.83886e-24	Stem_like	SENP7
AC008105.3.1	2.64726e-28	0.771959	0.636	0.534	1.1581e-23	Stem_like	AC008105.3
SEPTIN11.1	3.16184e-28	0.758357	0.579	0.434	1.38321e-23	Stem_like	SEPTIN11
RGS14.1	4.64001e-28	0.842078	0.588	0.482	2.02987e-23	Stem_like	RGS14
COTL1.1	5.27665e-28	0.58735	0.638	0.525	2.30838e-23	Stem_like	COTL1
SLC12A7.1	5.42904e-28	0.781511	0.779	0.752	2.37504e-23	Stem_like	SLC12A7
CD69.1	6.35887e-28	0.988572	0.571	0.472	2.78182e-23	Stem_like	CD69
FXYD5.1	1.12268e-27	0.814602	0.616	0.518	4.91138e-23	Stem_like	FXYD5
CDC42.1	1.15076e-27	0.55151	0.767	0.698	5.03423e-23	Stem_like	CDC42
PIP4K2A.1	1.28787e-27	0.614025	0.924	0.922	5.63404e-23	Stem_like	PIP4K2A
RIMS2.1	1.32453e-27	1.23356	0.37	0.256	5.79443e-23	Stem_like	RIMS2
LPXN.1	1.59671e-27	0.596794	0.878	0.823	6.98514e-23	Stem_like	LPXN
MAST4.1	1.90381e-27	0.573179	0.847	0.778	8.3286e-23	Stem_like	MAST4
RCAN3.1	2.78814e-27	1.30511	0.388	0.271	1.21973e-22	Stem_like	RCAN3
SVIL.1	3.96037e-27	0.620061	0.875	0.827	1.73254e-22	Stem_like	SVIL
CDC42SE2.1	4.22759e-27	0.504044	0.943	0.913	1.84944e-22	Stem_like	CDC42SE2
SAMD12.1	4.55928e-27	0.872112	0.696	0.615	1.99455e-22	Stem_like	SAMD12
C20orf194.1	5.40271e-27	0.89042	0.46	0.337	2.36352e-22	Stem_like	C20orf194
JAK1.1	8.04792e-27	0.602207	0.907	0.887	3.52072e-22	Stem_like	JAK1
LSS.1	1.56618e-26	0.689258	0.748	0.676	6.85156e-22	Stem_like	LSS
ANXA1.1	1.65029e-26	0.988033	0.499	0.387	7.21952e-22	Stem_like	ANXA1
JUND.1	1.77334e-26	0.734306	0.82	0.814	7.75782e-22	Stem_like	JUND
TRAF3IP3.1	2.06467e-26	0.706396	0.721	0.644	9.03231e-22	Stem_like	TRAF3IP3
POU2F2.1	2.17049e-26	1.25189	0.306	0.197	9.49525e-22	Stem_like	POU2F2
ATP8B2.1	2.6732e-26	0.646609	0.767	0.717	1.16945e-21	Stem_like	ATP8B2
KCNN4.1	2.7807e-26	1.1691	0.258	0.156	1.21647e-21	Stem_like	KCNN4
MCTP2.1	3.36219e-26	1.2852	0.496	0.396	1.47086e-21	Stem_like	MCTP2
HELZ2.1	4.85864e-26	0.695919	0.531	0.408	2.12551e-21	Stem_like	HELZ2
RASGRP2.1	6.21913e-26	0.651437	0.81	0.756	2.72068e-21	Stem_like	RASGRP2
PRDM11.1	9.06035e-26	1.21204	0.287	0.182	3.96363e-21	Stem_like	PRDM11
AC093865.1.1	1.02816e-25	0.991192	0.636	0.545	4.4979e-21	Stem_like	AC093865.1
PNRC1.1	1.25498e-25	0.796654	0.518	0.412	5.49017e-21	Stem_like	PNRC1
UBASH3A.1	1.65813e-25	0.540352	0.899	0.857	7.25384e-21	Stem_like	UBASH3A
SOS1.1	1.69095e-25	0.722802	0.849	0.821	7.39741e-21	Stem_like	SOS1
CLSTN3.1	2.15187e-25	0.755639	0.646	0.56	9.41378e-21	Stem_like	CLSTN3
TTC39B.1	2.51499e-25	0.791116	0.623	0.531	1.10023e-20	Stem_like	TTC39B
REL.1	2.82663e-25	0.894399	0.53	0.423	1.23657e-20	Stem_like	REL
MPP7.1	3.79058e-25	1.17984	0.508	0.398	1.65827e-20	Stem_like	MPP7
RSAD2.1	7.98948e-25	1.32085	0.319	0.213	3.49516e-20	Stem_like	RSAD2
ARNTL.1	9.37544e-25	0.855809	0.616	0.527	4.10147e-20	Stem_like	ARNTL
PREX2.1	1.0392e-24	0.960905	0.327	0.215	4.54618e-20	Stem_like	PREX2
LPAR5.1	1.12353e-24	1.06067	0.342	0.234	4.9151e-20	Stem_like	LPAR5
ARHGAP25.1	1.1888e-24	0.54422	0.882	0.833	5.20066e-20	Stem_like	ARHGAP25
SLC44A2.1	2.53903e-24	0.658682	0.7	0.614	1.11075e-19	Stem_like	SLC44A2
CFLAR.1	2.70627e-24	0.780644	0.739	0.683	1.18391e-19	Stem_like	CFLAR
NFKB1.1	5.13662e-24	0.761969	0.637	0.546	2.24712e-19	Stem_like	NFKB1
AC010186.3.1	6.05741e-24	1.11961	0.302	0.2	2.64994e-19	Stem_like	AC010186.3
ADAM10.1	7.67866e-24	0.553287	0.957	0.948	3.35918e-19	Stem_like	ADAM10
BCL9L.1	8.17466e-24	0.760043	0.589	0.49	3.57617e-19	Stem_like	BCL9L
LINC00278.1	1.03563e-23	1.18203	0.257	0.159	4.53058e-19	Stem_like	LINC00278
ST6GALNAC1.1	1.66782e-23	0.90224	0.305	0.201	7.29623e-19	Stem_like	ST6GALNAC1
ELF4.1	2.5549e-23	0.731437	0.667	0.565	1.11769e-18	Stem_like	ELF4
ARID3B.1	3.30069e-23	0.803145	0.554	0.453	1.44395e-18	Stem_like	ARID3B
NIBAN2.1	3.99612e-23	1.11751	0.423	0.324	1.74818e-18	Stem_like	NIBAN2
DSCAML1.1	4.48772e-23	0.937902	0.557	0.449	1.96324e-18	Stem_like	DSCAML1
SRGN.1	5.37305e-23	1.20736	0.368	0.271	2.35055e-18	Stem_like	SRGN
TET2.1	5.68244e-23	0.933089	0.527	0.418	2.4859e-18	Stem_like	TET2
STAT3.1	6.53793e-23	0.510829	0.845	0.802	2.86015e-18	Stem_like	STAT3
AC011997.1.1	7.26517e-23	0.636062	0.663	0.564	3.17829e-18	Stem_like	AC011997.1
SARAF.1	8.31804e-23	0.62562	0.726	0.649	3.63889e-18	Stem_like	SARAF
PLCL2.1	8.94763e-23	1.22148	0.66	0.612	3.91432e-18	Stem_like	PLCL2
CTSH.1	9.26054e-23	0.908014	0.346	0.243	4.05121e-18	Stem_like	CTSH
SLC9A9.1	9.39694e-23	1.15973	0.467	0.37	4.11088e-18	Stem_like	SLC9A9
CNR2.1	1.04416e-22	0.904848	0.46	0.359	4.56787e-18	Stem_like	CNR2
RHEX.1	1.18006e-22	0.851419	0.55	0.46	5.1624e-18	Stem_like	RHEX
EGLN3.1	1.50129e-22	1.03306	0.477	0.382	6.56767e-18	Stem_like	EGLN3
BCL6.1	2.51298e-22	1.07858	0.498	0.396	1.09936e-17	Stem_like	BCL6
TEC.1	2.94343e-22	1.10177	0.419	0.319	1.28766e-17	Stem_like	TEC
HIVEP1.1	3.3207e-22	0.553216	0.811	0.752	1.45271e-17	Stem_like	HIVEP1
ARRB1.1	4.13503e-22	0.673449	0.703	0.635	1.80895e-17	Stem_like	ARRB1
DOCK11.1	8.86282e-22	0.563155	0.9	0.874	3.87722e-17	Stem_like	DOCK11
BIN2.1	1.02476e-21	0.694406	0.756	0.706	4.48301e-17	Stem_like	BIN2
RGCC.1	1.1318e-21	1.10754	0.494	0.402	4.95126e-17	Stem_like	RGCC
SLAMF6.1	1.27167e-21	0.747207	0.672	0.601	5.56318e-17	Stem_like	SLAMF6
SYNE1.1	1.46512e-21	0.793519	0.716	0.65	6.40945e-17	Stem_like	SYNE1
BCAS3.1	2.06368e-21	0.674009	0.801	0.756	9.02799e-17	Stem_like	BCAS3
APOBEC3G.1	2.12807e-21	1.1309	0.376	0.277	9.30966e-17	Stem_like	APOBEC3G
STAM.1	2.28074e-21	0.827834	0.864	0.868	9.97756e-17	Stem_like	STAM
GALNT10.1	2.37101e-21	0.849435	0.624	0.535	1.03725e-16	Stem_like	GALNT10
ZFP36.1	4.55501e-21	0.938858	0.402	0.308	1.99268e-16	Stem_like	ZFP36
MFSD2B.1	5.97236e-21	0.994148	0.313	0.213	2.61273e-16	Stem_like	MFSD2B
HSH2D.1	1.23172e-20	1.00908	0.319	0.222	5.38839e-16	Stem_like	HSH2D
CRY1.1	1.5615e-20	0.719184	0.665	0.603	6.83107e-16	Stem_like	CRY1
PGGHG.1	1.77546e-20	0.565583	0.857	0.851	7.76708e-16	Stem_like	PGGHG
ALOX5AP.1	2.07433e-20	1.15136	0.386	0.294	9.07458e-16	Stem_like	ALOX5AP
LRP10.1	3.76677e-20	0.749296	0.419	0.317	1.64785e-15	Stem_like	LRP10
CDK17.1	3.8573e-20	0.596748	0.812	0.786	1.68745e-15	Stem_like	CDK17
AL050309.1.1	3.97464e-20	0.672138	0.718	0.647	1.73879e-15	Stem_like	AL050309.1
CALCOCO1.1	4.00896e-20	0.800304	0.417	0.311	1.7538e-15	Stem_like	CALCOCO1
JAKMIP2.1	4.21034e-20	0.805836	0.407	0.298	1.8419e-15	Stem_like	JAKMIP2
FCMR.1	4.83912e-20	0.911674	0.302	0.211	2.11697e-15	Stem_like	FCMR
DAPK1.1	6.26068e-20	0.525871	0.901	0.871	2.73886e-15	Stem_like	DAPK1
NCOA3.1	6.3231e-20	0.634967	0.774	0.719	2.76617e-15	Stem_like	NCOA3
WDR81.1	6.37638e-20	0.871321	0.516	0.418	2.78947e-15	Stem_like	WDR81
SEL1L3.1	6.62636e-20	0.939125	0.343	0.248	2.89883e-15	Stem_like	SEL1L3
RPS6KA1.1	7.25785e-20	0.660806	0.562	0.47	3.17509e-15	Stem_like	RPS6KA1
SCN3A.1	1.05244e-19	0.909728	0.578	0.503	4.60411e-15	Stem_like	SCN3A
KDM4C.1	1.16317e-19	0.546461	0.892	0.893	5.08851e-15	Stem_like	KDM4C
KDM7A.1	1.62439e-19	0.974811	0.388	0.295	7.10622e-15	Stem_like	KDM7A
PXDN.1	2.16864e-19	0.50729	0.75	0.665	9.48713e-15	Stem_like	PXDN
NCOA7.1	2.38549e-19	0.59039	0.716	0.638	1.04358e-14	Stem_like	NCOA7
ADD3.1	3.18604e-19	0.819586	0.595	0.5	1.3938e-14	Stem_like	ADD3
DENND5A.1	3.87227e-19	0.611554	0.634	0.549	1.694e-14	Stem_like	DENND5A
SPRY1.1	5.57046e-19	1.14993	0.403	0.324	2.43691e-14	Stem_like	SPRY1
MAP3K1.1	9.13815e-19	1.20551	0.439	0.364	3.99767e-14	Stem_like	MAP3K1
FLT1.1	9.26222e-19	1.06074	0.297	0.206	4.05194e-14	Stem_like	FLT1
FIG4.1	1.08397e-18	0.855314	0.391	0.299	4.74205e-14	Stem_like	FIG4
NCKAP1L.1	1.1102e-18	0.524538	0.897	0.867	4.85677e-14	Stem_like	NCKAP1L
TESPA1.1	1.31604e-18	0.518948	0.849	0.82	5.75726e-14	Stem_like	TESPA1
BCORP1.1	1.56038e-18	0.569504	0.414	0.311	6.82617e-14	Stem_like	BCORP1
CCDC7.1	2.05249e-18	0.815668	0.63	0.559	8.97904e-14	Stem_like	CCDC7
DLGAP4.1	2.08119e-18	0.855369	0.481	0.387	9.1046e-14	Stem_like	DLGAP4
IL1RAP.1	2.28456e-18	1.00568	0.366	0.274	9.99426e-14	Stem_like	IL1RAP
PARP15.1	3.33345e-18	0.718182	0.459	0.367	1.45828e-13	Stem_like	PARP15
BX571818.1.1	3.67765e-18	0.60091	0.678	0.634	1.60886e-13	Stem_like	BX571818.1
BCL2L1.1	5.08011e-18	0.551619	0.861	0.873	2.2224e-13	Stem_like	BCL2L1
IQSEC1.1	5.12712e-18	0.598704	0.865	0.86	2.24296e-13	Stem_like	IQSEC1
MCL1.1	6.033e-18	0.772109	0.729	0.692	2.63926e-13	Stem_like	MCL1
CAB39.1	6.05856e-18	0.509388	0.798	0.771	2.65044e-13	Stem_like	CAB39
YPEL5.1	8.62429e-18	0.704766	0.446	0.35	3.77287e-13	Stem_like	YPEL5
PIK3R6.1	1.17757e-17	1.02259	0.342	0.254	5.15151e-13	Stem_like	PIK3R6
UBE2H.1	1.2323e-17	0.572325	0.734	0.69	5.39093e-13	Stem_like	UBE2H
ZMAT3.1	1.52453e-17	0.650022	0.491	0.394	6.66936e-13	Stem_like	ZMAT3
TRANK1.1	1.97144e-17	0.509998	0.828	0.784	8.62446e-13	Stem_like	TRANK1
CTNNA1.1	4.26862e-17	0.572537	0.516	0.428	1.8674e-12	Stem_like	CTNNA1
STN1.1	7.88981e-17	0.649412	0.417	0.332	3.45155e-12	Stem_like	STN1
PPP1R9B.1	8.51644e-17	0.657137	0.531	0.442	3.72569e-12	Stem_like	PPP1R9B
LMBR1L.1	1.07694e-16	0.900222	0.387	0.303	4.71128e-12	Stem_like	LMBR1L
SH2B3.1	1.61787e-16	0.60117	0.726	0.692	7.0777e-12	Stem_like	SH2B3
CASK.1	1.76654e-16	0.51579	0.88	0.876	7.72806e-12	Stem_like	CASK
BIRC3.1	2.10406e-16	1.47701	0.253	0.177	9.20461e-12	Stem_like	BIRC3
C16orf54.1	2.11831e-16	0.563091	0.493	0.395	9.26697e-12	Stem_like	C16orf54
TRPS1.1	3.39764e-16	0.989282	0.439	0.361	1.48637e-11	Stem_like	TRPS1
PLXNA3.1	3.45945e-16	0.623539	0.594	0.519	1.51341e-11	Stem_like	PLXNA3
SYNGAP1.1	5.17638e-16	0.536409	0.659	0.6	2.26451e-11	Stem_like	SYNGAP1
ABCC10.1	5.51002e-16	0.515323	0.564	0.476	2.41047e-11	Stem_like	ABCC10
TGFB1.1	5.84446e-16	0.639193	0.667	0.6	2.55677e-11	Stem_like	TGFB1
RAP1A.1	6.7613e-16	0.634737	0.691	0.637	2.95787e-11	Stem_like	RAP1A
BCL2.1	6.9876e-16	0.81615	0.779	0.794	3.05686e-11	Stem_like	BCL2
R3HDM4.1	7.38572e-16	0.648332	0.559	0.496	3.23103e-11	Stem_like	R3HDM4
PPP3CA.1	7.55853e-16	1.11811	0.549	0.49	3.30663e-11	Stem_like	PPP3CA
GAB2.1	8.03588e-16	0.605049	0.702	0.679	3.51545e-11	Stem_like	GAB2
HCP5.1	8.73769e-16	0.72313	0.375	0.286	3.82248e-11	Stem_like	HCP5
IKBKE.1	1.39917e-15	0.709582	0.543	0.468	6.12095e-11	Stem_like	IKBKE
LINC01422.1	1.99904e-15	0.791392	0.302	0.22	8.74519e-11	Stem_like	LINC01422
LINC01138.1	2.11325e-15	0.845747	0.513	0.432	9.24485e-11	Stem_like	LINC01138
CA5B.1	2.1275e-15	0.751864	0.36	0.276	9.30719e-11	Stem_like	CA5B
TPO.1	2.47765e-15	0.866627	0.36	0.277	1.0839e-10	Stem_like	TPO
MINDY2.1	2.68354e-15	0.651614	0.512	0.433	1.17397e-10	Stem_like	MINDY2
TIAM1.1	3.55241e-15	0.650887	0.992	0.991	1.55407e-10	Stem_like	TIAM1
GALNS.1	3.78308e-15	0.816819	0.437	0.351	1.65498e-10	Stem_like	GALNS
GVINP1.1	5.75831e-15	0.854428	0.519	0.45	2.51909e-10	Stem_like	GVINP1
SP110.1	1.25072e-14	0.726148	0.6	0.528	5.47152e-10	Stem_like	SP110
AP1G2.1	1.64698e-14	0.533112	0.703	0.644	7.20506e-10	Stem_like	AP1G2
PPP1R15A.1	1.75909e-14	0.686916	0.605	0.526	7.69549e-10	Stem_like	PPP1R15A
CCDC69.1	1.81554e-14	0.909082	0.401	0.318	7.94244e-10	Stem_like	CCDC69
PXN.1	2.13439e-14	1.3114	0.309	0.237	9.33729e-10	Stem_like	PXN
GPCPD1.1	2.221e-14	0.536132	0.686	0.624	9.71621e-10	Stem_like	GPCPD1
DDX60L.1	2.50028e-14	0.624133	0.665	0.602	1.0938e-09	Stem_like	DDX60L
CACNB2.1	2.76604e-14	0.9475	0.613	0.538	1.21006e-09	Stem_like	CACNB2
CDH23.1	2.90644e-14	1.12834	0.412	0.34	1.27148e-09	Stem_like	CDH23
DLEU1.1	2.99787e-14	0.551715	0.813	0.8	1.31148e-09	Stem_like	DLEU1
CLEC2B.1	3.22868e-14	0.689141	0.322	0.242	1.41245e-09	Stem_like	CLEC2B
AC136475.3.1	3.29519e-14	0.684266	0.558	0.493	1.44155e-09	Stem_like	AC136475.3
SNX14.1	3.64873e-14	0.786281	0.388	0.307	1.59621e-09	Stem_like	SNX14
SLA2.1	5.99849e-14	0.53071	0.64	0.581	2.62416e-09	Stem_like	SLA2
RSRP1.1	1.41912e-13	0.537313	0.742	0.703	6.20821e-09	Stem_like	RSRP1
AC092142.1.1	1.62863e-13	0.933088	0.327	0.254	7.12475e-09	Stem_like	AC092142.1
SCART1.1	1.87124e-13	1.22505	0.332	0.259	8.1861e-09	Stem_like	SCART1
ZFP36L1.1	1.8828e-13	0.640227	0.613	0.571	8.23669e-09	Stem_like	ZFP36L1
PDE3B.1	2.76685e-13	0.763031	0.736	0.699	1.21041e-08	Stem_like	PDE3B
SUSD6.1	2.98784e-13	0.554444	0.622	0.58	1.30709e-08	Stem_like	SUSD6
PYHIN1.1	3.18708e-13	0.664006	0.557	0.481	1.39425e-08	Stem_like	PYHIN1
AC119396.1.1	3.26275e-13	0.678669	0.677	0.639	1.42735e-08	Stem_like	AC119396.1
RASSF1.1	3.32716e-13	0.793355	0.467	0.401	1.45553e-08	Stem_like	RASSF1
TRGC2.1	3.54967e-13	0.565543	0.525	0.441	1.55287e-08	Stem_like	TRGC2
MAML3.1	4.51334e-13	0.751996	0.455	0.385	1.97445e-08	Stem_like	MAML3
DENND3.1	4.98648e-13	0.540963	0.432	0.35	2.18143e-08	Stem_like	DENND3
CCDC57.1	8.35398e-13	0.60352	0.759	0.754	3.65462e-08	Stem_like	CCDC57
TBL1X.1	1.33965e-12	0.556642	0.755	0.725	5.86056e-08	Stem_like	TBL1X
LINC01163.1	2.08879e-12	0.620204	0.632	0.578	9.13785e-08	Stem_like	LINC01163
AC002316.1.1	2.16813e-12	1.0933	0.705	0.76	9.4849e-08	Stem_like	AC002316.1
SEMA7A.1	2.27887e-12	0.763571	0.598	0.551	9.96935e-08	Stem_like	SEMA7A
SLC6A16.1	2.29928e-12	0.897766	0.275	0.207	1.00587e-07	Stem_like	SLC6A16
CYLD.1	2.40027e-12	0.697969	0.53	0.455	1.05005e-07	Stem_like	CYLD
CAVIN1.1	2.43257e-12	0.695529	0.293	0.219	1.06418e-07	Stem_like	CAVIN1
SNX20.1	2.51595e-12	0.951378	0.277	0.207	1.10065e-07	Stem_like	SNX20
GDPD5.1	2.67422e-12	0.859986	0.312	0.24	1.16989e-07	Stem_like	GDPD5
AC004847.1.1	3.3484e-12	0.574841	0.569	0.511	1.46482e-07	Stem_like	AC004847.1
PRKCQ.AS1.1	3.54099e-12	0.795511	0.541	0.485	1.54908e-07	Stem_like	PRKCQ.AS1
RXRA.1	4.45749e-12	1.07865	0.29	0.221	1.95002e-07	Stem_like	RXRA
BTBD11.1	4.6827e-12	0.586324	0.755	0.744	2.04854e-07	Stem_like	BTBD11
PPP2R5A.1	5.00948e-12	0.574074	0.621	0.57	2.1915e-07	Stem_like	PPP2R5A
DNAH1.1	5.18386e-12	0.512267	0.697	0.649	2.26778e-07	Stem_like	DNAH1
GDF10.1	9.32999e-12	0.614629	0.349	0.271	4.08159e-07	Stem_like	GDF10
MICAL3.1	1.1279e-11	0.53544	0.711	0.662	4.93423e-07	Stem_like	MICAL3
LINC00539.1	1.38329e-11	0.878492	0.494	0.432	6.05149e-07	Stem_like	LINC00539
RGS18.1	1.44447e-11	0.668499	0.258	0.191	6.31913e-07	Stem_like	RGS18
CNOT6.1	1.56516e-11	0.526475	0.873	0.891	6.84708e-07	Stem_like	CNOT6
C1RL.AS1.1	1.65734e-11	0.782307	0.349	0.276	7.25035e-07	Stem_like	C1RL.AS1
PRKX.1	1.69266e-11	0.677715	0.628	0.595	7.40486e-07	Stem_like	PRKX
PGPEP1.1	1.69719e-11	0.733649	0.386	0.319	7.42468e-07	Stem_like	PGPEP1
FAM83G.1	1.73079e-11	0.916389	0.373	0.31	7.5717e-07	Stem_like	FAM83G
HECA.1	1.8887e-11	0.65468	0.604	0.564	8.26251e-07	Stem_like	HECA
MYO1D.1	3.09798e-11	0.70053	0.429	0.359	1.35527e-06	Stem_like	MYO1D
SLC39A10.1	3.169e-11	0.552498	0.575	0.526	1.38634e-06	Stem_like	SLC39A10
UBE2Q2P1.1	4.15596e-11	0.829604	0.274	0.211	1.81811e-06	Stem_like	UBE2Q2P1
GLIPR2.1	4.20064e-11	0.514773	0.578	0.519	1.83766e-06	Stem_like	GLIPR2
MVB12B.1	4.80212e-11	0.536511	0.775	0.766	2.10078e-06	Stem_like	MVB12B
TNK2.1	4.98487e-11	0.606352	0.583	0.529	2.18073e-06	Stem_like	TNK2
GSDMB.1	5.62339e-11	0.792037	0.501	0.44	2.46006e-06	Stem_like	GSDMB
AMPD3.1	5.64555e-11	0.664882	0.542	0.484	2.46976e-06	Stem_like	AMPD3
HEATR5B.1	6.00293e-11	0.536885	0.603	0.542	2.6261e-06	Stem_like	HEATR5B
PRR7.1	6.76633e-11	1.04358	0.353	0.291	2.96007e-06	Stem_like	PRR7
ATP2B1.1	7.4455e-11	0.860402	0.677	0.671	3.25718e-06	Stem_like	ATP2B1
ARL6IP5.1	9.35754e-11	0.675211	0.403	0.337	4.09364e-06	Stem_like	ARL6IP5
CEP112.1	9.57703e-11	0.732944	0.526	0.481	4.18966e-06	Stem_like	CEP112
ARHGAP9.1	1.03452e-10	0.600318	0.677	0.633	4.52572e-06	Stem_like	ARHGAP9
TBC1D17.1	1.08373e-10	0.715119	0.34	0.268	4.741e-06	Stem_like	TBC1D17
ADAMTS10.1	1.16034e-10	0.732953	0.261	0.197	5.07616e-06	Stem_like	ADAMTS10
HACD1.1	1.16037e-10	0.848974	0.508	0.473	5.07627e-06	Stem_like	HACD1
AC008878.3.1	1.3633e-10	0.657524	0.51	0.458	5.96403e-06	Stem_like	AC008878.3
P2RX4.1	1.42902e-10	0.631775	0.397	0.337	6.25154e-06	Stem_like	P2RX4
ATP10A.1	1.67375e-10	0.547267	0.682	0.646	7.32215e-06	Stem_like	ATP10A
TMEM43.1	1.68141e-10	0.756934	0.414	0.356	7.35567e-06	Stem_like	TMEM43
CCDC32.1	2.18862e-10	0.84914	0.31	0.245	9.57454e-06	Stem_like	CCDC32
LINC02694.1	2.31977e-10	2.19103	0.267	0.208	1.01483e-05	Stem_like	LINC02694
ABTB1.1	2.71757e-10	0.832558	0.359	0.299	1.18886e-05	Stem_like	ABTB1
HBP1.1	2.89031e-10	0.572902	0.393	0.323	1.26442e-05	Stem_like	HBP1
BBS9.1	3.65834e-10	0.875631	0.503	0.456	1.60041e-05	Stem_like	BBS9
FAM102B.1	4.46092e-10	0.596631	0.583	0.541	1.95152e-05	Stem_like	FAM102B
IKZF3.1	5.22999e-10	0.983042	0.37	0.314	2.28796e-05	Stem_like	IKZF3
SIDT1.1	5.60603e-10	0.60895	0.589	0.543	2.45247e-05	Stem_like	SIDT1
INPP5D.1	5.71547e-10	0.587089	0.841	0.841	2.50035e-05	Stem_like	INPP5D
ACYP2.1	5.96051e-10	0.708866	0.574	0.529	2.60754e-05	Stem_like	ACYP2
APOBEC3F.1	5.9876e-10	0.931781	0.335	0.268	2.61939e-05	Stem_like	APOBEC3F
CRTC3.1	6.96124e-10	0.555916	0.725	0.681	3.04533e-05	Stem_like	CRTC3
TRIM2.1	6.99358e-10	0.734414	0.503	0.454	3.05948e-05	Stem_like	TRIM2
USP35.1	7.95791e-10	0.598939	0.344	0.281	3.48135e-05	Stem_like	USP35
GRAP.1	9.41668e-10	0.63645	0.508	0.461	4.11952e-05	Stem_like	GRAP
EMILIN2.1	1.03498e-09	0.810279	0.305	0.249	4.52772e-05	Stem_like	EMILIN2
ZFAT.1	1.12873e-09	0.631013	0.64	0.617	4.93784e-05	Stem_like	ZFAT
RHOF.1	1.1889e-09	0.618593	0.439	0.378	5.20106e-05	Stem_like	RHOF
B3GNT2.1	1.25582e-09	0.516848	0.69	0.671	5.49384e-05	Stem_like	B3GNT2
LYL1.1	1.30424e-09	0.52719	0.273	0.209	5.70567e-05	Stem_like	LYL1
ABCA7.1	1.31647e-09	0.558773	0.701	0.673	5.75916e-05	Stem_like	ABCA7
IFITM2.1	1.40288e-09	0.520754	0.253	0.191	6.13717e-05	Stem_like	IFITM2
GAB3.1	2.98835e-09	1.11186	0.335	0.278	0.000130731	Stem_like	GAB3
MEX3B.1	3.04868e-09	0.755438	0.363	0.305	0.000133371	Stem_like	MEX3B
AK9.1	3.05681e-09	1.08146	0.301	0.244	0.000133726	Stem_like	AK9
CCDC102A.1	3.10662e-09	0.847425	0.299	0.238	0.000135906	Stem_like	CCDC102A
MAP3K7CL.1	3.22621e-09	0.771435	0.286	0.227	0.000141137	Stem_like	MAP3K7CL
PTPRG.1	4.3223e-09	0.818066	0.488	0.428	0.000189088	Stem_like	PTPRG
HLA.C.1	4.33218e-09	0.524745	0.533	0.481	0.00018952	Stem_like	HLA.C
DMD.1	4.33767e-09	0.726394	0.623	0.597	0.00018976	Stem_like	DMD
EEF2K.1	4.45178e-09	0.684723	0.597	0.583	0.000194752	Stem_like	EEF2K
SLC25A24.1	4.83854e-09	0.710526	0.357	0.293	0.000211672	Stem_like	SLC25A24
KMT5B.1	6.42088e-09	0.508718	0.675	0.644	0.000280894	Stem_like	KMT5B
LINC00649.1	8.70679e-09	0.527058	0.632	0.597	0.000380896	Stem_like	LINC00649
LST1.1	9.10671e-09	0.847232	0.335	0.28	0.000398391	Stem_like	LST1
LEPROTL1.1	1.08004e-08	0.592923	0.449	0.392	0.000472484	Stem_like	LEPROTL1
RAP2B.1	1.20441e-08	0.638004	0.447	0.394	0.000526893	Stem_like	RAP2B
SAMD9L.1	1.20597e-08	0.649449	0.356	0.298	0.000527575	Stem_like	SAMD9L
PHLDB2.1	1.25135e-08	0.82307	0.315	0.255	0.000547428	Stem_like	PHLDB2
MACROD2.1	1.81258e-08	1.51245	0.38	0.327	0.000792948	Stem_like	MACROD2
SLC12A9.1	1.96888e-08	0.631921	0.389	0.337	0.000861325	Stem_like	SLC12A9
MAP3K14.AS1.1	2.12469e-08	0.716053	0.296	0.241	0.00092949	Stem_like	MAP3K14.AS1
MKNK1.1	3.66368e-08	0.894055	0.511	0.479	0.00160275	Stem_like	MKNK1
CLIP2.1	4.26878e-08	0.647496	0.475	0.427	0.00186746	Stem_like	CLIP2
NIBAN1.1	4.67368e-08	0.815338	0.517	0.47	0.00204459	Stem_like	NIBAN1
GATA3.1	6.30536e-08	0.509213	0.615	0.577	0.00275841	Stem_like	GATA3
ZNF44.1	6.51015e-08	0.647498	0.494	0.449	0.002848	Stem_like	ZNF44
TANK.1	6.78988e-08	0.520725	0.6	0.563	0.00297037	Stem_like	TANK
PLK3.1	6.82533e-08	0.745876	0.315	0.262	0.00298588	Stem_like	PLK3
KIDINS220.1	8.38706e-08	0.625301	0.716	0.703	0.00366909	Stem_like	KIDINS220
DNASE1L1.1	8.99393e-08	0.577391	0.272	0.219	0.00393458	Stem_like	DNASE1L1
DUSP10.1	1.07261e-07	0.804617	0.414	0.368	0.00469235	Stem_like	DUSP10
EHBP1L1.1	1.16062e-07	0.541665	0.678	0.652	0.00507736	Stem_like	EHBP1L1
CERS4.1	1.22965e-07	0.912394	0.342	0.294	0.00537936	Stem_like	CERS4
BICRAL.1	1.4359e-07	0.554535	0.561	0.525	0.00628165	Stem_like	BICRAL
CREB3L2.1	1.57523e-07	0.561911	0.554	0.517	0.00689118	Stem_like	CREB3L2
MAP3K12.1	1.83413e-07	0.523811	0.287	0.231	0.00802377	Stem_like	MAP3K12
LINS1.1	1.93514e-07	0.775507	0.346	0.292	0.00846567	Stem_like	LINS1
RASA3.1	1.95002e-07	1.44491	0.528	0.53	0.00853075	Stem_like	RASA3
SPECC1.1	2.40143e-07	0.931973	0.262	0.215	0.0105055	Stem_like	SPECC1
SELL.1	2.45671e-07	0.596414	0.632	0.612	0.0107474	Stem_like	SELL
RGS6.1	2.91744e-07	1.46276	0.284	0.24	0.0127629	Stem_like	RGS6
JUN.1	3.15414e-07	0.66289	0.537	0.5	0.0137984	Stem_like	JUN
RASSF2.1	3.26619e-07	0.582949	0.337	0.279	0.0142886	Stem_like	RASSF2
MMP25.AS1.1	3.64227e-07	0.850564	0.314	0.264	0.0159339	Stem_like	MMP25.AS1
H2BP2.1	4.31525e-07	0.59207	0.4	0.359	0.0188779	Stem_like	H2BP2
NFKBIZ.1	4.8524e-07	0.703023	0.311	0.261	0.0212278	Stem_like	NFKBIZ
HIP1.1	5.20832e-07	0.887696	0.37	0.327	0.0227848	Stem_like	HIP1
WASHC3.1	5.24109e-07	0.642185	0.342	0.291	0.0229282	Stem_like	WASHC3
ZNF862.1	5.64911e-07	0.864128	0.335	0.293	0.0247131	Stem_like	ZNF862
TNFRSF14.1	7.10688e-07	0.587495	0.495	0.45	0.0310904	Stem_like	TNFRSF14
ZSWIM8.1	7.36787e-07	0.554637	0.532	0.483	0.0322322	Stem_like	ZSWIM8
SLCO5A1.1	1.04292e-06	2.31546	0.238	0.299	0.0456246	Stem_like	SLCO5A1
