# Supplementary material for: Role of stem-like cells in chemotherapy resistance and relapse in pediatric T-cell acute lymphoblastic leukemia
Source: Nat Commun. 2025 Jun 27;16:5413. doi: 10.1038/s41467-025-61222-1 (PMC12205070; doi:10.1038/s41467-025-61222-1)
Supplement: Supplementary file 9 — Supplementary Data 7 [file 41467_2025_61222_MOESM9_ESM.xlsx]

## Sheet: P1
p_val	avg_log2FC	pct.1	pct.2	p_val_adj	cluster	gene		Analysis done using non-parametric Wilcoxon test
1.87799e-116	2.79037	0.973	0.34	1.13949e-111	0	DNAH17
4.4711e-110	2.5987	0.977	0.372	2.71288e-105	0	PTEN
8.54579e-106	2.49456	0.963	0.27	5.18524e-101	0	MME
8.52759e-99	2.54362	0.95	0.339	5.1742e-94	0	DOCK1
5.92199e-97	-2.18064	0.99	0.999	3.59323e-92	0	RN7SL1
2.52913e-89	0.804661	1	1	1.53457e-84	0	FP236383.3
4.18618e-88	-4.26823	0.218	0.829	2.54e-83	0	AC106799.2
5.57403e-87	1.03125	1	0.996	3.3821e-82	0	MT-CO1
4.12103e-86	1.88014	0.99	0.64	2.50048e-81	0	MAL
2.27303e-85	-1.75514	0.923	0.988	1.37918e-80	0	SNORD3A
5.96877e-83	2.08198	0.966	0.52	3.62161e-78	0	FHIT
1.7872e-82	-3.06096	0.45	0.905	1.0844e-77	0	MSR1
1.81992e-82	2.36004	0.799	0.159	1.10425e-77	0	SYK
7.41567e-82	1.67857	0.99	0.704	4.49953e-77	0	BAHCC1
2.66466e-80	2.2755	0.906	0.43	1.61681e-75	0	CSMD1
3.77209e-80	1.83629	0.983	0.532	2.28876e-75	0	PTPRM
2.96508e-77	1.81847	0.956	0.477	1.79909e-72	0	PTPRF
4.11989e-77	2.64595	0.812	0.276	2.49978e-72	0	LINC01226
5.65502e-77	1.75178	1	0.823	3.43124e-72	0	CCDC26
2.58772e-75	2.40303	0.849	0.302	1.57013e-70	0	ALDH1A2
4.96328e-74	-1.173	1	1	3.01152e-69	0	MACF1
2.53041e-73	1.62356	0.987	0.714	1.53535e-68	0	CBFA2T3
2.73582e-72	1.00762	0.997	0.985	1.65999e-67	0	AD000090.1
5.08717e-72	-3.07032	0.45	0.878	3.08669e-67	0	AL138720.1
3.29939e-71	1.50668	0.993	0.72	2.00194e-66	0	AC002316.1
1.83495e-70	-2.82174	0.443	0.859	1.11338e-65	0	AKT3
4.07216e-69	1.34906	0.98	0.794	2.47082e-64	0	ANKRD30BL
4.77128e-68	2.37299	0.698	0.152	2.89502e-63	0	CADM1
8.03913e-66	-1.24784	0.993	0.999	4.87782e-61	0	ESYT2
1.66999e-65	2.24692	0.732	0.196	1.01329e-60	0	PLXND1
3.01997e-65	2.7024	0.668	0.163	1.8324e-60	0	RCBTB2
1.23968e-64	-1.69801	0.705	0.968	7.52191e-60	0	NCAPG2
1.77998e-64	0.785909	1	0.997	1.08002e-59	0	SRRM2
5.36532e-64	1.66571	0.926	0.536	3.25546e-59	0	AL139351.3
7.96216e-64	1.01348	0.993	0.97	4.83112e-59	0	MT-CO2
2.71882e-62	-0.874897	0.983	0.995	1.64967e-57	0	TRRAP
2.94812e-62	1.66891	0.896	0.37	1.7888e-57	0	CD8A
1.1734e-60	2.46207	0.701	0.2	7.11973e-56	0	FAM189A1
4.85956e-60	2.25989	0.695	0.198	2.94859e-55	0	WDFY4
9.48789e-60	-1.19513	0.973	0.996	5.75687e-55	0	SNORD13
5.35891e-59	0.90883	1	0.983	3.25157e-54	0	MT-CO3
1.54553e-57	-1.21378	0.983	0.999	9.37766e-53	0	PTPRC
2.89188e-56	2.60904	0.638	0.173	1.75468e-51	0	COBL
3.62663e-56	0.909229	1	0.978	2.20049e-51	0	ITGA4
1.38617e-55	-1.4656	0.842	0.965	8.41073e-51	0	SH3KBP1
1.91719e-55	1.55085	0.903	0.534	1.16328e-50	0	AEBP1
5.35404e-54	1.91502	0.711	0.223	3.24862e-49	0	PLEKHA7
5.76046e-54	1.88207	0.755	0.255	3.49522e-49	0	SMAD6
1.94949e-53	-1.85498	0.51	0.874	1.18287e-48	0	SNORA20
2.2431e-53	0.991068	0.993	0.919	1.36102e-48	0	ABCC1
5.8725e-53	0.63122	1	1	3.5632e-48	0	AL163932.1
2.61599e-52	-1.07351	0.93	0.988	1.58728e-47	0	SNORD17
1.02517e-51	-3.65378	0.181	0.677	6.22034e-47	0	MBP
2.04927e-51	-0.746412	0.997	0.999	1.24341e-46	0	KMT2C
3.75744e-51	1.1937	0.99	0.706	2.27986e-46	0	ARPP21
6.37471e-51	1.66134	0.903	0.538	3.86792e-46	0	THSD7B
7.70399e-51	-1.49879	0.688	0.914	4.67447e-46	0	SNORA33
8.01046e-51	-1.4581	0.879	0.95	4.86043e-46	0	VIPR2
2.43265e-50	2.34408	0.755	0.32	1.47603e-45	0	ADAMTS17
4.22417e-50	0.905753	0.997	0.969	2.56305e-45	0	FYB1
8.42092e-50	0.807141	1	0.991	5.10948e-45	0	MT-CYB
1.06548e-49	-1.36418	0.721	0.935	6.4649e-45	0	SNORA46
1.15439e-49	2.538	0.564	0.136	7.00437e-45	0	AGPAT3
1.57881e-49	1.70574	0.789	0.317	9.57958e-45	0	NPNT
1.94652e-49	1.93621	0.765	0.353	1.18107e-44	0	UMODL1
4.48251e-49	-0.878217	0.97	0.988	2.7198e-44	0	TRBC2
4.64775e-49	1.49666	0.906	0.62	2.82007e-44	0	CCDC57
6.8502e-49	1.16443	0.977	0.816	4.15643e-44	0	GRK3
1.11255e-48	1.99701	0.698	0.269	6.7505e-44	0	AC090578.1
2.22844e-48	2.43055	0.628	0.199	1.35213e-43	0	LINC01749
5.89041e-48	1.92213	0.708	0.262	3.57407e-43	0	STK32C
5.99451e-48	2.238	0.648	0.223	3.63723e-43	0	TCF4
7.30348e-48	2.60797	0.54	0.134	4.43146e-43	0	TEKT4P2
1.06406e-47	-2.69589	0.433	0.809	6.4563e-43	0	SDK1
7.85622e-47	0.675838	1	0.996	4.76684e-42	0	MT-ND4
1.19252e-46	-0.713023	1	1	7.23571e-42	0	MALAT1
1.92431e-46	-1.08734	0.966	0.995	1.16759e-41	0	GAS5
2.5636e-46	-1.96862	0.456	0.816	1.55549e-41	0	RNU1-11P
3.42892e-46	1.72501	0.815	0.454	2.08053e-41	0	RFX8
6.27699e-46	-1.93214	0.493	0.844	3.80863e-41	0	CD226
4.60132e-45	1.65081	0.779	0.363	2.7919e-40	0	GXYLT2
7.03429e-45	1.96766	0.631	0.191	4.26813e-40	0	SCRN1
9.30861e-45	-1.32761	0.745	0.946	5.64809e-40	0	SNHG5
1.49459e-44	0.65386	1	0.996	9.06859e-40	0	MT-ND5
2.11407e-44	2.65119	0.477	0.098	1.28274e-39	0	C9
7.01802e-44	1.29114	0.906	0.612	4.25825e-39	0	RAPGEF5
1.31342e-43	3.02894	0.44	0.083	7.96928e-39	0	LPAR6
1.46799e-43	1.81704	0.631	0.198	8.90715e-39	0	CPNE7
1.95123e-43	1.87784	0.688	0.272	1.18393e-38	0	NKD2
2.25815e-43	-2.38286	0.272	0.719	1.37015e-38	0	IL32
3.14845e-43	0.724785	1	0.999	1.91036e-38	0	TMEM131L
6.64201e-43	-1.49954	0.987	0.989	4.03011e-38	0	PRKCH
6.97793e-43	1.3229	0.859	0.458	4.23393e-38	0	CD1A
7.11736e-43	0.730253	1	0.983	4.31853e-38	0	GALNT2
9.64003e-43	2.0954	0.577	0.169	5.84918e-38	0	IFITM1
1.74666e-42	2.63986	0.493	0.12	1.0598e-37	0	DENND5A
2.66266e-42	-4.48262	0.054	0.511	1.61559e-37	0	LINC02377
2.74371e-42	-1.42979	0.923	0.983	1.66478e-37	0	BACH2
6.78288e-42	-1.33254	0.977	0.996	4.11558e-37	0	ETS1
1.72406e-41	0.873182	0.993	0.898	1.04609e-36	0	CD99
4.75361e-41	0.877225	0.983	0.899	2.8843e-36	0	TBCD
5.10714e-41	-1.75683	0.409	0.819	3.09881e-36	0	RNY4
5.24125e-41	2.11246	0.661	0.27	3.18018e-36	0	C12orf42
5.40312e-41	-4.0454	0.057	0.509	3.2784e-36	0	GCNT4
2.23959e-40	1.72752	0.725	0.327	1.3589e-35	0	SCN9A
2.65451e-40	1.17321	0.943	0.671	1.61065e-35	0	ZNF423
3.76948e-40	2.35189	0.497	0.122	2.28717e-35	0	SCN7A
3.97114e-40	2.1878	0.644	0.25	2.40953e-35	0	THEM7P
5.59371e-40	0.753272	0.983	0.958	3.39404e-35	0	FP671120.5
6.67233e-40	-1.73613	0.93	0.983	4.0485e-35	0	CD247
7.52013e-40	0.630509	1	0.997	4.56292e-35	0	MSI2
1.18397e-39	-1.53726	0.688	0.911	7.18384e-35	0	SMC4
4.4043e-39	-2.84269	0.148	0.599	2.67235e-34	0	RTKN2
5.53599e-39	2.48041	0.463	0.108	3.35902e-34	0	LINC02319
7.27497e-39	0.97144	0.973	0.716	4.41416e-34	0	TRIO
9.42337e-39	0.860074	0.997	0.934	5.71772e-34	0	ETV6
1.20918e-38	-1.17442	0.983	0.995	7.3368e-34	0	AUTS2
1.72422e-37	1.34074	0.893	0.63	1.04619e-32	0	DLEU7
2.22713e-37	-1.16511	0.772	0.905	1.35133e-32	0	SNORD46
2.42044e-37	-1.02944	0.923	0.991	1.46863e-32	0	DOCK10
3.43663e-37	-0.877146	0.966	0.984	2.08521e-32	0	CEP85L
4.25696e-37	2.39105	0.426	0.093	2.58295e-32	0	KCNK1
1.89558e-36	-1.25162	0.829	0.958	1.15016e-31	0	ARAP2
2.53325e-36	1.48638	0.782	0.433	1.53707e-31	0	AL365440.2
2.86214e-36	0.937948	0.98	0.828	1.73663e-31	0	WAKMAR2
3.54329e-36	1.39701	0.792	0.453	2.14993e-31	0	FIRRE
2.10416e-35	2.10872	0.513	0.16	1.27672e-30	0	LRP5
2.89868e-35	1.01812	0.97	0.798	1.7588e-30	0	XXYLT1
3.63979e-35	1.46288	0.762	0.449	2.20848e-30	0	CHST12
4.90967e-35	1.45495	0.789	0.413	2.97899e-30	0	NLGN4X
5.21441e-35	-1.12397	0.926	0.974	3.16389e-30	0	NFATC3
6.45414e-35	-4.042	0.044	0.449	3.91612e-30	0	PYHIN1
6.98758e-35	1.61614	0.644	0.273	4.23978e-30	0	HERC2
1.01774e-34	2.25752	0.47	0.132	6.17522e-30	0	PXDN
1.51033e-34	1.34943	0.805	0.492	9.16409e-30	0	FOXK1
4.07529e-34	-1.74214	0.356	0.734	2.47272e-29	0	SCARNA10
4.33528e-34	1.3341	0.772	0.383	2.63047e-29	0	TSHR
4.52695e-34	2.36885	0.43	0.106	2.74677e-29	0	COL4A3
5.50153e-34	2.20574	0.466	0.128	3.33811e-29	0	RAB11FIP1
5.84663e-34	0.807891	1	0.926	3.5475e-29	0	XYLT1
6.98154e-34	-1.51653	0.641	0.866	4.23612e-29	0	BLK
9.34632e-34	-0.903849	0.869	0.956	5.67097e-29	0	MKLN1
1.00202e-33	1.99488	0.597	0.251	6.07987e-29	0	MYC
1.7831e-33	2.56431	0.409	0.099	1.08191e-28	0	CELSR1
1.81927e-33	-0.906986	0.943	0.988	1.10386e-28	0	HERC1
2.1373e-33	-0.885778	0.926	0.974	1.29683e-28	0	COG5
2.23365e-33	-6.88652	0	0.37	1.35529e-28	0	TRAV14DV4
2.35159e-33	-0.657623	0.993	0.997	1.42685e-28	0	SNORA73B
3.81532e-33	1.62271	0.721	0.401	2.31499e-28	0	KAZN
5.96029e-33	-3.02165	0.305	0.641	3.61646e-28	0	FBXL7
6.17457e-33	1.31055	0.792	0.485	3.74648e-28	0	PAWR
6.46612e-33	1.89922	0.52	0.175	3.92338e-28	0	PPP1R1C
8.11573e-33	1.25489	0.886	0.673	4.9243e-28	0	RNU6-500P
9.08659e-33	-0.637462	0.99	1	5.51338e-28	0	EXOC4
1.26047e-32	-1.50417	0.564	0.837	7.64803e-28	0	SYNE1
1.63616e-32	-2.05972	0.248	0.652	9.92755e-28	0	ZFP36L1
1.68103e-32	-0.876878	0.977	0.991	1.01998e-27	0	PDE7A
3.70724e-32	2.15347	0.493	0.164	2.2494e-27	0	MSRB3
3.83637e-32	-2.76357	0.383	0.733	2.32776e-27	0	RGS3
4.38371e-32	2.75572	0.379	0.087	2.65986e-27	0	CACNA2D4
5.33265e-32	1.32224	0.728	0.401	3.23564e-27	0	TIMP2
9.16559e-32	0.549945	1	0.993	5.56131e-27	0	SSBP2
1.06887e-31	0.783585	0.97	0.874	6.48548e-27	0	TTC7A
1.31072e-31	1.46895	0.708	0.387	7.95292e-27	0	PPP2R3B
1.57385e-31	2.79711	0.315	0.05	9.54946e-27	0	PGF
1.75942e-31	1.02832	0.859	0.512	1.06754e-26	0	DAPK1
1.85764e-31	1.34366	0.718	0.356	1.12714e-26	0	DNMBP
2.35024e-31	1.76501	0.51	0.161	1.42603e-26	0	IFITM2
2.73111e-31	-0.848041	0.866	0.969	1.65713e-26	0	TMSB4X
3.09211e-31	1.53829	0.638	0.27	1.87617e-26	0	ST8SIA2
3.15294e-31	1.46472	0.661	0.319	1.91308e-26	0	MEGF6
5.04273e-31	-2.04186	0.346	0.69	3.05973e-26	0	TXNIP
6.64698e-31	1.07169	0.913	0.656	4.03312e-26	0	CDC42BPA
8.11665e-31	0.617548	1	0.983	4.92486e-26	0	TFDP2
1.26171e-30	-1.26736	0.581	0.833	7.65554e-26	0	SNORA13
1.59486e-30	1.87035	0.527	0.194	9.677e-26	0	RGS9
1.64108e-30	1.06365	0.893	0.589	9.9574e-26	0	PCBP3
1.73568e-30	1.12336	0.836	0.492	1.05314e-25	0	UBE2E2
2.30534e-30	-0.953488	0.758	0.929	1.39879e-25	0	SNORA80E
2.47328e-30	0.685831	0.987	0.876	1.50069e-25	0	LZTFL1
3.00084e-30	1.44441	0.688	0.362	1.82079e-25	0	NIBAN3
3.12052e-30	1.74473	0.527	0.183	1.89341e-25	0	MITF
3.74959e-30	-0.943981	0.993	0.997	2.2751e-25	0	UBASH3B
6.55672e-30	-0.783581	0.956	0.992	3.97836e-25	0	SNORD15B
7.5724e-30	0.927886	0.933	0.633	4.59463e-25	0	PTPRG
9.88759e-30	1.07462	0.866	0.555	5.99939e-25	0	BCL11A
1.09541e-29	1.66342	0.614	0.288	6.6465e-25	0	TRPM2
1.13992e-29	-1.54346	0.537	0.809	6.91655e-25	0	UBE2H
1.20409e-29	1.95659	0.507	0.183	7.30595e-25	0	ST3GAL6
1.33185e-29	1.71772	0.591	0.265	8.08113e-25	0	FAM27C
1.62039e-29	-0.651216	0.993	1	9.8319e-25	0	RNU4ATAC
1.91625e-29	0.937223	0.923	0.66	1.1627e-24	0	ZFPM2
1.96291e-29	1.54774	0.765	0.499	1.19102e-24	0	DLEU1
2.04669e-29	-1.15781	0.923	0.973	1.24185e-24	0	LCP2
3.52505e-29	-1.55753	0.379	0.723	2.13886e-24	0	LAPTM5
4.13984e-29	-1.01394	0.762	0.933	2.51189e-24	0	ATF7IP
4.86353e-29	1.74639	0.557	0.246	2.95099e-24	0	SLC17A9
8.18728e-29	-0.88876	0.869	0.956	4.96772e-24	0	SNHG1
1.12216e-28	-2.18066	0.154	0.544	6.80882e-24	0	AL627171.4
1.41072e-28	1.67965	0.493	0.167	8.55966e-24	0	IL12RB2
1.76036e-28	-1.20481	0.591	0.839	1.06812e-23	0	SNORA19
1.78445e-28	0.755553	0.946	0.856	1.08273e-23	0	FBRSL1
2.18016e-28	1.33806	0.685	0.368	1.32283e-23	0	INPP5A
2.18963e-28	2.33512	0.366	0.089	1.32858e-23	0	NETO1
2.33093e-28	-2.51763	0.128	0.496	1.41432e-23	0	QKI
3.23667e-28	-1.59157	0.369	0.714	1.96388e-23	0	TTC39B
4.15779e-28	1.10983	0.792	0.489	2.52278e-23	0	HMGA1
6.14121e-28	0.766946	0.953	0.714	3.72624e-23	0	NOTCH1
1.1326e-27	1.55221	0.577	0.263	6.87213e-23	0	TPO
1.26232e-27	1.21113	0.752	0.43	7.65924e-23	0	STK33
1.76466e-27	1.34052	0.638	0.289	1.07072e-22	0	SMPD3
1.95834e-27	1.26423	0.728	0.397	1.18825e-22	0	TENM3
2.20435e-27	-0.962684	0.674	0.901	1.33751e-22	0	B2M
2.62309e-27	-1.37359	0.473	0.778	1.59159e-22	0	AC078881.1
2.65182e-27	-0.848237	0.879	0.962	1.60902e-22	0	SIPA1L1
3.30719e-27	1.21421	0.738	0.421	2.00667e-22	0	NRXN3
4.30793e-27	1.2332	0.809	0.573	2.61388e-22	0	RUFY2
4.9204e-27	-5.96917	0.01	0.325	2.9855e-22	0	ZNF683
5.15536e-27	0.860163	0.926	0.781	3.12806e-22	0	GOLGA3
5.64856e-27	1.23012	0.725	0.434	3.42732e-22	0	MZB1
7.36801e-27	-1.90551	0.181	0.552	4.47062e-22	0	RNVU1-18
1.08269e-26	-1.33927	0.463	0.759	6.56933e-22	0	SNORA74A
1.20489e-26	-1.91305	0.359	0.681	7.3108e-22	0	NLRC5
1.65218e-26	-2.02467	0.242	0.601	1.00248e-21	0	TPST2
1.72219e-26	-1.09938	0.547	0.817	1.04496e-21	0	SNORA77
1.82264e-26	-1.44748	0.389	0.716	1.10591e-21	0	RNU1-67P
2.25537e-26	1.98039	0.43	0.142	1.36847e-21	0	FLT3
2.74766e-26	0.635604	0.97	0.958	1.66717e-21	0	MT-ND1
3.59984e-26	-1.10376	0.943	0.988	2.18424e-21	0	SEMA4D
4.19479e-26	2.88426	0.255	0.038	2.54523e-21	0	HRH2
5.25401e-26	-0.678144	0.946	0.97	3.18792e-21	0	KMT2E
5.73643e-26	0.689359	0.993	0.894	3.48063e-21	0	AFF3
5.99343e-26	1.50829	0.537	0.22	3.63658e-21	0	GRB10
9.22061e-26	-1.49033	0.53	0.815	5.5947e-21	0	IL16
9.95835e-26	2.06513	0.413	0.134	6.04233e-21	0	C20orf197
1.29272e-25	0.942214	0.913	0.759	7.84368e-21	0	RNU6-972P
1.35115e-25	-0.660345	0.916	0.98	8.19824e-21	0	SNORA53
1.35716e-25	-0.996504	0.805	0.915	8.23469e-21	0	GPR174
1.44664e-25	0.843224	0.93	0.667	8.77764e-21	0	SCN3A
1.60487e-25	-1.11026	0.634	0.867	9.73773e-21	0	SLFN5
1.79566e-25	2.63082	0.315	0.074	1.08953e-20	0	BACE2
2.79106e-25	-0.558087	1	1	1.6935e-20	0	LEF1
2.96523e-25	-0.942891	0.849	0.926	1.79918e-20	0	TBC1D5
3.6259e-25	2.39801	0.326	0.078	2.20005e-20	0	TRAV13-2
4.64263e-25	2.97469	0.329	0.086	2.81696e-20	0	NID2
5.67381e-25	1.55681	0.554	0.263	3.44264e-20	0	MAFK
7.08814e-25	1.2887	0.701	0.419	4.3008e-20	0	PCAT18
9.52909e-25	1.07213	0.772	0.474	5.78187e-20	0	GNA15
1.01927e-24	1.29943	0.614	0.298	6.1845e-20	0	CCR4
1.0504e-24	0.806394	0.943	0.777	6.37339e-20	0	PHF14
1.09641e-24	1.169	0.685	0.37	6.65259e-20	0	CHDH
1.41357e-24	-0.873883	0.755	0.923	8.57698e-20	0	BRAF
2.16607e-24	-1.57169	0.456	0.742	1.31429e-19	0	CD84
2.20793e-24	-2.84814	0.117	0.449	1.33969e-19	0	LINC02384
3.82578e-24	-2.78654	0.289	0.567	2.32133e-19	0	ATRNL1
4.50523e-24	0.653501	0.97	0.907	2.73359e-19	0	SNORA23
4.83851e-24	-3.23379	0.034	0.34	2.93581e-19	0	RNU2-48P
5.41732e-24	0.676059	0.966	0.906	3.28701e-19	0	IGF2R
6.20516e-24	1.71104	0.453	0.171	3.76504e-19	0	ZNF831
6.69003e-24	2.71355	0.295	0.07	4.05924e-19	0	COL4A4
6.84487e-24	-0.721662	0.916	0.964	4.15319e-19	0	DENND1B
7.60059e-24	1.22678	0.641	0.351	4.61173e-19	0	PLCG2
9.21905e-24	0.610466	0.99	0.98	5.59375e-19	0	DYNC1H1
9.44799e-24	-0.894685	0.997	1	5.73266e-19	0	IKZF2
9.47145e-24	2.26641	0.356	0.103	5.7469e-19	0	LUNAR1
1.06627e-23	1.31933	0.664	0.391	6.46972e-19	0	NINL
1.24072e-23	0.649362	0.97	0.878	7.52818e-19	0	TASP1
1.37899e-23	-1.1652	0.51	0.778	8.36714e-19	0	SYNE3
1.68645e-23	0.632809	0.97	0.926	1.02327e-18	0	MT-ND4L
1.97392e-23	1.12087	0.711	0.409	1.19769e-18	0	TRIM44
2.01542e-23	-1.34763	0.315	0.669	1.22288e-18	0	RNU2-14P
2.61595e-23	1.07447	0.789	0.569	1.58725e-18	0	CDK5RAP3
2.69413e-23	-1.04146	0.671	0.87	1.63469e-18	0	DOCK11
3.42125e-23	-1.67134	0.245	0.581	2.07588e-18	0	CD52
3.55838e-23	1.62068	0.534	0.255	2.15908e-18	0	SCARB1
3.65072e-23	-4.04272	0.03	0.319	2.21511e-18	0	KLRB1
3.91387e-23	-2.81904	0.121	0.435	2.37478e-18	0	CPEB2
4.7436e-23	1.5474	0.527	0.243	2.87823e-18	0	PPM1H
5.60513e-23	1.69092	0.416	0.142	3.40097e-18	0	AC139795.1
5.65443e-23	-4.03188	0.074	0.367	3.43088e-18	0	FOXO1
5.74458e-23	-0.627339	0.98	0.992	3.48558e-18	0	LPP
5.76573e-23	0.657285	0.953	0.891	3.49841e-18	0	SMARCA4
9.84714e-23	-0.569232	0.973	0.995	5.97485e-18	0	DIAPH1
1.16513e-22	1.02741	0.779	0.573	7.06953e-18	0	INTS1
1.21298e-22	-1.56771	0.346	0.652	7.35989e-18	0	TANC2
2.46748e-22	-2.61318	0.077	0.384	1.49717e-17	0	HLA-B
3.16011e-22	1.71789	0.47	0.204	1.91743e-17	0	SETD7
3.39473e-22	-0.79168	0.923	0.98	2.05979e-17	0	FAM49B
3.5422e-22	-0.795204	0.903	0.966	2.14927e-17	0	SNORA54
3.97875e-22	0.863119	0.879	0.761	2.41415e-17	0	CCM2
4.00125e-22	-3.9342	0.044	0.325	2.4278e-17	0	NKAIN4
5.13103e-22	-1.04789	0.597	0.809	3.1133e-17	0	SNORA31
5.39587e-22	-1.29339	0.433	0.714	3.274e-17	0	RNVU1-2
6.46525e-22	-1.10287	0.832	0.933	3.92285e-17	0	FYN
6.72572e-22	1.02818	0.742	0.497	4.0809e-17	0	LETM1
8.51798e-22	-1.0149	0.738	0.856	5.16837e-17	0	AC064834.1
9.42065e-22	-0.730227	0.906	0.944	5.71607e-17	0	CHCHD3
1.05279e-21	-0.779316	0.732	0.905	6.38791e-17	0	AKAP9
1.09056e-21	0.950887	0.812	0.566	6.61709e-17	0	TKT
1.09641e-21	-0.681455	0.923	0.966	6.6526e-17	0	FAM172A
1.71283e-21	-0.872757	0.725	0.89	1.03927e-16	0	PRKACB
1.99742e-21	1.39202	0.54	0.255	1.21196e-16	0	DOCK5
2.49513e-21	2.00305	0.393	0.142	1.51394e-16	0	KCNK12
2.84529e-21	0.962724	0.698	0.421	1.72641e-16	0	TMEM63A
2.97682e-21	-1.01248	0.601	0.805	1.80621e-16	0	CASD1
2.98638e-21	-0.91441	0.956	0.987	1.81202e-16	0	ITPKB
2.9883e-21	-0.781539	0.822	0.917	1.81318e-16	0	SNORA71B
3.53319e-21	0.364944	1	0.999	2.1438e-16	0	LDLRAD4
3.56494e-21	2.85169	0.262	0.06	2.16307e-16	0	AOX2P
3.57924e-21	-3.2833	0.077	0.368	2.17174e-16	0	IGFBP5
3.73337e-21	0.642148	0.99	0.96	2.26526e-16	0	MIR181A1HG
4.74855e-21	2.35779	0.275	0.066	2.88123e-16	0	ALOX5
6.12901e-21	0.838133	0.879	0.612	3.71884e-16	0	SEMA6D
6.90932e-21	-2.12007	0.07	0.374	4.1923e-16	0	SNORA40B
7.10452e-21	-1.65939	0.205	0.526	4.31074e-16	0	SNORA12
7.53646e-21	1.21895	0.631	0.382	4.57282e-16	0	REPIN1
7.65599e-21	-0.564935	0.983	0.995	4.64535e-16	0	ZFAND3
7.74709e-21	1.66279	0.433	0.171	4.70062e-16	0	IGLL1
7.92259e-21	-1.09318	0.49	0.757	4.80711e-16	0	SNORA51
8.68401e-21	-1.63507	0.302	0.598	5.26911e-16	0	NINJ2
9.88125e-21	-2.20147	0.107	0.409	5.99554e-16	0	SRGN
1.01956e-20	1.23006	0.614	0.344	6.18627e-16	0	KCNK17
1.06274e-20	-1.0934	0.503	0.755	6.44826e-16	0	SCARNA7
1.12054e-20	-0.631701	0.973	0.992	6.79897e-16	0	TNRC6C
1.13512e-20	-1.96949	0.534	0.738	6.88747e-16	0	AHNAK
1.1513e-20	-0.685286	0.805	0.937	6.98564e-16	0	CDC42SE2
1.16296e-20	1.04947	0.772	0.544	7.05637e-16	0	KCTD1
1.1858e-20	-0.696213	0.822	0.934	7.19494e-16	0	DMTF1
1.75779e-20	-1.0262	0.671	0.862	1.06656e-15	0	ARHGEF3
1.7769e-20	-0.607634	0.94	0.976	1.07815e-15	0	JMJD1C
1.90338e-20	-3.01739	0.077	0.358	1.15489e-15	0	ZNF462
2.06786e-20	1.22404	0.584	0.29	1.25469e-15	0	MACROD1
2.35142e-20	1.10588	0.718	0.55	1.42675e-15	0	LAIR1
2.39589e-20	-0.787952	0.762	0.907	1.45373e-15	0	FBXO11
2.46933e-20	-1.47175	0.319	0.644	1.49829e-15	0	CEMIP2
2.59068e-20	0.896762	0.832	0.567	1.57192e-15	0	UCK2
2.59816e-20	-0.937465	0.738	0.886	1.57646e-15	0	SENP7
2.69006e-20	1.20166	0.661	0.413	1.63222e-15	0	P2RX1
2.97088e-20	1.87155	0.393	0.149	1.80261e-15	0	RHOBTB3
3.79277e-20	-0.586784	0.94	0.984	2.3013e-15	0	GSK3B
4.87054e-20	-2.23996	0.148	0.446	2.95525e-15	0	SARDH
5.0623e-20	-0.782702	0.738	0.898	3.0716e-15	0	IQGAP1
5.15887e-20	0.639819	0.96	0.815	3.13019e-15	0	KCNQ5
5.29092e-20	0.460986	0.997	0.983	3.21032e-15	0	SNORA75
6.19231e-20	1.69174	0.389	0.152	3.75724e-15	0	AC092384.3
6.62543e-20	-3.70547	0.057	0.32	4.02005e-15	0	SIRPG
7.35933e-20	-1.04457	0.604	0.844	4.46535e-15	0	FAM107B
7.56096e-20	-1.45145	0.215	0.536	4.58769e-15	0	SCARNA9
8.54489e-20	0.675575	0.923	0.704	5.1847e-15	0	CD1E
8.77319e-20	-1.37131	0.507	0.745	5.32322e-15	0	CDC14A
9.13188e-20	0.641367	0.97	0.941	5.54086e-15	0	MT-ND2
9.92822e-20	2.45614	0.302	0.09	6.02405e-15	0	AC011257.1
1.07956e-19	-1.47544	0.248	0.558	6.55035e-15	0	RNU1-89P
1.08515e-19	2.25353	0.282	0.075	6.58425e-15	0	LINC00884
1.39045e-19	2.40314	0.366	0.133	8.43672e-15	0	AC104041.1
1.53434e-19	1.10806	0.678	0.407	9.30979e-15	0	RCAN1
1.54586e-19	-0.828367	0.809	0.929	9.37963e-15	0	JAK1
1.56992e-19	0.807899	0.826	0.641	9.52564e-15	0	OBSCN
1.62631e-19	2.34511	0.282	0.079	9.8678e-15	0	LDC1P
1.67651e-19	-1.32034	0.275	0.59	1.01724e-14	0	LUC7L2
1.90625e-19	1.10292	0.671	0.43	1.15664e-14	0	RNU6-1084P
2.25561e-19	1.25506	0.557	0.288	1.36861e-14	0	SLC18A2
2.67154e-19	-0.619993	0.936	0.984	1.62098e-14	0	PIP4K2A
2.92572e-19	1.93104	0.342	0.117	1.77521e-14	0	GAS6-AS1
3.07744e-19	-1.11469	0.359	0.657	1.86727e-14	0	SCARNA1
3.53164e-19	-2.56627	0.121	0.399	2.14286e-14	0	SAMHD1
3.73081e-19	-1.35468	0.319	0.622	2.2637e-14	0	ZYX
3.96369e-19	1.39058	0.611	0.362	2.40501e-14	0	AZIN1-AS1
4.04028e-19	-2.39642	0.047	0.313	2.45148e-14	0	AC010982.1
4.22798e-19	-0.783008	0.718	0.884	2.56537e-14	0	TNPO3
4.24426e-19	0.835194	0.869	0.663	2.57525e-14	0	COA1
6.05245e-19	0.996793	0.765	0.56	3.67238e-14	0	GRAMD4
6.50198e-19	0.484337	0.97	0.907	3.94514e-14	0	MT-TQ
6.57603e-19	-0.849208	0.762	0.918	3.99007e-14	0	STK4
7.03069e-19	-1.34334	0.342	0.63	4.26594e-14	0	SH3PXD2A
8.67576e-19	0.787847	0.866	0.739	5.2641e-14	0	LINC01237
8.97924e-19	0.82446	0.846	0.618	5.44824e-14	0	TAF4B
9.113e-19	-0.93122	0.557	0.793	5.5294e-14	0	RPL41
1.0148e-18	0.968262	0.785	0.536	6.15738e-14	0	STX18-AS1
1.05223e-18	-0.464811	1	1	6.38449e-14	0	TOX
1.06249e-18	1.6216	0.376	0.141	6.44675e-14	0	RRAGD
1.38606e-18	-1.54187	0.218	0.526	8.41008e-14	0	PLIN2
1.48041e-18	0.455573	0.997	0.997	8.98253e-14	0	ACTB
1.54615e-18	0.642712	0.919	0.831	9.3814e-14	0	CTBP1
1.56228e-18	0.971671	0.755	0.532	9.47931e-14	0	ULK1
2.15401e-18	-3.15113	0.047	0.296	1.30697e-13	0	SP140
2.39685e-18	-0.575204	0.977	0.98	1.45431e-13	0	ARHGAP26
2.43943e-18	0.83373	0.795	0.61	1.48015e-13	0	NUDCD3
2.94703e-18	0.516663	0.987	0.922	1.78814e-13	0	SCAI
2.95428e-18	1.17134	0.591	0.356	1.79254e-13	0	RYR2
3.33554e-18	0.634262	0.94	0.832	2.02387e-13	0	GALNT7
3.429e-18	0.852442	0.782	0.527	2.08058e-13	0	BCL7A
3.83978e-18	0.808255	0.876	0.777	2.32982e-13	0	MYO15B
4.14912e-18	1.1236	0.748	0.544	2.51752e-13	0	INPP4B
4.92503e-18	-0.720178	0.792	0.921	2.98831e-13	0	SNORA72
5.27623e-18	-0.705447	0.889	0.95	3.20141e-13	0	NCOA2
5.31396e-18	0.607781	0.879	0.61	3.2243e-13	0	CR1
5.50633e-18	1.15065	0.587	0.325	3.34102e-13	0	MCTP2
5.89001e-18	-0.469424	0.973	0.989	3.57382e-13	0	RBM33
6.0407e-18	1.40621	0.564	0.337	3.66526e-13	0	CDH23
6.16334e-18	2.17125	0.326	0.114	3.73967e-13	0	NRXN2
6.35867e-18	0.542733	0.987	0.944	3.85819e-13	0	CD47
6.74804e-18	0.728331	0.872	0.637	4.09444e-13	0	CD1B
6.78609e-18	-1.21388	0.443	0.696	4.11753e-13	0	KRAS
6.8459e-18	0.476995	0.997	0.941	4.15382e-13	0	SLIT1
6.94312e-18	-0.680753	0.879	0.969	4.21281e-13	0	RBMS1
7.03113e-18	-0.4442	0.977	0.985	4.26621e-13	0	HNRNPH1
7.30435e-18	-2.25748	0.131	0.407	4.43199e-13	0	IL21R
8.38432e-18	-1.48027	0.292	0.577	5.08727e-13	0	HLA-E
8.66539e-18	-1.184	0.339	0.641	5.25781e-13	0	FMNL3
9.49958e-18	1.13901	0.581	0.328	5.76397e-13	0	ALOX12P2
1.13639e-17	1.06281	0.681	0.433	6.89518e-13	0	PALLD
1.17893e-17	1.48984	0.419	0.176	7.15326e-13	0	JPH1
1.19609e-17	-0.760274	0.648	0.856	7.25737e-13	0	EIF4A2
1.23735e-17	-1.85081	0.386	0.638	7.50773e-13	0	PLPP1
1.23877e-17	0.834737	0.812	0.583	7.51633e-13	0	GALNT6
1.26017e-17	1.63998	0.436	0.21	7.64623e-13	0	AC093390.2
1.30863e-17	1.47598	0.433	0.194	7.94023e-13	0	DPP10
1.36344e-17	1.54373	0.419	0.18	8.27279e-13	0	MYO1B
1.38826e-17	-1.22023	0.315	0.605	8.42339e-13	0	SNORA36B
1.80851e-17	-0.601107	0.886	0.945	1.09733e-12	0	TOP2B
2.00882e-17	-2.38881	0.054	0.306	1.21887e-12	0	LINC00334
2.03661e-17	1.24977	0.547	0.328	1.23573e-12	0	RBFOX1
2.09833e-17	0.626126	0.909	0.626	1.27319e-12	0	UHRF1
2.3243e-17	-0.864915	0.691	0.874	1.41029e-12	0	ARHGEF6
2.43298e-17	-3.47699	0.037	0.272	1.47623e-12	0	EGR1
2.5821e-17	1.2502	0.56	0.328	1.56672e-12	0	CCSAP
2.88087e-17	2.12545	0.279	0.086	1.74799e-12	0	TLX2
3.04954e-17	-0.872986	0.752	0.906	1.85034e-12	0	ATM
3.54907e-17	0.420401	0.644	0.352	2.15343e-12	0	PGGHG
3.601e-17	0.679385	0.95	0.843	2.18494e-12	0	PTPN2
4.02024e-17	-0.929166	0.604	0.809	2.43932e-12	0	PHTF2
4.51287e-17	1.45596	0.376	0.151	2.73823e-12	0	ANKRD36BP2
4.95917e-17	-0.883557	0.889	0.958	3.00903e-12	0	TTN
5.4925e-17	-1.04292	0.782	0.906	3.33263e-12	0	DIP2A
5.69663e-17	-0.627583	0.96	0.989	3.45649e-12	0	AKNA
6.12233e-17	-0.776966	0.775	0.879	3.71479e-12	0	DNAJB6
6.67229e-17	-0.771989	0.926	0.96	4.04848e-12	0	ANKRD44
6.81822e-17	1.50851	0.44	0.204	4.13702e-12	0	RUBCNL
7.02355e-17	-1.67708	0.164	0.441	4.26161e-12	0	SLAMF1
7.62368e-17	-1.45234	0.168	0.462	4.62574e-12	0	SCARNA18
9.81146e-17	0.822405	0.765	0.526	5.9532e-12	0	JAZF1
1.18099e-16	-0.650675	0.809	0.91	7.16575e-12	0	TRBV7-2
1.20216e-16	-1.42372	0.302	0.585	7.29425e-12	0	BICDL1
1.22728e-16	-2.18846	0.339	0.581	7.44662e-12	0	PTPRJ
1.24305e-16	1.40471	0.487	0.257	7.54235e-12	0	AC011246.1
1.33091e-16	-0.663612	0.919	0.969	8.07543e-12	0	SNORA66
1.33828e-16	1.53057	0.523	0.308	8.12013e-12	0	AC010198.2
1.53531e-16	-1.68312	0.309	0.555	9.31566e-12	0	KDM7A
1.61087e-16	-0.52648	0.889	0.966	9.77414e-12	0	UBE3C
1.69376e-16	1.30808	0.477	0.231	1.0277e-11	0	KIT
1.69839e-16	-0.880614	0.503	0.784	1.03051e-11	0	SNORA14B
1.76571e-16	1.3966	0.44	0.214	1.07136e-11	0	CSMD3
1.77412e-16	-0.721401	0.782	0.901	1.07646e-11	0	CDK17
1.91162e-16	-0.973217	0.433	0.695	1.15989e-11	0	MYL6
1.91599e-16	-2.43844	0.054	0.292	1.16255e-11	0	SHISA2
1.98775e-16	-0.784219	0.846	0.946	1.20609e-11	0	TRERF1
1.992e-16	-1.64666	0.285	0.547	1.20867e-11	0	ADARB1
2.08302e-16	0.788555	0.826	0.614	1.26389e-11	0	ETV5
2.20528e-16	-2.71925	0.161	0.411	1.33807e-11	0	BNC2
2.4879e-16	0.566808	0.95	0.914	1.50956e-11	0	ANO6
2.56175e-16	1.54529	0.409	0.19	1.55437e-11	0	VASH2
2.60309e-16	-1.19165	0.389	0.656	1.57945e-11	0	SNORD100
2.68103e-16	0.850761	0.732	0.519	1.62674e-11	0	PKD2
2.91346e-16	0.879416	0.762	0.574	1.76777e-11	0	TARBP1
3.08743e-16	1.27101	0.49	0.251	1.87333e-11	0	DNAAF5
3.11792e-16	0.77005	0.795	0.642	1.89183e-11	0	CD7
3.21392e-16	1.1425	0.537	0.296	1.95008e-11	0	SLC19A1
3.68125e-16	-1.47129	0.289	0.565	2.23363e-11	0	PHEX
3.95062e-16	0.841569	0.758	0.562	2.39708e-11	0	UBE2J1
3.95854e-16	-0.849775	0.681	0.851	2.40189e-11	0	ANXA6
4.53269e-16	0.51306	0.98	0.925	2.75025e-11	0	BCR
5.92397e-16	0.674938	0.883	0.659	3.59443e-11	0	ITPR3
5.94673e-16	-2.92188	0.047	0.273	3.60824e-11	0	ARHGEF26
6.17936e-16	-1.06304	0.396	0.671	3.74939e-11	0	PIK3CG
6.59316e-16	1.0647	0.671	0.445	4.00047e-11	0	SPRED2
6.64229e-16	0.582814	0.95	0.757	4.03028e-11	0	POLE
7.44395e-16	-0.456734	0.956	0.992	4.51669e-11	0	SMCHD1
7.97433e-16	-0.687513	0.748	0.906	4.83851e-11	0	OGA
8.68711e-16	0.517915	0.977	0.962	5.27099e-11	0	MT-ATP6
8.79542e-16	1.90158	0.265	0.082	5.33671e-11	0	SNORA5C
1.11258e-15	-0.914083	0.517	0.749	6.75067e-11	0	DCP2
1.25726e-15	-1.53721	0.158	0.425	7.62856e-11	0	IL4R
1.36724e-15	-0.384107	1	0.999	8.29588e-11	0	ARHGAP15
1.40872e-15	-2.73754	0.047	0.272	8.54754e-11	0	MXRA7
1.52868e-15	0.504484	0.96	0.921	9.27542e-11	0	MT-ND3
1.61843e-15	-1.27048	0.299	0.565	9.81996e-11	0	TNNT3
1.71641e-15	0.816404	0.748	0.586	1.04145e-10	0	SNHG17
1.85124e-15	1.6681	0.299	0.103	1.12326e-10	0	DAB2IP
1.86965e-15	1.52326	0.322	0.118	1.13443e-10	0	TUSC3
1.94229e-15	0.817597	0.762	0.556	1.17851e-10	0	CEP70
1.95109e-15	-0.797408	0.779	0.875	1.18384e-10	0	ATP10A
1.96792e-15	-2.13015	0.081	0.321	1.19406e-10	0	SNORD97
2.02532e-15	1.23541	0.51	0.285	1.22888e-10	0	GNA12
2.04227e-15	1.0005	0.594	0.349	1.23917e-10	0	MCF2L2
2.09519e-15	0.807984	0.748	0.526	1.27128e-10	0	GRIP1
2.23813e-15	1.38869	0.493	0.267	1.35801e-10	0	ZBTB16
2.25082e-15	0.851088	0.711	0.488	1.36571e-10	0	CNR2
2.59734e-15	-0.898277	0.487	0.73	1.57596e-10	0	NFKB1
2.68073e-15	-1.00786	0.44	0.696	1.62656e-10	0	SCARNA3
2.8503e-15	-0.924893	0.594	0.796	1.72945e-10	0	RAB8B
3.0364e-15	-2.27379	0.114	0.353	1.84237e-10	0	WWTR1
3.0632e-15	-1.9682	0.121	0.364	1.85863e-10	0	NLRP1
3.12603e-15	-0.456126	0.973	0.989	1.89675e-10	0	COP1
3.15651e-15	0.789812	0.782	0.61	1.91525e-10	0	SHQ1
3.31116e-15	-0.670672	0.725	0.875	2.00908e-10	0	ATAD2B
3.38253e-15	0.547057	0.923	0.86	2.05238e-10	0	DAZAP1
3.52661e-15	0.68803	0.852	0.723	2.1398e-10	0	RHPN1
3.74773e-15	0.361386	1	0.995	2.27397e-10	0	SEPTIN6
4.03348e-15	-1.38339	0.356	0.594	2.44735e-10	0	TSPOAP1
4.51778e-15	-0.633929	0.815	0.919	2.74121e-10	0	AAK1
4.67085e-15	1.19625	0.587	0.391	2.83408e-10	0	RNU6-647P
4.76823e-15	0.712972	0.819	0.675	2.89317e-10	0	SLC25A6
4.87129e-15	1.06053	0.584	0.372	2.95571e-10	0	C15orf39
5.51146e-15	1.33324	0.399	0.181	3.34413e-10	0	SH3TC1
5.6725e-15	1.49762	0.393	0.184	3.44185e-10	0	CYP2U1
5.8379e-15	-0.670415	0.829	0.914	3.5422e-10	0	TMEM131
5.85085e-15	1.74362	0.312	0.118	3.55006e-10	0	EGFEM1P
6.18953e-15	-0.526389	0.896	0.966	3.75556e-10	0	STAG2
6.30689e-15	-1.77299	0.111	0.359	3.82677e-10	0	AC108134.3
7.14039e-15	-1.33688	0.617	0.782	4.3325e-10	0	CBLB
7.43365e-15	0.532241	0.95	0.884	4.51044e-10	0	LARP1
7.48592e-15	-1.77809	0.141	0.391	4.54216e-10	0	BMPR1A
7.62535e-15	0.808779	0.581	0.34	4.62676e-10	0	IL17RB
7.7219e-15	1.17872	0.503	0.278	4.68534e-10	0	PIK3AP1
7.75574e-15	0.947189	0.621	0.417	4.70587e-10	0	EEF2K
7.98718e-15	0.63485	0.772	0.491	4.8463e-10	0	ROR1
9.9507e-15	0.629668	0.852	0.685	6.03768e-10	0	ENO1
1.00286e-14	0.508382	0.966	0.819	6.08498e-10	0	PCNX2
1.01766e-14	1.55092	0.366	0.159	6.17478e-10	0	SNCA
1.04195e-14	1.70699	0.336	0.138	6.32213e-10	0	TNFAIP2
1.06753e-14	-1.9021	0.138	0.372	6.47735e-10	0	CYTH4
1.08334e-14	-1.03026	0.668	0.827	6.57325e-10	0	PCSK5
1.14889e-14	1.24605	0.47	0.258	6.97099e-10	0	BOP1
1.15646e-14	-1.08737	0.497	0.716	7.01697e-10	0	GTF3C5
1.16936e-14	0.729204	0.872	0.722	7.09523e-10	0	AC109492.1
1.25487e-14	1.22708	0.56	0.359	7.61404e-10	0	PRKAR1B
1.36649e-14	0.744302	0.826	0.673	8.29129e-10	0	PCNX4
1.44018e-14	1.65274	0.336	0.137	8.73844e-10	0	LINC00278
1.48553e-14	1.31166	0.55	0.359	9.0136e-10	0	SELENOW
1.65653e-14	-2.23749	0.054	0.272	1.00512e-09	0	PIK3R3
1.68411e-14	-0.612581	0.822	0.93	1.02185e-09	0	ATP11B
1.75717e-14	-0.920988	0.443	0.695	1.06618e-09	0	SARAF
1.93732e-14	-2.47934	0.05	0.263	1.17549e-09	0	ID3
1.97729e-14	1.08224	0.544	0.312	1.19974e-09	0	NTNG2
2.17106e-14	0.979127	0.567	0.341	1.31731e-09	0	SLC44A1
2.36931e-14	-0.663366	0.802	0.902	1.43761e-09	0	ACTR3
2.45477e-14	-0.842711	0.483	0.75	1.48945e-09	0	YTHDC1
2.67361e-14	-0.557477	0.809	0.933	1.62224e-09	0	DDX5
2.863e-14	-2.93877	0.117	0.343	1.73715e-09	0	MCC
2.92213e-14	-1.11313	0.426	0.671	1.77303e-09	0	PRMT2
3.12534e-14	1.14525	0.597	0.38	1.89633e-09	0	MYO7B
3.17087e-14	-1.19475	0.547	0.746	1.92396e-09	0	ATP2B1
3.29893e-14	-0.616656	0.819	0.887	2.00166e-09	0	TRIM24
3.43194e-14	0.872941	0.738	0.573	2.08237e-09	0	SETD1B
3.68991e-14	-0.99235	0.587	0.77	2.23889e-09	0	RAP1A
3.87908e-14	1.21681	0.483	0.266	2.35367e-09	0	ATP6AP1L
4.13611e-14	-1.57102	0.174	0.426	2.50962e-09	0	SNORD105
4.98866e-14	-0.43014	0.953	0.974	3.02692e-09	0	FRYL
5.02466e-14	0.819653	0.668	0.452	3.04876e-09	0	ADA
5.34423e-14	-0.374073	0.97	0.992	3.24266e-09	0	USP34
5.46019e-14	0.658807	0.893	0.778	3.31302e-09	0	PVT1
5.68601e-14	1.7972	0.326	0.136	3.45005e-09	0	AC104596.1
5.78694e-14	1.53889	0.376	0.176	3.51129e-09	0	RNU6-1339P
5.8498e-14	-1.66164	0.124	0.367	3.54943e-09	0	LGALS1
5.99046e-14	0.582957	0.889	0.774	3.63477e-09	0	CDK13
6.0042e-14	-0.588627	0.883	0.941	3.64311e-09	0	DNMT3A
6.48367e-14	-0.784935	0.644	0.815	3.93403e-09	0	CDC42
6.83583e-14	-0.647018	0.859	0.922	4.14771e-09	0	GNG2
6.90474e-14	0.801464	0.715	0.562	4.18952e-09	0	GRAMD1A
7.1075e-14	-0.643105	0.94	0.968	4.31255e-09	0	AKAP13
7.21584e-14	0.398597	0.99	0.965	4.37828e-09	0	AFF1
1.01766e-13	1.23142	0.362	0.159	6.17474e-09	0	OSBP2
1.08495e-13	1.42922	0.329	0.136	6.58306e-09	0	SWAP70
1.14842e-13	0.476614	0.943	0.887	6.96818e-09	0	RPS11
1.22657e-13	-0.576318	0.728	0.884	7.44231e-09	0	SF3B1
1.29429e-13	1.39099	0.43	0.239	7.85326e-09	0	DAGLB
1.30942e-13	-0.583439	0.993	1	7.94504e-09	0	ZMIZ1
1.32927e-13	-1.39744	0.208	0.454	8.06551e-09	0	RNVU1-15
1.41508e-13	-0.867595	0.46	0.694	8.58613e-09	0	RPS27A
1.4791e-13	-0.692264	0.943	0.944	8.97459e-09	0	PRKCA
1.61926e-13	-0.82534	0.701	0.86	9.82505e-09	0	PPP3CA
1.6373e-13	-1.74895	0.117	0.352	9.93446e-09	0	SNORD71
1.65728e-13	1.23754	0.426	0.216	1.00557e-08	0	ESR1
1.71321e-13	-0.486417	0.953	0.962	1.03951e-08	0	HSPA8
1.74637e-13	-2.01823	0.074	0.289	1.05963e-08	0	SNHG22
1.82015e-13	1.77174	0.295	0.12	1.10439e-08	0	RNA5-8SP2
1.96029e-13	0.607102	0.47	0.241	1.18943e-08	0	PLAC8
2.24537e-13	-0.44245	0.906	0.964	1.3624e-08	0	YWHAZ
2.26121e-13	0.757169	0.725	0.558	1.37201e-08	0	SNX5
2.41163e-13	1.49612	0.379	0.185	1.46328e-08	0	RNU6-1145P
2.51861e-13	-1.7288	0.117	0.347	1.52819e-08	0	SNORD90
2.58387e-13	0.645102	0.826	0.687	1.56779e-08	0	PIEZO1
2.64007e-13	-0.6636	0.772	0.899	1.60189e-08	0	CDK5RAP2
2.83316e-13	-0.736471	0.852	0.913	1.71905e-08	0	ARL15
2.8649e-13	-0.624434	0.748	0.883	1.73831e-08	0	ABI1
2.91288e-13	-3.41647	0.07	0.269	1.76742e-08	0	COL6A2
2.97446e-13	0.893164	0.708	0.546	1.80479e-08	0	AGPAT5
3.26748e-13	-0.698448	0.721	0.86	1.98258e-08	0	DENND4C
3.2871e-13	0.793724	0.715	0.563	1.99448e-08	0	TRA2A
3.37564e-13	0.79077	0.752	0.587	2.0482e-08	0	LYST
3.554e-13	0.541397	0.879	0.776	2.15643e-08	0	RPLP0
4.81459e-13	-1.33298	0.198	0.441	2.9213e-08	0	RNVU1-27
4.84081e-13	-0.788244	0.604	0.793	2.93721e-08	0	SLC25A13
4.91168e-13	1.0207	0.57	0.362	2.98021e-08	0	JAM3
5.00238e-13	1.12282	0.47	0.272	3.03524e-08	0	LINC01215
5.11463e-13	-0.696306	0.634	0.819	3.10335e-08	0	NNT
5.36119e-13	1.81736	0.419	0.223	3.25296e-08	0	CACNA1C
5.98608e-13	-2.14899	0.084	0.293	3.63211e-08	0	SLC2A3
6.01468e-13	-1.13763	0.265	0.526	3.64947e-08	0	MRC2
6.28046e-13	-1.01553	0.658	0.808	3.81073e-08	0	PPARA
6.30264e-13	1.05472	0.564	0.394	3.82419e-08	0	MT-TS1
6.52067e-13	0.547625	0.919	0.794	3.95648e-08	0	MIR29B2CHG
7.25873e-13	-0.835817	0.742	0.864	4.4043e-08	0	ASAP1
7.3233e-13	0.875788	0.651	0.512	4.44348e-08	0	HSF1
7.3798e-13	0.649944	0.852	0.695	4.47777e-08	0	DNAH14
7.52646e-13	-0.511839	0.836	0.93	4.56676e-08	0	SBF1
7.59383e-13	-1.21767	0.265	0.52	4.60763e-08	0	DCUN1D2
7.61565e-13	-1.50571	0.181	0.411	4.62087e-08	0	SNORD59A
7.97533e-13	-0.431542	0.946	0.977	4.83911e-08	0	TPT1
9.12979e-13	0.901471	0.641	0.46	5.53959e-08	0	STARD9
9.39987e-13	-1.13945	0.221	0.466	5.70346e-08	0	LSM8
9.53272e-13	0.992421	0.564	0.362	5.78407e-08	0	UST
9.60007e-13	-0.498207	0.822	0.942	5.82494e-08	0	ROCK1
1.09863e-12	-1.86766	0.077	0.285	6.66604e-08	0	RNU2-16P
1.09912e-12	-0.643581	0.674	0.856	6.66905e-08	0	ACTR2
1.12079e-12	-3.21051	0.074	0.269	6.80051e-08	0	MTSS1
1.17615e-12	-2.3861	0.067	0.261	7.13643e-08	0	TNRC6C-AS1
1.18123e-12	-0.832518	0.349	0.613	7.16722e-08	0	BZW1
1.25974e-12	-0.467211	0.923	0.957	7.64359e-08	0	BAZ1B
1.26961e-12	0.86744	0.711	0.57	7.70348e-08	0	EGLN3
1.45203e-12	-0.72042	0.594	0.789	8.81031e-08	0	SCARNA8
1.48782e-12	0.537504	0.872	0.809	9.02749e-08	0	SNORA55
1.51766e-12	1.19325	0.466	0.281	9.20855e-08	0	POLM
1.56995e-12	0.569897	0.869	0.761	9.52581e-08	0	NOP53
1.59698e-12	-1.0885	0.346	0.587	9.68983e-08	0	H2AC6
1.61689e-12	1.14563	0.49	0.298	9.81066e-08	0	ZMIZ2
1.67647e-12	1.05703	0.393	0.192	1.01722e-07	0	SDK2
1.70573e-12	-0.692217	0.869	0.911	1.03497e-07	0	AFF2
1.72841e-12	1.74034	0.289	0.117	1.04873e-07	0	PLCG1-AS1
1.9442e-12	0.87443	0.534	0.317	1.17966e-07	0	AL513166.1
1.99138e-12	-2.93084	0.081	0.272	1.20829e-07	0	COL6A3
2.17787e-12	0.982792	0.436	0.231	1.32145e-07	0	AC107223.1
2.5018e-12	0.46086	0.923	0.827	1.51799e-07	0	PTBP1
2.52499e-12	-0.997076	0.396	0.632	1.53206e-07	0	LTBP3
2.55333e-12	-1.01973	0.292	0.543	1.54926e-07	0	TRIM4
2.67407e-12	-0.994524	0.376	0.606	1.62252e-07	0	CAPZA2
2.8045e-12	-0.672899	0.591	0.776	1.70166e-07	0	RPS14
2.97567e-12	0.848869	0.631	0.419	1.80552e-07	0	VAV2
3.10871e-12	-1.08108	0.638	0.763	1.88624e-07	0	RORA
3.12381e-12	-0.661038	0.671	0.839	1.8954e-07	0	NCOA1
3.1912e-12	1.64356	0.285	0.118	1.93629e-07	0	ADAMTS19
3.31846e-12	0.454273	0.923	0.898	2.01351e-07	0	RACK1
3.67849e-12	-1.95238	0.124	0.329	2.23196e-07	0	BCL6
3.73306e-12	-0.723051	0.54	0.769	2.26507e-07	0	GPCPD1
3.81152e-12	1.16234	0.446	0.254	2.31268e-07	0	NKAIN2
3.94834e-12	-0.953011	0.302	0.555	2.39569e-07	0	LBH
4.08503e-12	0.649131	0.832	0.711	2.47863e-07	0	DGLUCY
4.36357e-12	1.66929	0.285	0.116	2.64764e-07	0	TAPT1-AS1
4.53834e-12	-0.621084	0.768	0.879	2.75368e-07	0	MYO5A
4.58496e-12	-0.648281	0.856	0.931	2.78197e-07	0	NEAT1
4.76162e-12	-0.624081	0.889	0.941	2.88916e-07	0	HIVEP2
5.16346e-12	-1.40414	0.124	0.344	3.13298e-07	0	OPTN
5.22726e-12	-0.934641	0.691	0.831	3.17169e-07	0	DIRC3
5.53343e-12	-0.61514	0.815	0.895	3.35746e-07	0	CBL
5.63283e-12	0.749394	0.849	0.817	3.41778e-07	0	USP53
5.66216e-12	-0.787396	0.628	0.81	3.43557e-07	0	SNORD104
6.08866e-12	-1.26708	0.181	0.419	3.69435e-07	0	RNU1-136P
6.58613e-12	0.880825	0.842	0.734	3.9962e-07	0	MIR646HG
6.76886e-12	1.18299	0.473	0.288	4.10708e-07	0	AC019197.1
6.86651e-12	-0.794205	0.349	0.598	4.16633e-07	0	BUB3
7.40527e-12	0.615716	0.836	0.711	4.49322e-07	0	ENOSF1
7.54431e-12	-0.549711	0.916	0.949	4.57759e-07	0	VPS13D
7.55105e-12	-0.76172	0.487	0.722	4.58167e-07	0	SNORA36A
8.08312e-12	-1.96284	0.077	0.27	4.90451e-07	0	GPRASP1
8.2675e-12	-0.75237	0.574	0.766	5.01639e-07	0	SEPTIN11
8.3609e-12	1.61246	0.275	0.112	5.07306e-07	0	GRHL1
8.41038e-12	1.1793	0.403	0.22	5.10308e-07	0	NSG1
8.44645e-12	-0.975577	0.272	0.526	5.12497e-07	0	HLA-A
9.05741e-12	-0.78587	0.601	0.804	5.49568e-07	0	TSPOAP1-AS1
9.62303e-12	-0.487607	0.923	0.973	5.83887e-07	0	RAP1B
9.77283e-12	-0.509431	0.846	0.921	5.92976e-07	0	PTBP3
9.80991e-12	-0.755288	0.658	0.808	5.95226e-07	0	SLC5A3
9.91538e-12	0.645463	0.815	0.681	6.01626e-07	0	SMG1P3
1.05365e-11	1.01951	0.527	0.348	6.39312e-07	0	CD81
1.14068e-11	-0.990977	0.399	0.626	6.92119e-07	0	HECA
1.15881e-11	0.932754	0.547	0.371	7.03117e-07	0	ZNF316
1.17753e-11	-1.0086	0.201	0.435	7.14481e-07	0	SAMD9
1.19269e-11	-0.65029	0.893	0.938	7.23677e-07	0	STK17B
1.22357e-11	-0.381476	0.977	0.992	7.42415e-07	0	EEF1A1
1.2262e-11	-1.34592	0.185	0.405	7.44007e-07	0	KLHL22
1.32377e-11	-0.598908	0.691	0.866	8.03213e-07	0	TPM3
1.33643e-11	0.712294	0.765	0.621	8.10893e-07	0	LRP8
1.35211e-11	1.47212	0.336	0.165	8.20406e-07	0	ADARB2
1.35762e-11	0.330538	0.997	0.992	8.23747e-07	0	SNORA3B
1.35882e-11	-0.981381	0.248	0.493	8.24477e-07	0	H2BC8
1.41361e-11	-2.26216	0.097	0.289	8.5772e-07	0	AC105941.1
1.53356e-11	-0.629925	0.812	0.899	9.305e-07	0	SLC16A7
1.60558e-11	0.795563	0.718	0.567	9.74204e-07	0	AC141557.1
1.63667e-11	0.778924	0.601	0.394	9.93065e-07	0	CLMN
1.70304e-11	0.532473	0.916	0.856	1.03334e-06	0	ASXL1
1.88047e-11	-1.17759	0.393	0.61	1.141e-06	0	AL033523.1
1.88174e-11	0.458277	0.916	0.809	1.14177e-06	0	MAP4K4
2.06638e-11	1.67517	0.268	0.109	1.2538e-06	0	HMGA2
2.10038e-11	-0.973061	0.507	0.72	1.27442e-06	0	NEDD4L
2.24172e-11	-0.667159	0.523	0.712	1.36019e-06	0	HMGN1
2.3e-11	-1.55667	0.174	0.392	1.39555e-06	0	AC016831.6
2.4228e-11	-0.64452	0.859	0.94	1.47006e-06	0	STK10
2.43049e-11	-1.09302	0.322	0.538	1.47473e-06	0	CSNK1G3
2.45383e-11	1.15533	0.44	0.262	1.48888e-06	0	STXBP1
2.57227e-11	-0.908667	0.396	0.636	1.56075e-06	0	NCOA7
2.57846e-11	-0.525545	0.802	0.905	1.5645e-06	0	ZDHHC20
2.7214e-11	0.54987	0.859	0.747	1.65124e-06	0	BCOR
2.73332e-11	-0.626849	0.748	0.875	1.65847e-06	0	CNOT4
2.76045e-11	1.33459	0.336	0.159	1.67493e-06	0	SLC44A3-AS1
2.92103e-11	1.51045	0.312	0.151	1.77237e-06	0	DCC
2.97033e-11	1.49377	0.366	0.195	1.80228e-06	0	RNU6-738P
3.0204e-11	1.22618	0.43	0.241	1.83266e-06	0	MTCL1
3.11104e-11	-0.58139	0.93	0.977	1.88766e-06	0	AC005747.1
3.19485e-11	1.11917	0.466	0.304	1.93851e-06	0	BZW2
3.34556e-11	0.985722	0.477	0.277	2.02995e-06	0	C7orf50
3.57974e-11	-1.29216	0.174	0.39	2.17204e-06	0	PLCXD2
3.6375e-11	-0.70606	0.644	0.808	2.20709e-06	0	KAT2B
3.83731e-11	0.83813	0.55	0.355	2.32832e-06	0	LAT2
3.84402e-11	1.05361	0.493	0.312	2.3324e-06	0	EMID1
4.06222e-11	-0.747523	0.587	0.746	2.46479e-06	0	USP12
4.15341e-11	-0.94727	0.305	0.548	2.52012e-06	0	TCAF1
4.56411e-11	-0.464906	0.913	0.96	2.76932e-06	0	TRIP12
4.75333e-11	1.20814	0.477	0.293	2.88413e-06	0	AC092939.1
4.80303e-11	0.957695	0.56	0.421	2.91428e-06	0	AAMDC
4.87759e-11	-1.03007	0.255	0.492	2.95953e-06	0	RNU2-6P
4.90917e-11	0.48959	0.896	0.777	2.97869e-06	0	MDN1
5.26415e-11	-0.33513	0.987	0.989	3.19407e-06	0	MYCBP2
5.28659e-11	-0.443454	0.919	0.97	3.20769e-06	0	LNPEP
5.35282e-11	0.497899	0.953	0.952	3.24788e-06	0	ITFG1
5.36095e-11	-0.866901	0.383	0.614	3.25281e-06	0	ZNF655
5.62445e-11	-0.907607	0.211	0.456	3.41269e-06	0	SNORA79
5.63348e-11	0.559804	0.876	0.792	3.41817e-06	0	MLXIP
5.77818e-11	-0.395319	1	1	3.50597e-06	0	JARID2
6.47859e-11	-0.969917	0.359	0.581	3.93095e-06	0	SNORA37
6.71431e-11	-1.89152	0.128	0.317	4.07398e-06	0	SESN3
6.76358e-11	-1.1846	0.181	0.397	4.10387e-06	0	SAMD9L
7.05634e-11	-0.769911	0.497	0.706	4.28151e-06	0	COPG2
7.14767e-11	0.915933	0.547	0.355	4.33692e-06	0	GAB2
7.83593e-11	0.710561	0.809	0.722	4.75453e-06	0	Z93241.1
7.86981e-11	0.919325	0.591	0.427	4.77508e-06	0	BID
8.15818e-11	-0.941105	0.691	0.8	4.95006e-06	0	FGFR1
8.17665e-11	-0.346965	0.99	0.996	4.96126e-06	0	ACTG1
8.33443e-11	-0.717201	0.849	0.923	5.057e-06	0	RPS6KA3
8.72605e-11	0.895622	0.487	0.29	5.29462e-06	0	ERN1
8.83291e-11	-0.551312	0.919	0.945	5.35946e-06	0	CCDC91
8.89913e-11	-1.24752	0.208	0.423	5.39963e-06	0	SERPINB1
8.92639e-11	0.906726	0.537	0.351	5.41617e-06	0	TSEN2
9.03279e-11	-0.494986	0.711	0.879	5.48074e-06	0	TACC1
9.52662e-11	0.670558	0.695	0.531	5.78037e-06	0	RAP1GAP
9.84389e-11	-1.05003	0.208	0.438	5.97288e-06	0	TAF7
9.97509e-11	1.07704	0.389	0.216	6.05248e-06	0	LRP1B
1.06191e-10	-0.812527	0.477	0.673	6.44326e-06	0	CALM1
1.07853e-10	0.274002	1	1	6.5441e-06	0	CASC15
1.14019e-10	1.21999	0.399	0.226	6.91822e-06	0	RNU5D-1
1.15981e-10	0.436438	0.953	0.88	7.03726e-06	0	NREP
1.18606e-10	0.496258	0.913	0.794	7.19654e-06	0	UBAP2
1.24086e-10	-1.12876	0.339	0.554	7.52907e-06	0	TBL1X
1.281e-10	-0.603563	0.826	0.895	7.7726e-06	0	MAPRE2
1.28824e-10	1.52993	0.326	0.164	7.81651e-06	0	HK2
1.32195e-10	-0.957123	0.285	0.515	8.02105e-06	0	SNORA38
1.34635e-10	0.361824	0.993	0.969	8.1691e-06	0	ELMO1
1.36798e-10	-0.851739	0.416	0.626	8.30038e-06	0	TGFBR1
1.40814e-10	-0.645085	0.674	0.84	8.54403e-06	0	TMSB10
1.42213e-10	0.61986	0.775	0.612	8.6289e-06	0	RETREG1
1.4779e-10	-1.85607	0.081	0.263	8.96732e-06	0	AC007384.1
1.48784e-10	0.936925	0.564	0.407	9.02761e-06	0	NCLN
1.49755e-10	-0.387231	0.993	0.996	9.08653e-06	0	VPS13B
1.5154e-10	-0.890352	0.292	0.532	9.19487e-06	0	SNORA79B
1.62546e-10	1.66629	0.262	0.113	9.86266e-06	0	ANO8
1.65275e-10	-0.680707	0.614	0.819	1.00282e-05	0	RBL2
1.65954e-10	-0.929217	0.282	0.508	1.00694e-05	0	RPS3A
1.66705e-10	-1.04511	0.185	0.413	1.0115e-05	0	SNORA49
1.68871e-10	1.44342	0.275	0.122	1.02464e-05	0	SOAT2
1.75403e-10	-0.962966	0.242	0.474	1.06428e-05	0	HSD17B11
1.82437e-10	0.267391	0.997	0.993	1.10695e-05	0	IKZF1
1.83865e-10	0.557094	0.792	0.637	1.11562e-05	0	IQSEC1
1.94575e-10	1.36981	0.299	0.137	1.18061e-05	0	PDE9A
1.94968e-10	0.884092	0.547	0.37	1.18299e-05	0	CDCA7L
1.97664e-10	0.752494	0.513	0.323	1.19935e-05	0	PTPRN2
1.98092e-10	-1.35311	0.154	0.351	1.20194e-05	0	AC247036.1
2.02835e-10	0.836468	0.617	0.465	1.23072e-05	0	PIK3CB
2.07373e-10	-0.943202	0.362	0.587	1.25826e-05	0	HSD17B4
2.09131e-10	0.489058	0.923	0.832	1.26892e-05	0	HCFC1
2.10944e-10	0.904723	0.594	0.45	1.27992e-05	0	COMT
2.12013e-10	-1.18438	0.134	0.337	1.28641e-05	0	ARRDC3
2.14616e-10	-0.756471	0.664	0.804	1.3022e-05	0	MT-TM
2.15062e-10	-0.967896	0.265	0.495	1.30491e-05	0	STMP1
2.15165e-10	-0.613382	0.695	0.825	1.30553e-05	0	ITSN2
2.20446e-10	0.721752	0.668	0.497	1.33758e-05	0	MTSS2
2.21172e-10	0.642653	0.587	0.401	1.34199e-05	0	APOLD1
2.22027e-10	-0.506612	0.832	0.923	1.34717e-05	0	PRRC2B
2.24076e-10	-1.37717	0.128	0.327	1.3596e-05	0	H2AC12
2.26019e-10	-1.11815	0.164	0.382	1.37139e-05	0	PPP2CA
2.43671e-10	-1.09323	0.174	0.392	1.4785e-05	0	SNORD14A
2.46054e-10	1.27696	0.369	0.204	1.49296e-05	0	ROBO2
2.5618e-10	-1.21014	0.232	0.442	1.5544e-05	0	CTDSPL
2.56513e-10	-0.957295	0.443	0.653	1.55642e-05	0	ACADVL
2.57372e-10	1.51562	0.332	0.173	1.56163e-05	0	ASIC1
2.59232e-10	-1.05527	0.181	0.395	1.57292e-05	0	CCR9
2.72876e-10	1.28763	0.329	0.164	1.6557e-05	0	ITSN1
2.73082e-10	-1.34029	0.238	0.435	1.65695e-05	0	ABCA2
2.83631e-10	1.13997	0.423	0.249	1.72096e-05	0	RNF150
2.85724e-10	-1.0622	0.195	0.414	1.73366e-05	0	RNVU1-28
2.89096e-10	-0.986658	0.497	0.667	1.75412e-05	0	SLC22A23
2.95553e-10	0.338113	0.993	0.973	1.7933e-05	0	RAI1
3.0042e-10	-0.494026	0.856	0.934	1.82283e-05	0	SNORA2B
3.08693e-10	-0.559964	0.725	0.832	1.87302e-05	0	USP47
3.20629e-10	-1.25994	0.117	0.319	1.94545e-05	0	ACAA2
3.20954e-10	1.60998	0.315	0.16	1.94742e-05	0	CACNA1D
3.39092e-10	0.766358	0.671	0.531	2.05747e-05	0	MLLT1
3.41818e-10	0.760321	0.557	0.39	2.07401e-05	0	PPRC1
3.64484e-10	-0.613072	0.554	0.753	2.21154e-05	0	RPS27
3.67772e-10	1.17493	0.359	0.191	2.2315e-05	0	RNU6-10P
3.72427e-10	0.482012	0.903	0.755	2.25974e-05	0	UBE2E1
3.74837e-10	-0.318451	0.993	0.993	2.27436e-05	0	ANKRD11
3.83721e-10	1.35383	0.322	0.163	2.32827e-05	0	MIR924HG
3.86334e-10	-0.893529	0.436	0.626	2.34412e-05	0	PXK
3.89796e-10	1.2766	0.326	0.165	2.36513e-05	0	CTBP1-DT
4.1903e-10	-1.42966	0.215	0.421	2.5425e-05	0	CHMP7
4.36917e-10	-1.20194	0.389	0.574	2.65104e-05	0	MPP7
4.39628e-10	1.16801	0.419	0.257	2.66749e-05	0	RNU6-737P
4.43581e-10	1.09623	0.43	0.259	2.69147e-05	0	SLC1A5
4.71982e-10	1.06053	0.352	0.192	2.8638e-05	0	FRMD4A
4.85759e-10	-0.487877	0.98	0.98	2.94739e-05	0	HDAC4
5.09637e-10	-0.339565	0.98	0.985	3.09227e-05	0	WNK1
5.37697e-10	1.18234	0.362	0.198	3.26253e-05	0	KIAA1217
5.48154e-10	-0.898655	0.319	0.546	3.32598e-05	0	MYEF2
6.0103e-10	-1.71897	0.094	0.272	3.64681e-05	0	SNORD88A
6.13107e-10	0.729253	0.688	0.53	3.72009e-05	0	LINC02367
6.36655e-10	0.708396	0.658	0.531	3.86297e-05	0	MTATP6P1
6.43317e-10	-0.747105	0.456	0.649	3.90339e-05	0	ZNF736
6.54367e-10	-1.02448	0.312	0.52	3.97044e-05	0	HSPH1
6.58248e-10	0.62068	0.745	0.63	3.99398e-05	0	ZNF496
6.85106e-10	0.975908	0.601	0.488	4.15695e-05	0	RNU6-49P
7.10272e-10	0.503304	0.812	0.625	4.30965e-05	0	ZNF521
7.24563e-10	-0.936545	0.255	0.477	4.39636e-05	0	SH3BGRL3
7.41844e-10	1.52263	0.255	0.114	4.50121e-05	0	PID1
7.47855e-10	-0.38041	0.936	0.966	4.53769e-05	0	STK39
7.48095e-10	1.13701	0.507	0.351	4.53914e-05	0	PSMG4
7.79412e-10	-0.975984	0.5	0.685	4.72916e-05	0	ITGB2
7.80145e-10	1.62194	0.252	0.112	4.73361e-05	0	ZSWIM4
7.98099e-10	-0.639106	0.688	0.797	4.84254e-05	0	CHSY1
8.06455e-10	0.371406	0.963	0.948	4.89325e-05	0	KCNAB2
8.18057e-10	0.746239	0.671	0.536	4.96364e-05	0	PIGL
8.23896e-10	-0.8242	0.413	0.617	4.99907e-05	0	AC010983.1
8.59113e-10	-0.5046	0.792	0.87	5.21275e-05	0	RSRC1
8.5954e-10	1.1088	0.299	0.14	5.21535e-05	0	LEKR1
9.00504e-10	-0.318026	0.993	0.991	5.4639e-05	0	MED13L
9.25899e-10	-0.732244	0.426	0.622	5.61799e-05	0	LNPK
9.8787e-10	-2.15516	0.117	0.289	5.994e-05	0	KIAA1671
9.909e-10	0.424504	0.983	0.946	6.01238e-05	0	PHKB
1.00325e-09	-0.693323	0.376	0.624	6.08734e-05	0	MCL1
1.03041e-09	-1.19375	0.279	0.485	6.2521e-05	0	FIG4
1.05658e-09	1.21673	0.346	0.191	6.41092e-05	0	LSAMP
1.08415e-09	-0.973937	0.245	0.47	6.5782e-05	0	TBC1D10C
1.09179e-09	-0.845791	0.413	0.618	6.62456e-05	0	AKAP7
1.11159e-09	-1.20101	0.148	0.347	6.74466e-05	0	SNORD9
1.11669e-09	-1.26773	0.121	0.315	6.77565e-05	0	HERC2P10
1.12215e-09	0.670343	0.695	0.567	6.80877e-05	0	MROH1
1.12855e-09	-0.593422	0.919	0.949	6.84758e-05	0	CASK
1.1788e-09	-1.37949	0.077	0.25	7.15248e-05	0	LPAR5
1.18044e-09	0.828452	0.604	0.448	7.16246e-05	0	RNU6-1140P
1.20184e-09	0.93624	0.423	0.249	7.2923e-05	0	GAB1
1.25995e-09	-0.974052	0.225	0.446	7.6449e-05	0	PNRC2
1.2602e-09	-0.690565	0.406	0.624	7.64637e-05	0	FBXL5
1.32802e-09	-1.76861	0.084	0.25	8.05792e-05	0	SNORD42B
1.34963e-09	-0.814924	0.436	0.634	8.18904e-05	0	ZNF438
1.38455e-09	1.28547	0.369	0.214	8.40087e-05	0	CC2D1A
1.42868e-09	0.436276	0.735	0.531	8.66867e-05	0	TEC
1.44785e-09	0.707043	0.634	0.492	8.78497e-05	0	CLSTN1
1.52415e-09	1.44383	0.295	0.151	9.24791e-05	0	CDH13
1.55937e-09	-0.371066	0.899	0.97	9.46165e-05	0	KAT6A
1.57746e-09	0.88451	0.513	0.336	9.57141e-05	0	FMNL2
1.64738e-09	0.977987	0.473	0.319	9.99564e-05	0	MAP2K7
1.67192e-09	-1.26945	0.171	0.368	0.000101445	0	AL645568.1
1.67968e-09	0.812678	0.607	0.484	0.000101916	0	EIF3B
1.73344e-09	-0.80541	0.329	0.554	0.000105178	0	ARF6
1.75598e-09	0.597752	0.711	0.608	0.000106546	0	BX890604.2
1.78341e-09	0.995613	0.46	0.296	0.00010821	0	NT5C3A
1.78957e-09	0.845918	0.554	0.375	0.000108584	0	NT5M
1.81827e-09	0.562573	0.805	0.738	0.000110325	0	TRIM14
1.83886e-09	-0.541612	0.681	0.821	0.000111575	0	RSBN1L
1.87965e-09	0.523283	0.846	0.719	0.00011405	0	DDX11
1.93604e-09	-0.695636	0.567	0.743	0.000117471	0	RASSF5
1.93728e-09	0.726207	0.664	0.543	0.000117547	0	CERK
1.95049e-09	0.833436	0.396	0.23	0.000118348	0	SOX2-OT
2.00339e-09	-1.74578	0.161	0.341	0.000121557	0	ARRB1
2.01029e-09	-0.947381	0.43	0.605	0.000121976	0	NEDD9
2.0116e-09	0.788382	0.597	0.45	0.000122056	0	CR2
2.04386e-09	-0.525613	0.839	0.931	0.000124013	0	CNOT6L
2.11044e-09	0.385394	0.933	0.917	0.000128053	0	HDAC7
2.20472e-09	-0.595649	0.795	0.86	0.000133773	0	LINC01222
2.24417e-09	0.492513	0.886	0.86	0.000136167	0	MYO1G
2.30586e-09	-1.06984	0.433	0.609	0.00013991	0	H4C5
2.31433e-09	0.482392	0.899	0.855	0.000140424	0	RMRP
2.35093e-09	-0.416279	0.862	0.922	0.000142645	0	ZZEF1
2.45889e-09	1.1009	0.433	0.272	0.000149195	0	RNU6-944P
2.52996e-09	-0.947889	0.366	0.544	0.000153508	0	SMC2
2.55236e-09	-0.595115	0.581	0.784	0.000154867	0	PJA2
2.56114e-09	0.409917	0.977	0.894	0.0001554	0	WWOX
2.67862e-09	-1.19489	0.282	0.465	0.000162528	0	SEL1L3
2.6861e-09	0.708053	0.584	0.419	0.000162982	0	SS18L1
2.73352e-09	-0.80117	0.433	0.632	0.000165859	0	PARP12
2.75862e-09	-0.917155	0.319	0.53	0.000167382	0	RPS26
2.8408e-09	-0.760893	0.409	0.62	0.000172368	0	DLD
2.85429e-09	-0.385745	0.889	0.94	0.000173187	0	ZNF644
2.87382e-09	1.16307	0.372	0.218	0.000174372	0	GRID2
2.88325e-09	0.966107	0.433	0.28	0.000174944	0	CNTNAP2
2.92059e-09	-1.26332	0.245	0.44	0.00017721	0	SPSB1
2.96198e-09	-0.463167	0.819	0.898	0.000179721	0	ATP5F1B
3.04094e-09	0.842925	0.544	0.402	0.000184512	0	ATG16L2
3.0787e-09	0.805235	0.443	0.257	0.000186803	0	CRPPA
3.107e-09	1.03465	0.396	0.235	0.00018852	0	LINC01088
3.14344e-09	1.32705	0.292	0.148	0.000190732	0	RNU6-346P
3.25018e-09	-0.606439	0.658	0.809	0.000197208	0	ZNF217
3.26032e-09	1.34106	0.289	0.142	0.000197823	0	SLC43A1
3.33926e-09	-0.525118	0.879	0.935	0.000202613	0	PTPRA
3.45052e-09	0.745559	0.617	0.478	0.000209364	0	RNU6-641P
3.46201e-09	-0.741711	0.493	0.68	0.000210061	0	VPS50
3.61295e-09	0.727798	0.554	0.399	0.00021922	0	PLCXD1
3.78868e-09	0.643013	0.634	0.47	0.000229882	0	GTPBP1
3.80518e-09	0.524908	0.819	0.681	0.000230883	0	TBXAS1
3.82754e-09	1.16853	0.326	0.172	0.00023224	0	AC138627.1
3.90423e-09	1.25442	0.372	0.224	0.000236893	0	HPRT1
3.91382e-09	-0.797946	0.309	0.52	0.000237475	0	SEM1
4.01501e-09	-0.830752	0.265	0.489	0.000243615	0	PNPLA8
4.24232e-09	0.652625	0.631	0.476	0.000257407	0	AC005670.3
4.52067e-09	0.614311	0.584	0.409	0.000274296	0	PIK3C2B
4.75529e-09	-0.657327	0.45	0.664	0.000288532	0	TMEM248
4.98433e-09	-0.691833	0.711	0.832	0.000302429	0	ARID5B
5.07533e-09	0.653502	0.654	0.511	0.000307951	0	MAPKAPK3
5.15298e-09	0.769144	0.517	0.344	0.000312662	0	RASSF2
5.16636e-09	-0.576116	0.607	0.751	0.000313474	0	RPS23
5.28997e-09	0.892776	0.477	0.323	0.000320974	0	DLG2
5.6081e-09	-0.979762	0.232	0.441	0.000340277	0	CCT6P3
5.68656e-09	-0.755287	0.413	0.617	0.000345038	0	C12orf75
5.73253e-09	-1.6618	0.097	0.262	0.000347827	0	NEO1
5.74479e-09	0.736542	0.617	0.503	0.000348571	0	HCG18
5.74493e-09	0.568434	0.718	0.56	0.00034858	0	SATB1-AS1
5.88235e-09	-0.962067	0.268	0.47	0.000356918	0	LINC00894
6.02399e-09	-0.308112	0.977	0.987	0.000365512	0	ERBIN
6.04207e-09	-2.07615	0.198	0.364	0.000366609	0	SH3RF3
6.05298e-09	-0.461238	0.983	0.988	0.000367271	0	RIPOR2
6.26691e-09	0.278017	0.987	0.991	0.000380251	0	NUP210
6.47249e-09	1.13168	0.386	0.233	0.000392725	0	STOX2
6.48665e-09	0.419627	0.872	0.714	0.000393584	0	CEP128
6.60735e-09	-0.540022	0.628	0.79	0.000400908	0	TYW1
6.61695e-09	0.35336	0.956	0.926	0.00040149	0	HNRNPA2B1
6.67133e-09	-1.15443	0.218	0.403	0.00040479	0	H2AC11
6.81176e-09	-0.692894	0.379	0.595	0.000413311	0	SSBP1
6.81809e-09	0.755463	0.601	0.485	0.000413694	0	CSNK1G2
6.84505e-09	1.28494	0.315	0.167	0.00041533	0	DDX11-AS1
6.87687e-09	0.341915	0.963	0.87	0.000417261	0	SSBP3
6.88192e-09	-0.697237	0.493	0.687	0.000417567	0	MICU2
6.8975e-09	-0.676123	0.792	0.905	0.000418513	0	ABLIM1
6.909e-09	1.12102	0.406	0.255	0.000419211	0	IFT140
6.97918e-09	0.711051	0.51	0.339	0.000423469	0	ADGRE5
7.02584e-09	1.18267	0.315	0.172	0.0004263	0	DPP7
7.30291e-09	1.3314	0.319	0.177	0.000443112	0	LINC01811
7.46948e-09	-1.13788	0.215	0.409	0.000453218	0	OTULINL
7.54801e-09	-0.693041	0.416	0.629	0.000457983	0	SYPL1
7.80685e-09	0.30705	1	0.98	0.000473688	0	PITPNM2
7.89752e-09	-1.11432	0.144	0.331	0.00047919	0	IL2RG
8.12381e-09	-0.888883	0.305	0.512	0.000492921	0	NEMP1
8.36069e-09	-0.727599	0.275	0.497	0.000507293	0	ZFAND5
8.55688e-09	-0.750319	0.366	0.583	0.000519197	0	AC018450.1
8.80856e-09	-0.797065	0.282	0.495	0.000534468	0	TMEM209
8.87306e-09	-0.886428	0.248	0.465	0.000538382	0	ZSCAN25
8.92599e-09	1.42262	0.262	0.128	0.000541593	0	MALRD1
8.95213e-09	-0.843407	0.215	0.421	0.00054318	0	MTMR6
8.96298e-09	-0.667615	0.648	0.788	0.000543838	0	DNAJC1
9.02404e-09	-1.30839	0.111	0.281	0.000547543	0	CLIC4
9.25207e-09	0.598896	0.681	0.532	0.000561378	0	EXT1
9.25367e-09	-0.53352	0.758	0.874	0.000561475	0	CHD2
9.70012e-09	1.38798	0.285	0.148	0.000588565	0	PKIG
9.85808e-09	-0.667349	0.503	0.69	0.000598149	0	LINC01962
9.97809e-09	-1.35303	0.121	0.29	0.000605431	0	XRCC2
1.00008e-08	1.08902	0.376	0.227	0.000606808	0	SEMA7A
1.00159e-08	0.850903	0.557	0.418	0.000607726	0	SGK3
1.01124e-08	-0.293994	0.98	0.995	0.00061358	0	FAF1
1.03872e-08	0.702241	0.641	0.531	0.000630253	0	TNRC18
1.05956e-08	1.11502	0.352	0.199	0.000642901	0	FBXL18
1.06526e-08	0.616452	0.711	0.582	0.000646356	0	TRAK1
1.07878e-08	0.607556	0.664	0.513	0.000654559	0	ZRANB3
1.0804e-08	0.490187	0.886	0.798	0.000655545	0	RPL13A
1.10331e-08	1.18287	0.329	0.177	0.000669446	0	TMEM132B
1.10693e-08	-1.04664	0.171	0.347	0.000671638	0	MYBL2
1.12543e-08	-1.00664	0.158	0.352	0.000682869	0	ARL6IP5
1.13045e-08	0.324634	0.956	0.95	0.000685911	0	RPTOR
1.13506e-08	0.403937	0.956	0.944	0.00068871	0	KMT2D
1.22771e-08	-0.852653	0.372	0.57	0.000744925	0	TMEM168
1.23406e-08	0.988888	0.383	0.234	0.000748778	0	PEX5
1.23889e-08	0.93761	0.389	0.235	0.000751711	0	DDX56
1.26113e-08	-0.414651	0.832	0.923	0.000765202	0	TTC3
1.26391e-08	-0.791407	0.446	0.63	0.000766888	0	BMT2
1.28077e-08	1.51374	0.369	0.228	0.000777119	0	MAGI2
1.28717e-08	-0.490726	0.846	0.929	0.000781002	0	SETX
1.28982e-08	-0.782833	0.47	0.66	0.00078261	0	ATG16L1
1.32112e-08	-2.13967	0.218	0.39	0.0008016	0	LINC01505
1.3401e-08	0.875852	0.564	0.41	0.000813122	0	WARS2-AS1
1.34975e-08	-0.592004	0.644	0.802	0.000818976	0	MTMR1
1.38544e-08	1.26261	0.342	0.195	0.00084063	0	IRS1
1.39721e-08	-0.52026	0.611	0.773	0.000847768	0	TMBIM6
1.39883e-08	0.39774	0.956	0.901	0.000848757	0	TAB2
1.40803e-08	0.794637	0.54	0.397	0.000854335	0	WIPI2
1.41699e-08	-1.41465	0.232	0.405	0.000859771	0	AC007563.2
1.42545e-08	0.428075	0.933	0.868	0.000864903	0	LRCH1
1.45823e-08	-2.11405	0.117	0.272	0.000884794	0	HS3ST3B1
1.47365e-08	-0.476511	0.732	0.868	0.000894154	0	ADD1
1.48544e-08	-0.434751	0.805	0.919	0.000901305	0	ZNF148
1.48641e-08	-0.541643	0.755	0.819	0.000901895	0	PRIM2
1.5493e-08	0.464093	0.893	0.745	0.000940053	0	NDUFAF6
1.59789e-08	-0.87896	0.289	0.485	0.000969533	0	SFMBT1
1.60387e-08	1.26923	0.289	0.151	0.000973167	0	DLGAP2
1.60467e-08	-0.568193	0.614	0.741	0.000973651	0	ARL4C
1.6065e-08	0.461688	0.822	0.77	0.000974761	0	MT-ATP8
1.63366e-08	0.437635	0.772	0.641	0.000991241	0	PDE4D
1.63455e-08	0.673352	0.691	0.567	0.00099178	0	TSNARE1
1.65218e-08	-0.637395	0.671	0.765	0.00100248	0	RAD21
1.65249e-08	0.829	0.53	0.376	0.00100267	0	AACS
1.8106e-08	0.94693	0.446	0.304	0.0010986	0	NIPSNAP2
1.82279e-08	-0.430938	0.829	0.926	0.001106	0	RASA2
1.83514e-08	0.700608	0.369	0.198	0.00111349	0	CD300A
1.84948e-08	-0.90275	0.201	0.394	0.00112219	0	SNORA47
1.89524e-08	-0.657818	0.446	0.641	0.00114995	0	WDR41
1.91534e-08	0.708703	0.584	0.441	0.00116215	0	MOB3A
1.94173e-08	-0.901111	0.406	0.59	0.00117816	0	ITM2A
1.95934e-08	-0.408012	0.893	0.949	0.00118885	0	MAPK1
2.03079e-08	-1.15427	0.134	0.31	0.0012322	0	SNORD38A
2.03805e-08	0.51579	0.802	0.69	0.00123661	0	CNTLN
2.06692e-08	0.467106	0.721	0.657	0.00125413	0	PPIA
2.14953e-08	-1.49552	0.154	0.316	0.00130425	0	TSPAN32
2.2022e-08	1.65555	0.275	0.142	0.00133621	0	RNU6-495P
2.23311e-08	1.4951	0.255	0.125	0.00135496	0	ERC2
2.26999e-08	-0.706618	0.664	0.77	0.00137734	0	BTBD9
2.31569e-08	-1.10292	0.161	0.347	0.00140507	0	SLC25A20
2.32911e-08	0.677599	0.634	0.47	0.00141321	0	BBS9
2.34769e-08	-0.657473	0.446	0.647	0.00142448	0	RPL23
2.41319e-08	-0.930055	0.268	0.46	0.00146423	0	IL6ST
2.43437e-08	-1.32707	0.332	0.508	0.00147708	0	H4C8
2.43877e-08	0.845204	0.446	0.298	0.00147975	0	MX2
2.48822e-08	-1.53438	0.114	0.27	0.00150975	0	RAD51AP1
2.49659e-08	0.60764	0.664	0.531	0.00151483	0	WDR43
2.52229e-08	1.23824	0.322	0.181	0.00153042	0	LRMDA
2.52309e-08	-0.644767	0.393	0.606	0.00153091	0	LTN1
2.58491e-08	1.21708	0.446	0.308	0.00156842	0	FAM234A
2.6238e-08	0.699862	0.617	0.516	0.00159202	0	MTA1
2.72138e-08	0.623902	0.641	0.508	0.00165123	0	TP53
2.81278e-08	-0.402853	0.906	0.942	0.00170668	0	PPP1R12A
2.84807e-08	0.890788	0.51	0.367	0.00172809	0	UBE2O
2.94847e-08	-0.39027	0.906	0.953	0.00178902	0	ZMYM2
3.08655e-08	-0.526066	0.721	0.848	0.0018728	0	SNRK
3.09209e-08	-0.775476	0.255	0.46	0.00187615	0	IFRD1
3.11923e-08	-0.80513	0.339	0.534	0.00189263	0	PNRC1
3.2619e-08	0.639937	0.654	0.504	0.00197919	0	CCDC138
3.43836e-08	-0.644104	0.49	0.665	0.00208626	0	RPL30
3.57188e-08	1.2002	0.315	0.18	0.00216727	0	PKN2-AS1
3.58418e-08	-1.23935	0.319	0.492	0.00217474	0	SAMD3
3.58795e-08	1.32925	0.272	0.142	0.00217702	0	MIR3681HG
3.59384e-08	0.908847	0.339	0.187	0.0021806	0	ACSL1
3.60061e-08	-0.933083	0.262	0.461	0.0021847	0	TMCO3
3.60211e-08	-0.428899	0.829	0.905	0.00218562	0	REV3L
3.64179e-08	-0.689287	0.326	0.544	0.00220969	0	ANKRD12
3.68343e-08	0.688563	0.591	0.426	0.00223496	0	INSR
3.73608e-08	-0.972263	0.215	0.407	0.0022669	0	SNORD1B
3.78941e-08	1.1532	0.292	0.156	0.00229926	0	OPCML
4.00583e-08	-0.485282	0.701	0.824	0.00243058	0	ETNK1
4.06049e-08	0.537752	0.735	0.649	0.00246374	0	CARMIL2
4.0877e-08	-0.737958	0.349	0.554	0.00248025	0	BIRC2
4.11191e-08	-0.315282	0.95	0.974	0.00249494	0	ZC3HAV1
4.16909e-08	0.572968	0.745	0.668	0.00252964	0	PARP14
4.40605e-08	-0.584172	0.668	0.823	0.00267342	0	RSU1
4.56072e-08	-0.984739	0.423	0.581	0.00276726	0	SMARCA2
4.58154e-08	-0.829463	0.248	0.445	0.0027799	0	SDCBP
4.76929e-08	0.414456	0.869	0.794	0.00289382	0	SUGP2
4.84672e-08	-0.801015	0.211	0.409	0.0029408	0	MPPE1
4.85554e-08	-0.36108	0.963	0.985	0.00294615	0	RABGAP1L
4.95556e-08	0.65971	0.695	0.59	0.00300683	0	AVL9
5.03488e-08	-0.526916	0.711	0.827	0.00305497	0	RPS12
5.18575e-08	1.1893	0.289	0.156	0.0031465	0	MAFB
5.20359e-08	-0.711222	0.604	0.747	0.00315733	0	CAP1
5.28063e-08	0.851607	0.554	0.429	0.00320407	0	D2HGDH
5.37085e-08	1.10353	0.285	0.148	0.00325882	0	DLGAP1
5.39042e-08	0.797769	0.5	0.372	0.00327069	0	ATP13A1
5.44329e-08	0.536768	0.648	0.485	0.00330277	0	SHANK1
5.51875e-08	1.12197	0.289	0.155	0.00334856	0	NRG3
5.52867e-08	0.718413	0.594	0.461	0.00335457	0	MTO1
5.5468e-08	0.489285	0.732	0.626	0.00336557	0	CLDND1
5.6323e-08	-0.66414	0.537	0.685	0.00341745	0	WDR26
5.70045e-08	-0.438627	0.721	0.858	0.0034588	0	ZMYND8
5.75392e-08	-0.720344	0.302	0.512	0.00349125	0	MYL12A
6.11336e-08	-0.639745	0.44	0.638	0.00370934	0	LMTK2
6.12773e-08	-1.05906	0.248	0.434	0.00371806	0	MEAK7
6.1341e-08	-0.722744	0.745	0.827	0.00372193	0	ATXN1
6.24339e-08	-0.566388	0.715	0.84	0.00378824	0	ANTXRLP1
6.47011e-08	1.31173	0.329	0.194	0.0039258	0	KATNB1
6.4754e-08	-0.536517	0.587	0.759	0.00392901	0	CERT1
6.54092e-08	0.702924	0.607	0.485	0.00396877	0	RRBP1
6.6007e-08	-1.0516	0.151	0.32	0.00400504	0	PLEKHF2
6.64277e-08	-0.451007	0.708	0.853	0.00403057	0	RPL37
6.64945e-08	-1.06848	0.302	0.474	0.00403462	0	MYO1F
6.72864e-08	-0.688186	0.359	0.563	0.00408267	0	CALM3
6.78064e-08	0.876264	0.44	0.292	0.00411422	0	SELENOO
6.87657e-08	0.406943	0.936	0.868	0.00417243	0	PTP4A2
6.90719e-08	1.07662	0.279	0.145	0.004191	0	SLC44A5
7.01582e-08	-0.845034	0.869	0.91	0.00425692	0	AC093865.1
7.07755e-08	-1.11772	0.47	0.621	0.00429437	0	H1-2
7.18926e-08	1.12613	0.322	0.187	0.00436216	0	LRRC4C
7.2374e-08	0.57714	0.732	0.647	0.00439136	0	EPS15L1
7.25363e-08	0.566648	0.614	0.468	0.00440121	0	PAICS
7.65099e-08	-0.469755	0.651	0.804	0.00464231	0	RALGAPB
7.66554e-08	-0.504054	0.997	1	0.00465114	0	MACROD2
7.69425e-08	-0.537363	0.601	0.759	0.00466857	0	KIF5B
7.78795e-08	-0.764497	0.255	0.452	0.00472541	0	GSTK1
7.81224e-08	-0.438804	0.795	0.895	0.00474015	0	ZNF767P
7.90313e-08	-0.917011	0.466	0.62	0.00479531	0	RALGPS1
7.91322e-08	-1.17142	0.319	0.48	0.00480142	0	PTGER4
8.02001e-08	-0.644345	0.681	0.79	0.00486622	0	SP100
8.05598e-08	-0.690967	0.581	0.718	0.00488805	0	NFATC2
8.13103e-08	0.388297	0.738	0.589	0.00493358	0	NCALD
8.27479e-08	-0.871917	0.477	0.638	0.00502081	0	PPP2R5A
8.3698e-08	0.337328	0.943	0.926	0.00507846	0	GRK2
8.53138e-08	-0.760021	0.242	0.422	0.0051765	0	H2BC7
8.81663e-08	-0.623267	0.537	0.712	0.00534958	0	AC007000.4
9.00828e-08	-0.392187	0.99	0.997	0.00546586	0	SKAP1
9.21049e-08	-0.67721	0.43	0.621	0.00558856	0	SNRPB
9.2574e-08	0.65404	0.584	0.41	0.00561702	0	CNKSR2
9.35638e-08	-0.519579	0.648	0.802	0.00567708	0	MTPN
9.39891e-08	-0.74306	0.342	0.534	0.00570288	0	MAST2
9.51662e-08	0.438345	0.648	0.458	0.0057743	0	DNTT
9.70657e-08	-0.766906	0.305	0.503	0.00588956	0	SERINC1
9.80805e-08	0.376601	0.936	0.862	0.00595113	0	RPLP1
9.89078e-08	1.21616	0.292	0.164	0.00600133	0	TENM2
1.00071e-07	0.451095	0.872	0.841	0.0060719	0	TCF3
1.0098e-07	0.498557	0.768	0.671	0.00612708	0	SUZ12P1
1.00984e-07	0.887331	0.436	0.298	0.00612732	0	MYBBP1A
1.02798e-07	0.867096	0.51	0.379	0.00623737	0	RB1
1.05513e-07	0.425092	0.862	0.798	0.0064021	0	GNPTAB
1.06382e-07	0.706328	0.423	0.265	0.00645481	0	PRKN
1.07677e-07	1.07598	0.289	0.153	0.00653339	0	TERT
1.09285e-07	0.427539	0.852	0.802	0.006631	0	AL355075.4
1.09907e-07	0.578769	0.688	0.563	0.00666873	0	SINHCAF
1.10691e-07	0.591018	0.748	0.629	0.00671631	0	NAALADL2
1.11973e-07	-1.28335	0.282	0.458	0.0067941	0	CCNG2
1.1286e-07	0.516607	0.732	0.577	0.00684791	0	EHBP1
1.15572e-07	0.279085	0.99	0.925	0.00701246	0	MYB
1.16626e-07	-0.457906	0.789	0.895	0.00707643	0	RPS3
1.16751e-07	-0.384406	0.872	0.918	0.007084	0	PSPC1
1.19943e-07	-0.407932	0.795	0.899	0.00727764	0	PIAS1
1.23231e-07	-0.640809	0.597	0.726	0.00747718	0	SMURF1
1.25624e-07	-0.837504	0.356	0.528	0.00762235	0	H2BC4
1.29056e-07	-0.33411	0.879	0.954	0.00783062	0	SNORA28
1.33791e-07	1.26275	0.362	0.241	0.00811792	0	MEX3B
1.36648e-07	-0.424909	0.782	0.89	0.00829126	0	DDX3X
1.39624e-07	1.20501	0.262	0.133	0.00847184	0	GAS2
1.46702e-07	0.833718	0.453	0.319	0.00890129	0	PURB
1.48139e-07	0.970517	0.416	0.278	0.00898849	0	USP42
1.49357e-07	-1.52096	0.148	0.304	0.00906236	0	TCF7L2
1.4953e-07	-0.950924	0.238	0.415	0.00907287	0	PARP15
1.50075e-07	-0.636055	0.554	0.73	0.00910597	0	SH2D1A
1.50959e-07	-1.31537	0.185	0.343	0.0091596	0	KIF15
1.54191e-07	1.23431	0.268	0.144	0.0093557	0	AC011287.1
1.54878e-07	-0.59333	0.49	0.687	0.00939736	0	ZNF800
1.56107e-07	-0.435595	0.849	0.897	0.00947194	0	PHIP
1.56118e-07	-0.419812	0.886	0.922	0.00947264	0	CPT1A
1.57364e-07	-0.963071	0.158	0.332	0.00954821	0	RNU2-68P
1.58503e-07	-1.07166	0.174	0.344	0.00961736	0	DLG5
1.58564e-07	0.640222	0.624	0.511	0.00962106	0	PABPC4
1.60098e-07	1.0688	0.275	0.144	0.00971412	0	AL356534.1
1.63002e-07	1.26308	0.302	0.171	0.00989031	0	GPD1L
1.63235e-07	-0.508306	0.812	0.902	0.00990447	0	ITK
1.65465e-07	1.10492	0.356	0.216	0.0100398	0	RNU6-132P
1.65913e-07	-1.16955	0.101	0.254	0.0100669	0	ZNF737
1.66856e-07	-0.83842	0.289	0.473	0.0101242	0	ARNT
1.6911e-07	-2.01515	0.154	0.306	0.0102609	0	MAML2
1.72276e-07	-0.389206	0.789	0.901	0.010453	0	UBE2D3
1.76454e-07	-0.42596	0.832	0.915	0.0107065	0	PCNX1
1.8154e-07	-1.72929	0.195	0.347	0.0110151	0	PMEPA1
1.83742e-07	-0.412019	0.862	0.914	0.0111487	0	ANKIB1
1.84387e-07	0.811292	0.463	0.323	0.0111878	0	GABPB1-AS1
1.85553e-07	-0.955345	0.148	0.321	0.0112586	0	DNAJC2
1.86344e-07	-0.701605	0.611	0.739	0.0113066	0	PIK3R5
1.87081e-07	-1.26844	0.111	0.259	0.0113513	0	KIF18B
1.89135e-07	-0.67398	0.621	0.737	0.011476	0	LPGAT1
1.90328e-07	-1.40466	0.168	0.325	0.0115483	0	LINC01550
1.90438e-07	1.17223	0.305	0.18	0.011555	0	SULT1A1
1.9202e-07	-0.44217	0.956	0.974	0.011651	0	FUT8
1.94221e-07	-0.681135	0.342	0.538	0.0117845	0	MKRN1
1.95106e-07	-0.63602	0.45	0.629	0.0118382	0	SNORD12C
1.95546e-07	0.850318	0.483	0.358	0.0118649	0	CHID1
2.04158e-07	1.0546	0.292	0.159	0.0123875	0	STARD3NL
2.04529e-07	0.35419	0.966	0.892	0.01241	0	RUFY3
2.0626e-07	-0.733567	0.242	0.431	0.012515	0	SCARNA21
2.06503e-07	-0.572437	0.544	0.726	0.0125298	0	OSTF1
2.08451e-07	1.44556	0.268	0.144	0.012648	0	KATNAL2
2.1018e-07	-0.277044	0.966	0.987	0.0127529	0	SNORD14E
2.12849e-07	1.20743	0.315	0.187	0.0129148	0	AADAT
2.13951e-07	-0.266772	0.977	0.988	0.0129817	0	PUM1
2.15349e-07	0.716518	0.574	0.44	0.0130665	0	AC093157.1
2.19312e-07	-1.27531	0.114	0.262	0.013307	0	H2BC14
2.27487e-07	1.21205	0.326	0.2	0.013803	0	PCDH15
2.3008e-07	-0.445187	0.755	0.866	0.0139603	0	AGO2
2.31471e-07	-0.520771	0.631	0.781	0.0140447	0	SNORA74B
2.46075e-07	0.443472	0.826	0.774	0.0149308	0	MAPK8IP3
2.53418e-07	-0.797278	0.463	0.629	0.0153764	0	SLAMF6
2.63909e-07	1.23395	0.299	0.164	0.0160129	0	SNX24
2.67467e-07	-0.571971	0.513	0.673	0.0162288	0	DNAJC3
2.75033e-07	-0.529401	0.607	0.797	0.0166879	0	STXBP5
2.75214e-07	-0.480953	0.802	0.894	0.0166989	0	WDR7
2.75952e-07	-0.541774	0.564	0.73	0.0167436	0	WASL
2.76158e-07	0.752778	0.497	0.353	0.0167561	0	RNU6-222P
2.76574e-07	0.458921	0.762	0.685	0.0167814	0	RNF216
2.76686e-07	0.667231	0.678	0.597	0.0167882	0	NPIPB5
2.78477e-07	-0.443085	0.815	0.874	0.0168969	0	KIAA1109
2.78651e-07	0.924427	0.446	0.31	0.0169074	0	TANC1
2.79778e-07	1.0686	0.342	0.216	0.0169758	0	CTNNA2
2.84406e-07	-0.490712	0.785	0.863	0.0172566	0	NEK7
2.84927e-07	-0.853117	0.188	0.364	0.0172882	0	FDX1
2.86712e-07	-0.814883	0.181	0.356	0.0173965	0	CBLL1
2.89776e-07	0.922649	0.389	0.257	0.0175825	0	WDR81
2.90966e-07	0.76952	0.53	0.421	0.0176547	0	FPGS
2.91221e-07	1.12787	0.299	0.168	0.0176701	0	MYLK-AS1
2.928e-07	0.81114	0.493	0.374	0.0177659	0	LGALS3BP
2.98994e-07	-0.962338	0.285	0.46	0.0181417	0	GLUL
2.99514e-07	0.627532	0.628	0.511	0.0181733	0	CAD
3.00405e-07	0.826304	0.413	0.267	0.0182274	0	PDIA5
3.02642e-07	-0.538447	0.564	0.742	0.0183631	0	CAST
3.10905e-07	0.48236	0.812	0.742	0.0188644	0	SRPK1
3.17922e-07	-0.549174	0.725	0.802	0.0192902	0	FANCC
3.19216e-07	0.688368	0.554	0.417	0.0193688	0	RBM38
3.23766e-07	0.887489	0.393	0.247	0.0196448	0	TMEM241
3.24816e-07	-1.00361	0.181	0.345	0.0197085	0	VAMP1
3.29491e-07	0.880682	0.51	0.409	0.0199922	0	REC8
3.30148e-07	-1.05394	0.138	0.296	0.0200321	0	C4orf3
3.30442e-07	-0.988465	0.215	0.376	0.0200499	0	BUB1B
3.32024e-07	-1.35425	0.154	0.301	0.0201459	0	NCAPH
3.36737e-07	-0.632161	0.483	0.657	0.0204318	0	SLC9A8
3.38248e-07	-0.752311	0.369	0.558	0.0205235	0	CYREN
3.39433e-07	-0.354307	0.966	0.985	0.0205954	0	PRKCB
3.39926e-07	1.20824	0.292	0.167	0.0206254	0	MIR181A2HG
3.40825e-07	0.798182	0.383	0.249	0.0206799	0	PRICKLE2
3.4191e-07	-1.09963	0.111	0.262	0.0207458	0	KLF10
3.44771e-07	0.46558	0.779	0.629	0.0209193	0	H2AZ2
3.47651e-07	-0.626885	0.396	0.598	0.0210941	0	RNF19A
3.47769e-07	-0.434723	0.805	0.886	0.0211012	0	ANXA11
3.56173e-07	0.477357	0.705	0.573	0.0216111	0	BICD1
3.56702e-07	0.531286	0.651	0.5	0.0216433	0	PLCH1
3.58686e-07	-0.385649	0.826	0.894	0.0217636	0	FAM13B
3.64077e-07	1.00028	0.342	0.206	0.0220907	0	BDH1
3.66538e-07	-0.55091	0.47	0.655	0.0222401	0	INTS6L
3.70136e-07	0.846637	0.393	0.251	0.0224584	0	RHOQ
3.72838e-07	0.330159	0.926	0.827	0.0226223	0	ERC1
3.85572e-07	-0.503845	0.698	0.817	0.0233949	0	MAN1A2
3.85574e-07	-0.447105	0.701	0.87	0.0233951	0	MECP2
3.85956e-07	0.469069	0.775	0.707	0.0234183	0	KHSRP
3.96628e-07	1.01727	0.319	0.18	0.0240658	0	SPSB4
4.01178e-07	0.889856	0.43	0.297	0.0243419	0	CLUH
4.03931e-07	-0.744397	0.272	0.446	0.0245089	0	ZNF519
4.11739e-07	-1.04399	0.114	0.267	0.0249827	0	NDUFA5
4.12248e-07	-2.21282	0.198	0.351	0.0250136	0	PLXNA4
4.18241e-07	0.582086	0.621	0.501	0.0253772	0	WDTC1
4.27293e-07	-0.471613	0.758	0.871	0.0259264	0	LASP1
4.35516e-07	-0.547215	0.631	0.765	0.0264253	0	ABHD17B
4.3652e-07	0.43094	0.852	0.809	0.0264863	0	RPS20
4.39453e-07	0.474078	0.752	0.585	0.0266643	0	CMSS1
4.4463e-07	1.05569	0.322	0.194	0.0269784	0	THEM4
4.51007e-07	-0.579299	0.493	0.672	0.0273653	0	MAPRE1
4.55141e-07	0.410524	0.822	0.743	0.0276161	0	GCN1
4.57614e-07	1.24223	0.275	0.155	0.0277662	0	LTB4R
4.82154e-07	0.501892	0.725	0.629	0.0292552	0	SFXN1
4.83163e-07	-0.680228	0.419	0.591	0.0293164	0	MCM9
4.87783e-07	0.917498	0.383	0.246	0.0295967	0	ZMAT1
4.94927e-07	0.411421	0.879	0.825	0.0300302	0	ANP32A
4.97465e-07	0.558498	0.654	0.542	0.0301842	0	POLR1A
5.07347e-07	-0.464241	0.668	0.804	0.0307838	0	CLTC
5.14071e-07	0.627055	0.537	0.392	0.0311918	0	SOGA1
5.15366e-07	-1.16378	0.151	0.301	0.0312704	0	H4C4
5.19708e-07	0.418015	0.872	0.841	0.0315338	0	MTA3
5.22472e-07	0.256335	0.99	0.987	0.0317015	0	FTX
5.25985e-07	-0.27928	0.926	0.96	0.0319147	0	WAC
5.31561e-07	0.375222	0.906	0.868	0.032253	0	KMT2A
5.32184e-07	0.515852	0.671	0.505	0.0322908	0	VOPP1
5.34495e-07	-0.617078	0.362	0.566	0.032431	0	PRKAR1A
5.34872e-07	0.594198	0.651	0.552	0.0324539	0	IP6K1
5.35135e-07	0.378429	0.899	0.879	0.0324698	0	RPL28
5.37036e-07	-0.709585	0.352	0.519	0.0325852	0	TSPAN7
5.37444e-07	1.1365	0.285	0.167	0.03261	0	CADM2
5.39886e-07	-1.24368	0.121	0.266	0.0327582	0	SPC25
5.45488e-07	-0.493522	0.711	0.866	0.033098	0	SNORD67
5.45492e-07	-1.1156	0.154	0.305	0.0330983	0	SH2D2A
5.53216e-07	-0.38519	0.849	0.915	0.0335669	0	GTF2I
5.53752e-07	0.380522	0.795	0.71	0.0335994	0	VGLL4
5.66493e-07	0.635709	0.537	0.388	0.0343726	0	RCL1
5.80198e-07	-0.494786	0.685	0.808	0.0352041	0	AEBP2
5.89879e-07	-0.639898	0.406	0.589	0.0357915	0	ZNF680
5.9658e-07	-0.389914	0.923	0.961	0.0361981	0	MSN
5.98345e-07	0.787272	0.503	0.387	0.0363052	0	SUN1
5.98767e-07	-0.857702	0.181	0.345	0.0363308	0	MASTL
6.14092e-07	-1.22436	0.131	0.276	0.0372607	0	CD27
6.22688e-07	1.14717	0.272	0.151	0.0377822	0	ANKS1B
6.26289e-07	0.682886	0.527	0.398	0.0380007	0	ARHGAP31
6.26325e-07	0.514016	0.664	0.509	0.0380029	0	NARS2
6.27287e-07	0.429479	0.779	0.68	0.0380613	0	AMFR
6.60393e-07	-1.02084	0.158	0.313	0.04007	0	IL27RA
6.78737e-07	-0.566922	0.376	0.567	0.0411831	0	CALU
6.8361e-07	-0.448241	0.671	0.773	0.0414787	0	FAR1
6.86799e-07	-0.602895	0.98	0.972	0.0416722	0	DAB1
6.87707e-07	-0.817956	0.188	0.356	0.0417273	0	C21orf91
7.01522e-07	1.04861	0.272	0.149	0.0425656	0	ARL10
7.01966e-07	-0.369415	0.819	0.882	0.0425925	0	ARPC2
7.02458e-07	0.736616	0.359	0.218	0.0426223	0	DCBLD2
7.0397e-07	0.626927	0.537	0.423	0.0427141	0	HIP1R
7.05294e-07	-0.544315	0.638	0.763	0.0427944	0	GPD2
7.05559e-07	-0.361465	0.802	0.919	0.0428105	0	KDM5A
7.09686e-07	1.1565	0.285	0.167	0.0430609	0	SHISA9
7.131e-07	1.30024	0.252	0.136	0.0432681	0	URGCP
7.18164e-07	-0.713383	0.638	0.769	0.0435753	0	AC073140.2
7.19419e-07	0.335142	0.943	0.845	0.0436515	0	ADK
7.22203e-07	1.02248	0.366	0.243	0.0438204	0	AP005273.2
7.34232e-07	-1.00213	0.185	0.337	0.0445503	0	GTSE1
7.41482e-07	-0.752649	0.322	0.501	0.0449901	0	EHBP1L1
7.44913e-07	-0.727297	0.728	0.812	0.0451983	0	CLEC2D
7.4553e-07	-0.827251	0.211	0.386	0.0452358	0	SNORD6
7.52246e-07	0.530855	0.661	0.558	0.0456433	0	MYO19
7.57901e-07	-0.45779	0.728	0.835	0.0459864	0	TRAC
7.68215e-07	0.474368	0.836	0.859	0.0466122	0	AL158071.1
7.88269e-07	1.08335	0.262	0.142	0.047829	0	SOX12
8.05635e-07	1.10865	0.322	0.198	0.0488827	0	NEK11
8.13469e-07	-0.888282	0.305	0.48	0.049358	0	PELI1
8.16273e-07	0.429728	0.822	0.7	0.0495282	0	B4GALT6
8.17602e-07	-0.762072	0.191	0.367	0.0496088	0	PSMC5
8.20161e-07	-0.48888	0.826	0.894	0.0497641	0	SUPT3H
8.41858e-07	-0.593141	0.426	0.603	0.0510806	0	TET2
8.42703e-07	0.398973	0.866	0.831	0.0511319	0	PRRC2A
9.02354e-07	0.334488	0.886	0.852	0.0547513	0	MLLT6
9.14988e-07	0.996092	0.349	0.224	0.0555178	0	MMADHC-DT
9.19741e-07	0.9662	0.346	0.224	0.0558062	0	CNTNAP5
9.32505e-07	-0.38356	0.93	0.953	0.0565807	0	PRKCQ
9.41163e-07	0.385189	0.765	0.637	0.057106	0	H1-10
9.43118e-07	0.943182	0.255	0.14	0.0572246	0	TRPM3
9.4427e-07	-0.656712	0.406	0.573	0.0572945	0	KLHDC10
9.47284e-07	0.429752	0.809	0.741	0.0574774	0	ZBTB44
9.62047e-07	-0.823883	0.248	0.421	0.0583732	0	FAM3C
9.6741e-07	-0.373672	0.896	0.95	0.0586986	0	LRRFIP1
9.83882e-07	1.02774	0.329	0.204	0.0596981	0	ATAT1
9.91324e-07	-0.402918	0.846	0.901	0.0601496	0	SCAPER
9.9388e-07	-0.299011	0.926	0.962	0.0603046	0	VPS13A
1.00411e-06	0.343286	0.896	0.798	0.0609257	0	TFRC
1.01239e-06	-0.461343	0.644	0.786	0.0614275	0	ARHGAP30
1.01978e-06	-0.514615	0.648	0.778	0.0618759	0	RPL5
1.02718e-06	-0.809356	0.248	0.422	0.0623249	0	AC027290.3
1.0275e-06	-0.501301	0.718	0.82	0.0623447	0	PIK3R1
1.03654e-06	-0.712744	0.255	0.429	0.0628928	0	SRGAP2
1.05575e-06	-0.79667	0.205	0.378	0.0640584	0	EID1
1.06207e-06	-0.264165	0.94	0.965	0.0644421	0	RBM39
1.06403e-06	-0.489428	0.748	0.858	0.0645613	0	SLA
1.06492e-06	-0.287665	0.919	0.946	0.0646153	0	RAP1GDS1
1.08111e-06	-0.448361	0.678	0.823	0.0655972	0	SACM1L
1.09859e-06	0.867182	0.366	0.233	0.0666578	0	MFSD12
1.10306e-06	0.711923	0.57	0.474	0.066929	0	TBRG1
1.13974e-06	0.749814	0.443	0.312	0.0691547	0	FOXP4
1.17581e-06	1.28568	0.258	0.145	0.0713437	0	TENM4
1.19528e-06	0.382956	0.795	0.683	0.0725249	0	C11orf49
1.20594e-06	0.444896	0.809	0.774	0.0731718	0	PARP1
1.20695e-06	0.681029	0.537	0.415	0.0732328	0	GFI1
1.24285e-06	-0.416887	0.671	0.81	0.0754113	0	SRSF3
1.25145e-06	0.761198	0.433	0.302	0.0759333	0	RNU6-1147P
1.253e-06	0.376161	0.815	0.728	0.0760272	0	USP10
1.29735e-06	0.881668	0.409	0.28	0.0787182	0	PRPF40B
1.30239e-06	0.701639	0.534	0.425	0.0790236	0	AC008878.3
1.30544e-06	-1.01353	0.188	0.341	0.079209	0	Z94721.1
1.31391e-06	-0.74698	0.235	0.401	0.0797227	0	CEP44
1.316e-06	-0.650569	0.235	0.419	0.0798495	0	SCARNA23
1.31952e-06	0.847254	0.419	0.289	0.0800629	0	JMY
1.32505e-06	-0.638229	0.326	0.523	0.0803985	0	HLA-C
1.32663e-06	1.20866	0.265	0.148	0.0804943	0	EPDR1
1.36404e-06	-1.00912	0.171	0.327	0.0827647	0	YPEL5
1.37832e-06	0.711107	0.493	0.376	0.0836312	0	VARS1
1.38434e-06	0.442515	0.789	0.72	0.0839962	0	MED15
1.39218e-06	1.04049	0.309	0.181	0.0844719	0	AL359232.1
1.39372e-06	0.964487	0.349	0.22	0.0845653	0	EPB41L5
1.431e-06	-0.724212	0.158	0.317	0.0868273	0	ZNF212
1.43263e-06	-1.23078	0.114	0.255	0.0869261	0	SNORD105B
1.43632e-06	-0.930331	0.151	0.304	0.0871499	0	SCARNA12
1.44472e-06	0.535113	0.674	0.62	0.0876597	0	CDR2
1.44955e-06	0.665038	0.49	0.359	0.0879529	0	DNHD1
1.49414e-06	0.65923	0.45	0.31	0.0906585	0	RPS6KA2
1.49783e-06	-1.33912	0.121	0.254	0.0908823	0	NDC80
1.52235e-06	1.04905	0.252	0.134	0.0923702	0	ANO9
1.52282e-06	1.06458	0.258	0.138	0.0923988	0	EXPH5
1.53554e-06	1.124	0.289	0.171	0.0931707	0	RNU6-80P
1.53788e-06	-1.34069	0.185	0.319	0.0933123	0	NCAPG
1.59274e-06	0.845941	0.443	0.323	0.0966412	0	CHROMR
1.59325e-06	0.287798	0.956	0.843	0.0966717	0	CBX5
1.61049e-06	0.645717	0.624	0.509	0.097718	0	MFSD4B
1.62401e-06	0.676263	0.55	0.429	0.0985385	0	CPXM1
1.63375e-06	1.08404	0.265	0.149	0.0991297	0	RNU6-553P
1.63973e-06	-0.700641	0.245	0.427	0.099492	0	LINC01578
1.67499e-06	-0.895306	0.242	0.409	0.101632	0	DNAJB1
1.67648e-06	-0.507365	0.369	0.575	0.101722	0	TXLNA
1.6827e-06	0.715036	0.49	0.363	0.1021	0	RNU6-1122P
1.69672e-06	-0.288498	0.846	0.926	0.10295	0	CHD3
1.69756e-06	-0.440199	0.765	0.851	0.103001	0	DDX6
1.6992e-06	0.916431	0.419	0.3	0.1031	0	SNHG11
1.70756e-06	-0.479173	0.5	0.679	0.103608	0	SMARCA5
1.72992e-06	1.1703	0.265	0.153	0.104965	0	AC034268.2
1.74251e-06	-0.762434	0.265	0.434	0.105729	0	RPL7
1.75807e-06	-0.676509	0.268	0.44	0.106673	0	BTG2
1.75961e-06	-0.459578	0.678	0.802	0.106766	0	CHD8
1.7862e-06	0.646285	0.356	0.211	0.10838	0	LINC01644
1.78697e-06	0.268594	0.987	0.945	0.108426	0	COL23A1
1.79844e-06	0.585503	0.507	0.363	0.109122	0	AL390879.1
1.80379e-06	0.946102	0.372	0.25	0.109447	0	LHPP
1.85017e-06	-0.662881	0.289	0.464	0.112261	0	ZNF394
1.85375e-06	0.524785	0.664	0.524	0.112478	0	TRAM2
1.87592e-06	0.870118	0.386	0.267	0.113823	0	PRDX2
1.88885e-06	-0.487137	0.554	0.72	0.114608	0	DEF6
1.91155e-06	1.02454	0.315	0.195	0.115985	0	TMOD2
1.91208e-06	-1.07798	0.211	0.356	0.116017	0	STIL
1.91279e-06	0.287541	0.956	0.923	0.11606	0	ILF3
1.91629e-06	-1.11204	0.138	0.273	0.116273	0	FOXM1
1.94731e-06	0.470651	0.681	0.573	0.118155	0	ZNF346
1.9584e-06	1.24185	0.279	0.164	0.118828	0	TRIM16
1.9594e-06	0.515056	0.721	0.626	0.118888	0	SLC20A2
1.97761e-06	0.601488	0.581	0.488	0.119994	0	MT-TI
1.99904e-06	-0.372279	0.762	0.856	0.121294	0	XRN1
2.01536e-06	-0.764811	0.326	0.503	0.122284	0	SNORD89
2.01846e-06	-0.434364	0.688	0.817	0.122472	0	MSH3
2.02426e-06	0.676437	0.544	0.444	0.122824	0	REXO1
2.05117e-06	0.617103	0.587	0.473	0.124457	0	ZNRF2
2.06373e-06	-0.588006	0.466	0.624	0.125219	0	POT1
2.08419e-06	0.992492	0.309	0.192	0.12646	0	CCSER1
2.10949e-06	1.08167	0.309	0.188	0.127995	0	CNIH3
2.1101e-06	0.497176	0.779	0.692	0.128032	0	GYPC
2.11187e-06	-0.721757	0.205	0.379	0.12814	0	MRPS6
2.12305e-06	-0.459251	0.765	0.871	0.128818	0	RALGAPA2
2.1274e-06	-0.305856	0.956	0.974	0.129082	0	ATRX
2.19674e-06	0.582413	0.644	0.519	0.133289	0	MTHFD1
2.23604e-06	-0.49449	0.564	0.724	0.135674	0	RFC1
2.24464e-06	-0.257182	0.95	0.968	0.136196	0	ZNF638
2.32249e-06	-0.577274	0.359	0.538	0.140919	0	NDFIP1
2.34427e-06	-0.483567	0.883	0.907	0.142241	0	HSP90AA1
2.34685e-06	-0.93081	0.138	0.281	0.142397	0	ATP6AP2
2.3675e-06	-0.308215	1	0.996	0.143651	0	ZBTB20
2.38122e-06	-0.897992	0.228	0.386	0.144483	0	TRIM38
2.38819e-06	0.790877	0.419	0.285	0.144906	0	FAM135A
2.40944e-06	0.314342	0.93	0.867	0.146195	0	RASGRP1
2.42815e-06	-0.941716	0.352	0.491	0.147331	0	PARD3B
2.43057e-06	1.02627	0.319	0.2	0.147477	0	MFNG
2.45257e-06	-0.421725	0.611	0.758	0.148812	0	RHEB
2.45302e-06	-0.826896	0.161	0.308	0.148839	0	H2BC17
2.45867e-06	-0.569487	0.802	0.87	0.149182	0	LEF1-AS1
2.4631e-06	0.623679	0.547	0.431	0.149451	0	SPINT2
2.49618e-06	-0.650762	0.255	0.425	0.151458	0	TMEM107
2.52261e-06	-0.719323	0.245	0.413	0.153062	0	VPS37B
2.53809e-06	1.29771	0.252	0.142	0.154001	0	KIF7
2.59269e-06	0.617224	0.601	0.519	0.157314	0	SLC25A42
2.64245e-06	0.66664	0.56	0.462	0.160333	0	BTBD2
2.67419e-06	0.475288	0.668	0.55	0.162259	0	MLEC
2.69921e-06	-1.11715	0.128	0.265	0.163777	0	AC104073.4
2.72136e-06	0.641332	0.557	0.438	0.165121	0	ZNF439
2.7373e-06	-0.25905	0.987	0.995	0.166088	0	EVL
2.75741e-06	0.667373	0.557	0.44	0.167309	0	ABCC5
2.788e-06	-0.354656	0.883	0.937	0.169165	0	CEP192
2.80116e-06	0.473846	0.768	0.735	0.169963	0	ZFP36L2
2.80689e-06	0.807517	0.473	0.363	0.170311	0	CCDC85C
2.84082e-06	-0.853358	0.218	0.384	0.17237	0	ZNF92
2.84616e-06	-0.34265	0.936	0.962	0.172694	0	DPYD
2.85812e-06	-0.421704	0.638	0.77	0.17342	0	YY1AP1
2.90549e-06	0.988685	0.295	0.169	0.176293	0	PIK3CD
2.94157e-06	-0.670939	0.366	0.548	0.178483	0	STAT1
2.99304e-06	-0.501376	0.785	0.851	0.181606	0	PCCA
2.99438e-06	-1.00962	0.131	0.276	0.181687	0	POU2F2
2.99819e-06	0.812015	0.47	0.362	0.181918	0	UCKL1
3.03389e-06	0.936128	0.399	0.288	0.184084	0	MZF1
3.03705e-06	0.637483	0.564	0.466	0.184276	0	PRPF19
3.04545e-06	0.811531	0.456	0.341	0.184786	0	STS
3.0492e-06	0.82479	0.322	0.198	0.185013	0	GPC6
3.08681e-06	-0.567606	0.352	0.526	0.187295	0	SLK
3.10248e-06	-1.00414	0.55	0.657	0.188246	0	PLEC
3.12675e-06	-0.505109	0.735	0.835	0.189719	0	PTPN7
3.14925e-06	0.810181	0.393	0.265	0.191084	0	FECH
3.1554e-06	0.578834	0.671	0.575	0.191457	0	FASN
3.16355e-06	-0.41751	0.567	0.757	0.191951	0	SFT2D2
3.19202e-06	0.4595	0.728	0.651	0.193679	0	VAC14
3.21612e-06	-1.03137	0.205	0.351	0.195141	0	SESN1
3.22324e-06	-0.635049	0.279	0.454	0.195573	0	TMED5
3.22989e-06	0.993567	0.299	0.176	0.195977	0	TRIM9
3.24964e-06	0.940212	0.352	0.234	0.197175	0	RNU6-34P
3.24976e-06	1.06316	0.332	0.215	0.197182	0	TOMM40
3.25166e-06	1.08314	0.302	0.185	0.197298	0	MYLK
3.28707e-06	0.531878	0.574	0.449	0.199446	0	SLC1A4
3.3106e-06	-0.539419	0.628	0.769	0.200874	0	PHF2
3.31621e-06	0.663238	0.51	0.402	0.201214	0	EIF5A
3.31956e-06	-0.686474	0.346	0.507	0.201418	0	LEPROTL1
3.32259e-06	1.07536	0.322	0.211	0.201601	0	MAN2B1
3.32675e-06	-0.460231	0.604	0.758	0.201854	0	SNORA2A
3.33802e-06	0.829317	0.473	0.367	0.202538	0	RFX1
3.35684e-06	0.393658	0.876	0.796	0.20368	0	ERG
3.39932e-06	-0.583577	0.547	0.695	0.206257	0	ZNF277
3.52296e-06	0.896858	0.329	0.203	0.213759	0	PLEKHA8
3.57043e-06	-0.476896	0.648	0.769	0.21664	0	PPP4R3A
3.58732e-06	0.435955	0.661	0.532	0.217664	0	TCL1A
3.67819e-06	0.263237	1	0.993	0.223178	0	TCF7
3.70579e-06	-0.734907	0.47	0.608	0.224853	0	H2BC5
3.71441e-06	-0.571062	0.332	0.507	0.225376	0	CD69
3.75604e-06	-0.418358	0.691	0.829	0.227901	0	POM121
3.75875e-06	-0.901871	0.195	0.341	0.228066	0	H2BC11
3.77011e-06	-0.459301	0.56	0.716	0.228755	0	HIPK3
3.84682e-06	-0.263483	0.906	0.942	0.23341	0	AP3B1
3.86379e-06	-0.717408	0.396	0.546	0.234439	0	MALT1
3.91741e-06	-0.431964	0.49	0.669	0.237693	0	RPL38
3.96513e-06	0.854583	0.372	0.257	0.240588	0	RAD9A
4.00936e-06	-0.875676	0.114	0.253	0.243272	0	CCDC117
4.27943e-06	0.26106	0.983	0.958	0.259659	0	ERGIC1
4.28163e-06	-0.730973	0.164	0.317	0.259792	0	ERV3-1
4.32117e-06	0.461137	0.721	0.637	0.262191	0	LMF1
4.32733e-06	-0.344354	0.883	0.942	0.262565	0	TCF20
4.39051e-06	-0.803331	0.225	0.388	0.266399	0	HACD4
4.53714e-06	0.513193	0.658	0.585	0.275295	0	CAPN15
4.64034e-06	0.584093	0.537	0.421	0.281557	0	LARP1B
4.68243e-06	-0.758365	0.48	0.633	0.284111	0	AXIN1
4.73205e-06	-0.547464	0.372	0.558	0.287122	0	TECPR1
4.74051e-06	0.395426	0.829	0.738	0.287635	0	MAT2A
4.8306e-06	0.290148	0.946	0.93	0.293102	0	OSBPL5
4.83648e-06	0.438168	0.836	0.739	0.293458	0	ACACA
4.90264e-06	0.417829	0.768	0.668	0.297473	0	FAT1
5.01374e-06	-1.39999	0.466	0.587	0.304214	0	NFATC1
5.02843e-06	0.869563	0.47	0.363	0.305105	0	SPRY1
5.06885e-06	-0.65801	0.537	0.683	0.307558	0	SCARNA5
5.09484e-06	-1.02002	0.117	0.255	0.309135	0	SLC35B3
5.10494e-06	-0.508274	0.641	0.772	0.309747	0	HBS1L
5.17427e-06	0.485575	0.688	0.637	0.313954	0	NOP58
5.2066e-06	-0.81501	0.164	0.313	0.315916	0	CROT
5.22124e-06	1.00849	0.292	0.181	0.316804	0	AC015845.2
5.22574e-06	-1.00379	0.185	0.317	0.317077	0	H3C12
5.25174e-06	0.634091	0.547	0.426	0.318655	0	AC092821.4
5.26744e-06	0.531597	0.698	0.638	0.319607	0	PHRF1
5.26983e-06	-0.412192	0.638	0.774	0.319752	0	TNPO1
5.30784e-06	-0.556098	0.5	0.698	0.322058	0	AL390728.4
5.36374e-06	-0.841575	0.47	0.575	0.32545	0	MGLL
5.38718e-06	-1.05529	0.225	0.37	0.326873	0	H3C10
5.39603e-06	-0.840081	0.151	0.304	0.327409	0	MED6
5.41378e-06	-0.58077	0.258	0.437	0.328486	0	COX4I1
5.42236e-06	0.932823	0.305	0.185	0.329007	0	MELTF
5.49187e-06	-0.291663	0.953	0.968	0.333225	0	DLG1
5.49404e-06	-0.707213	0.232	0.392	0.333356	0	ALOX5AP
5.54528e-06	-0.313692	0.913	0.946	0.336465	0	RAPGEF1
5.56286e-06	0.671929	0.587	0.477	0.337532	0	RTN3
5.61107e-06	-0.382086	0.695	0.801	0.340457	0	CASP2
5.65982e-06	-0.458893	0.544	0.715	0.343415	0	UBP1
5.66562e-06	-0.591449	0.443	0.608	0.343767	0	ZNF266
5.78166e-06	-1.31691	0.121	0.25	0.350808	0	MTERF1
5.81813e-06	0.370951	0.829	0.672	0.353021	0	NETO2
6.01779e-06	-1.39538	0.128	0.255	0.365136	0	LINC00861
6.10239e-06	-0.499539	0.43	0.605	0.370268	0	GGNBP2
6.11278e-06	0.537068	0.574	0.457	0.370899	0	LRRC28
6.18963e-06	1.02793	0.255	0.149	0.375562	0	LINC02055
6.1973e-06	-1.28721	0.211	0.351	0.376028	0	RUNX3
6.21409e-06	-0.491837	0.456	0.632	0.377046	0	PPP1CB
6.23456e-06	-0.493247	0.379	0.558	0.378288	0	ARFGAP3
6.26333e-06	-0.611018	0.225	0.392	0.380034	0	ZNF24
6.36748e-06	-0.72043	0.366	0.522	0.386353	0	TMEM87B
6.383e-06	-0.770252	0.242	0.398	0.387295	0	CDKN1B
6.5682e-06	0.996709	0.339	0.23	0.398532	0	TMED4
6.63605e-06	0.464288	0.651	0.542	0.402649	0	P2RY8
6.69443e-06	-1.04431	0.158	0.293	0.406191	0	CIP2A
6.71283e-06	-0.480922	0.742	0.849	0.407308	0	TBC1D2B
6.75335e-06	0.458112	0.648	0.552	0.409766	0	RPL18A
6.81723e-06	-0.417636	0.721	0.816	0.413642	0	CAPZA1
6.82313e-06	1.01927	0.372	0.265	0.414	0	PUS1
6.88809e-06	0.758357	0.366	0.239	0.417942	0	RNU6-590P
6.91635e-06	-0.63029	0.218	0.386	0.419657	0	LINC00324
7.05166e-06	-0.546853	0.403	0.579	0.427867	0	BTBD10
7.06943e-06	-0.884166	0.248	0.386	0.428945	0	KIF11
7.1505e-06	0.905034	0.393	0.286	0.433864	0	MRPS25
7.17775e-06	-0.278573	0.983	0.991	0.435517	0	KDM6A
7.19865e-06	0.395409	0.762	0.699	0.436785	0	USP20
7.20733e-06	1.06741	0.262	0.155	0.437312	0	PRKG1
7.25514e-06	-0.818133	0.282	0.438	0.440213	0	FAM102B
7.33755e-06	-0.839302	0.181	0.328	0.445213	0	ISG20
7.44635e-06	-0.970762	0.141	0.277	0.451815	0	SNORD41
7.5768e-06	-0.758598	0.161	0.309	0.45973	0	DBI
7.77734e-06	-0.642264	0.315	0.497	0.471898	0	INSIG1
7.78424e-06	-0.528902	0.591	0.73	0.472317	0	XPR1
7.81863e-06	1.31475	0.252	0.151	0.474403	0	SNAPC4
7.89109e-06	0.833968	0.49	0.401	0.4788	0	RUVBL1
7.9728e-06	-0.797691	0.258	0.414	0.483757	0	CTSA
8.014e-06	0.678867	0.57	0.48	0.486257	0	CCNE1
8.04975e-06	-0.261011	0.997	0.997	0.488427	0	ELF1
8.26748e-06	-0.648621	0.423	0.56	0.501638	0	MTX2
8.43874e-06	0.817659	0.409	0.296	0.512029	0	FRMD6
8.46115e-06	0.961714	0.359	0.253	0.513389	0	DHX33
8.74755e-06	-0.508734	0.765	0.876	0.530766	0	DGKD
8.83397e-06	0.618881	0.5	0.395	0.53601	0	POLR3E
8.95929e-06	-0.61979	0.198	0.347	0.543614	0	INCENP
8.96057e-06	-0.934881	0.148	0.281	0.543691	0	H2AC21
9.01267e-06	-0.99442	0.138	0.269	0.546853	0	ASF1B
9.05562e-06	0.554855	0.53	0.395	0.549459	0	SLC14A1
9.05986e-06	-0.971388	0.154	0.285	0.549716	0	H2AC16
9.07898e-06	0.552515	0.617	0.516	0.550876	0	EPM2A
9.1122e-06	-0.38072	0.963	0.981	0.552892	0	IQGAP2
9.14214e-06	0.817279	0.409	0.302	0.554709	0	MSANTD2
9.1587e-06	-0.884522	0.228	0.362	0.555713	0	AL031777.2
9.18634e-06	-0.454748	0.735	0.828	0.557391	0	TMEM135
9.25921e-06	-0.766361	0.174	0.324	0.561812	0	APEH
9.31473e-06	0.952132	0.319	0.208	0.565181	0	C7orf26
9.3866e-06	-0.483274	0.594	0.734	0.569541	0	BRWD3
9.39804e-06	0.625157	0.517	0.392	0.570236	0	PXYLP1
9.41267e-06	0.632306	0.53	0.427	0.571123	0	ZNF444
9.47422e-06	0.769655	0.46	0.362	0.574858	0	EIF2AK1
9.59967e-06	1.06888	0.282	0.176	0.58247	0	SNORA11B
9.83185e-06	-0.955584	0.161	0.296	0.596557	0	CENPI
9.86791e-06	-0.268294	0.946	0.984	0.598745	0	NCOR1
9.88349e-06	0.377524	0.654	0.508	0.599691	0	PHLPP1
1.00153e-05	0.340386	0.856	0.793	0.607687	0	SEPTIN7
1.008e-05	-0.683215	0.309	0.469	0.611612	0	CCDC88B
1.01132e-05	0.357022	0.909	0.809	0.613628	0	NTM
1.01578e-05	-0.453624	0.52	0.677	0.616333	0	YME1L1
1.0168e-05	-0.378442	0.701	0.798	0.616955	0	EXOC2
1.02128e-05	-0.613318	0.336	0.501	0.619672	0	NUB1
1.03616e-05	-1.10233	0.285	0.398	0.628699	0	POLQ
1.04194e-05	1.03187	0.272	0.161	0.63221	0	BFSP2-AS1
1.04822e-05	-0.615918	0.295	0.466	0.636021	0	HINT1
1.0558e-05	-0.344511	0.805	0.89	0.640618	0	CEP350
1.05734e-05	-0.754653	0.211	0.352	0.641552	0	FBXO33
1.066e-05	0.512136	0.738	0.66	0.646805	0	SIPA1L3
1.0783e-05	0.335699	0.909	0.871	0.654269	0	HNRNPUL1
1.08624e-05	-0.62877	0.356	0.519	0.659086	0	FAM160B1
1.08839e-05	-0.74587	0.252	0.407	0.660389	0	APOL6
1.09271e-05	-0.783032	0.195	0.343	0.663013	0	RRN3
1.10343e-05	0.69343	0.48	0.368	0.669517	0	RALA
1.11055e-05	-0.322835	0.97	0.968	0.673837	0	KDM4C
1.12055e-05	1.13148	0.319	0.206	0.679905	0	EPHB1
1.12208e-05	-0.382551	0.691	0.825	0.680833	0	H3-3A
1.12407e-05	-0.548554	0.356	0.511	0.682038	0	B4GALT5
1.12622e-05	-1.03391	0.221	0.351	0.683348	0	KNL1
1.13643e-05	0.945857	0.315	0.208	0.689538	0	TBRG4
1.14914e-05	1.02939	0.336	0.224	0.697255	0	LINC00886
1.15259e-05	-0.381248	0.547	0.699	0.699346	0	CGGBP1
1.15433e-05	-0.923967	0.121	0.253	0.700402	0	ATP5MG
1.16246e-05	-0.465848	0.527	0.672	0.705332	0	STAG3L2
1.16646e-05	-0.551656	0.346	0.517	0.707761	0	EIF1
1.1793e-05	-0.740073	0.211	0.367	0.715553	0	NDUFS6
1.17953e-05	0.391972	0.758	0.652	0.715691	0	CMAHP
1.19581e-05	-1.24981	0.416	0.507	0.725568	0	DIAPH3
1.23915e-05	-0.585298	0.282	0.449	0.751866	0	NBR1
1.24155e-05	0.768545	0.453	0.368	0.753326	0	MBD6
1.29455e-05	-0.573888	0.456	0.63	0.78548	0	RNU2-36P
1.29668e-05	-0.265047	0.993	0.989	0.786772	0	KAT6B
1.3262e-05	1.04548	0.252	0.147	0.804686	0	COL24A1
1.32678e-05	-0.421211	0.893	0.923	0.805035	0	TGFBR2
1.32749e-05	-0.769311	0.403	0.543	0.805466	0	MICAL2
1.34729e-05	-0.570569	0.876	0.864	0.81748	0	EZH2
1.35825e-05	-0.723215	0.279	0.438	0.82413	0	IER2
1.3874e-05	-0.886023	0.242	0.375	0.841819	0	FANCD2
1.39256e-05	0.429983	0.768	0.695	0.844948	0	SASH3
1.40201e-05	-0.339532	0.765	0.876	0.850685	0	WAPL
1.40572e-05	-0.3737	0.661	0.797	0.852935	0	UBR1
1.40961e-05	0.912946	0.265	0.157	0.855296	0	AKAP6
1.44455e-05	0.691085	0.466	0.355	0.876498	0	LINC00630
1.4624e-05	1.0599	0.272	0.172	0.887326	0	NRXN1
1.49708e-05	-0.837067	0.326	0.466	0.908369	0	H2AC8
1.51276e-05	-0.448589	0.849	0.903	0.917879	0	GRK5
1.51491e-05	-0.5224	0.463	0.622	0.919184	0	YTHDF3
1.53216e-05	-0.421835	0.681	0.781	0.929654	0	RALGAPA1
1.54221e-05	-0.554617	0.433	0.597	0.935751	0	SCYL2
1.55322e-05	-0.86883	0.399	0.539	0.942433	0	SLC7A5
1.57075e-05	-0.809675	0.346	0.478	0.953065	0	CCDC18
1.57446e-05	-0.606586	0.339	0.504	0.955317	0	STAG3L4
1.58144e-05	-0.403277	0.634	0.746	0.959557	0	RCOR3
1.59378e-05	-0.504752	0.557	0.68	0.967041	0	GALNT1
1.59492e-05	0.579256	0.426	0.298	0.967731	0	ZNF248
1.60238e-05	0.587151	0.611	0.523	0.972262	0	TRAT1
1.60436e-05	0.392302	0.658	0.517	0.973462	0	ANK2
1.62682e-05	-0.43507	0.544	0.69	0.987088	0	HOOK3
1.64298e-05	0.356085	0.775	0.71	0.996896	0	RPS5
1.64361e-05	-0.297143	0.973	0.988	0.997276	0	RNF213
1.64482e-05	0.607755	0.47	0.356	0.998012	0	WDR90
1.65528e-05	0.588014	0.513	0.407	1	0	TANGO6
1.66754e-05	0.578933	0.581	0.483	1	0	ABR
1.67177e-05	0.801214	0.342	0.224	1	0	ADCK1
1.69261e-05	0.366635	0.795	0.719	1	0	ELF2
1.71405e-05	-1.14882	0.181	0.312	1	0	PDE7B
1.71842e-05	0.853373	0.389	0.29	1	0	AC092691.1
1.73901e-05	0.615383	0.587	0.495	1	0	CAMKK2
1.73998e-05	-0.46927	0.547	0.699	1	0	C18orf25
1.75838e-05	-0.373017	0.685	0.798	1	0	HNRNPA3
1.77299e-05	-0.845726	0.124	0.251	1	0	ESPL1
1.80238e-05	-0.581006	0.393	0.552	1	0	ST3GAL5
1.80674e-05	0.82557	0.312	0.202	1	0	CNTN5
1.81228e-05	0.823062	0.319	0.21	1	0	TATDN1
1.82233e-05	-0.357665	0.856	0.937	1	0	PLCG1
1.82247e-05	0.948804	0.302	0.191	1	0	ULK2
1.83495e-05	-0.679218	0.342	0.488	1	0	SECISBP2L
1.85183e-05	0.487529	0.634	0.507	1	0	SPNS3
1.87508e-05	-1.00718	0.208	0.34	1	0	H2BC6
1.87679e-05	0.477415	0.624	0.491	1	0	HADH
1.8824e-05	-0.81333	0.295	0.435	1	0	REL
1.88434e-05	-0.743908	0.225	0.368	1	0	SNORD15A
1.89767e-05	-0.549771	0.326	0.503	1	0	RPL22
1.90751e-05	-0.362544	0.789	0.843	1	0	KTN1
1.9401e-05	-0.481933	0.379	0.556	1	0	GNAI3
1.94827e-05	0.66145	0.5	0.386	1	0	TMEM120B
1.95642e-05	0.950066	0.292	0.187	1	0	RGS6
1.95781e-05	1.02923	0.255	0.155	1	0	LINC01320
2.00415e-05	0.856635	0.299	0.196	1	0	UNC5D
2.0061e-05	-0.998276	0.272	0.388	1	0	MELK
2.01753e-05	0.475112	0.644	0.571	1	0	MT-TD
2.05453e-05	0.651335	0.54	0.446	1	0	PGM2L1
2.06257e-05	-0.880185	0.128	0.254	1	0	SEPHS2
2.06788e-05	0.491782	0.651	0.567	1	0	STK17A
2.07902e-05	-0.572184	0.342	0.503	1	0	RNF166
2.08606e-05	0.50526	0.648	0.526	1	0	SLFN11
2.09155e-05	-0.625924	0.282	0.435	1	0	RAB18
2.09531e-05	-0.76889	0.161	0.296	1	0	C12orf57
2.11456e-05	0.643603	0.463	0.34	1	0	TTYH3
2.1585e-05	-0.519619	0.332	0.492	1	0	SYTL1
2.19753e-05	0.368032	0.664	0.54	1	0	CREB3L2
2.19858e-05	-0.536819	0.497	0.655	1	0	PPP1R16B
2.20634e-05	0.358559	0.829	0.761	1	0	SPG7
2.21791e-05	-0.351751	0.738	0.816	1	0	RPL4
2.21977e-05	0.383627	0.671	0.573	1	0	RAB11FIP3
2.23141e-05	-0.405277	0.547	0.72	1	0	SNORA84
2.24937e-05	-0.503608	0.493	0.641	1	0	SNX14
2.25045e-05	-0.524582	0.537	0.694	1	0	ARAP1
2.27341e-05	-0.603381	0.517	0.637	1	0	KDM3A
2.27635e-05	1.00327	0.279	0.175	1	0	GRID1
2.28043e-05	-0.932904	0.181	0.313	1	0	CHST2
2.31912e-05	0.317092	0.832	0.789	1	0	UXS1
2.32139e-05	-1.15475	0.138	0.254	1	0	H2BC10
2.35815e-05	-0.68857	0.221	0.363	1	0	SASS6
2.37755e-05	1.03178	0.312	0.211	1	0	PLEKHA8P1
2.40037e-05	-0.710354	0.258	0.411	1	0	ATP5F1E
2.40801e-05	-0.377225	0.775	0.862	1	0	LINC01221
2.42489e-05	-0.708155	0.181	0.315	1	0	BUB1
2.43492e-05	-0.579992	0.383	0.546	1	0	JAK2
2.44867e-05	0.416155	0.661	0.548	1	0	AC119396.1
2.51813e-05	0.310467	0.832	0.753	1	0	NPM1
2.52645e-05	0.847507	0.332	0.226	1	0	LINC00891
2.5325e-05	-0.736957	0.232	0.374	1	0	WBP11
2.53672e-05	0.510975	0.634	0.562	1	0	OGDH
2.57353e-05	-0.713053	0.339	0.483	1	0	ERCC6
2.59137e-05	-0.614854	0.315	0.468	1	0	FEZ2
2.59494e-05	-0.734661	0.168	0.306	1	0	DFFB
2.64093e-05	0.496751	0.621	0.538	1	0	SP4
2.64162e-05	-0.448851	0.587	0.728	1	0	KDM5B
2.65025e-05	0.363023	0.755	0.632	1	0	AOPEP
2.72479e-05	-0.560579	0.634	0.735	1	0	CCDC141
2.7962e-05	-0.78499	0.366	0.504	1	0	STAT4
2.80781e-05	-0.460459	0.604	0.747	1	0	ALG13
2.80928e-05	-1.06007	0.164	0.289	1	0	H4C1
2.82258e-05	-0.722494	0.245	0.387	1	0	C12orf4
2.83235e-05	0.779596	0.433	0.341	1	0	ZNF598
2.83946e-05	-0.452385	0.581	0.712	1	0	GAPVD1
2.86221e-05	0.816443	0.326	0.219	1	0	ATAD3A
2.86948e-05	0.879067	0.332	0.235	1	0	CPD
2.86973e-05	0.621494	0.443	0.324	1	0	RANBP1
2.87871e-05	0.696018	0.446	0.345	1	0	SMIM24
2.88902e-05	0.60602	0.497	0.423	1	0	FAM120C
2.88965e-05	0.484535	0.584	0.466	1	0	LMNB2
2.93013e-05	1.07014	0.252	0.156	1	0	NCKAP5
2.94426e-05	-0.721596	0.181	0.323	1	0	ARMC10
2.9538e-05	0.509049	0.507	0.374	1	0	SLC2A13
2.98308e-05	-0.355987	0.752	0.847	1	0	UVRAG
2.98594e-05	-0.401264	0.547	0.7	1	0	FAM126B
3.01954e-05	0.393983	0.715	0.66	1	0	NFX1
3.05815e-05	0.732039	0.507	0.426	1	0	IRAK1
3.06759e-05	-0.508438	0.768	0.841	1	0	FGD3
3.07315e-05	0.718626	0.265	0.161	1	0	LARGE1
3.07816e-05	-0.728101	0.567	0.672	1	0	FRY
3.1658e-05	0.507381	0.604	0.515	1	0	SNORA26
3.19072e-05	-0.543593	0.45	0.62	1	0	CYLD
3.2765e-05	-0.889586	0.158	0.282	1	0	CENPM
3.28518e-05	-0.448881	0.567	0.706	1	0	YWHAB
3.29927e-05	0.455047	0.691	0.638	1	0	PRR12
3.32958e-05	0.986459	0.279	0.179	1	0	DOCK3
3.34092e-05	-0.480308	0.641	0.782	1	0	DENND4A
3.35169e-05	-0.57079	0.376	0.531	1	0	TRAK2
3.3895e-05	0.950653	0.309	0.204	1	0	HOOK2
3.42594e-05	-0.439646	0.406	0.57	1	0	TRIM26
3.49733e-05	-0.546895	0.299	0.46	1	0	HAT1
3.49819e-05	0.862262	0.356	0.262	1	0	EYS
3.50788e-05	0.643889	0.544	0.46	1	0	ZNF512B
3.52861e-05	-0.928149	0.208	0.329	1	0	RAD54L
3.54269e-05	-0.655945	0.379	0.52	1	0	ARMCX5-GPRASP2
3.55948e-05	-0.602719	0.255	0.413	1	0	RINT1
3.591e-05	-1.0426	0.295	0.405	1	0	E2F7
3.61561e-05	0.416977	0.664	0.57	1	0	KANSL1L
3.6206e-05	0.868944	0.315	0.214	1	0	SNHG16
3.62288e-05	0.29161	0.883	0.78	1	0	CNOT6
3.63747e-05	0.604302	0.413	0.297	1	0	NAPA
3.65234e-05	0.383617	0.732	0.651	1	0	PPA2
3.72217e-05	-0.270659	0.899	0.922	1	0	NIN
3.74668e-05	1.04948	0.265	0.169	1	0	POLD2
3.77375e-05	-0.744566	0.141	0.27	1	0	GMNN
3.80335e-05	0.521684	0.587	0.493	1	0	NOLC1
3.83768e-05	0.566042	0.55	0.468	1	0	MYT1L
3.85947e-05	-0.683042	0.268	0.422	1	0	HBP1
3.93916e-05	0.694357	0.419	0.316	1	0	GOLGA2P5
3.94147e-05	-0.640461	0.191	0.332	1	0	HSPB11
3.981e-05	-0.839165	0.154	0.273	1	0	H3C8
4.00641e-05	-0.500082	0.49	0.634	1	0	IP6K2
4.01387e-05	0.516847	0.567	0.495	1	0	DBNL
4.01426e-05	-0.421204	0.517	0.669	1	0	SSR1
4.07841e-05	-0.609881	0.309	0.452	1	0	WWC3
4.09181e-05	0.322887	0.745	0.633	1	0	AMOTL1
4.12998e-05	-0.506953	0.315	0.477	1	0	SUCLG1
4.14128e-05	-0.572851	0.329	0.474	1	0	SAP30BP
4.15717e-05	0.479413	0.597	0.512	1	0	CIZ1
4.22197e-05	0.413003	0.735	0.673	1	0	ZBED4
4.22803e-05	-0.612054	0.332	0.483	1	0	AC093012.1
4.24887e-05	0.598764	0.523	0.441	1	0	RRP7BP
4.27355e-05	-1.01195	0.242	0.364	1	0	DZIP3
4.38073e-05	-0.714584	0.205	0.343	1	0	STYXL1
4.38402e-05	-0.306828	0.852	0.903	1	0	UBE3A
4.38716e-05	1.03131	0.258	0.165	1	0	SGCZ
4.39131e-05	-0.571622	0.376	0.517	1	0	WDR44
4.40616e-05	-0.589301	0.349	0.48	1	0	USP1
4.41863e-05	-0.688645	0.302	0.445	1	0	L3MBTL3
4.44802e-05	-0.583789	0.366	0.523	1	0	SNTB2
4.45026e-05	0.537325	0.591	0.497	1	0	ZNF44
4.46437e-05	-0.360376	0.758	0.845	1	0	RANBP9
4.48873e-05	0.583413	0.369	0.258	1	0	ERBB4
4.50237e-05	-0.326257	0.872	0.934	1	0	TLK1
4.50597e-05	-0.687633	0.312	0.45	1	0	ARHGAP18
4.51996e-05	-0.368879	0.809	0.853	1	0	SCLT1
4.532e-05	0.712788	0.487	0.392	1	0	AC025171.1
4.68551e-05	-0.43155	0.876	0.921	1	0	INPP5D
4.68956e-05	-0.373863	0.681	0.81	1	0	RAB2A
4.75136e-05	0.575247	0.577	0.493	1	0	JADE3
4.77787e-05	-0.263649	0.889	0.929	1	0	TRIM33
4.77869e-05	0.763585	0.352	0.25	1	0	SLC25A37
4.7821e-05	0.495583	0.56	0.426	1	0	IGF1R
4.79683e-05	0.52352	0.587	0.511	1	0	PAFAH2
4.86218e-05	0.42996	0.628	0.511	1	0	MCM2
4.88559e-05	-0.669629	0.372	0.517	1	0	SBK1
5.05701e-05	1.0024	0.268	0.176	1	0	DNPEP
5.07709e-05	-0.55535	0.326	0.481	1	0	TRIM8
5.10951e-05	0.904489	0.289	0.191	1	0	IL1RAPL1
5.15835e-05	1.13013	0.336	0.249	1	0	HPF1
5.16503e-05	-0.550103	0.342	0.493	1	0	KLHL5
5.19428e-05	-0.524134	0.289	0.45	1	0	PSMD2
5.22383e-05	-0.586272	0.923	0.94	1	0	FLNA
5.23108e-05	-1.15192	0.315	0.43	1	0	H3C2
5.23873e-05	0.782567	0.423	0.331	1	0	AC084337.2
5.26027e-05	0.41179	0.517	0.392	1	0	ACTN1
5.27473e-05	-0.440132	0.362	0.531	1	0	NORAD
5.29521e-05	-0.26592	0.983	0.995	1	0	SND1
5.32754e-05	-0.462754	0.567	0.698	1	0	CASP10
5.32893e-05	-0.519756	0.527	0.636	1	0	PDCD4
5.33648e-05	-0.854125	0.171	0.294	1	0	TRAF1
5.39146e-05	0.781453	0.356	0.253	1	0	CPEB3
5.40502e-05	0.573632	0.534	0.454	1	0	RPS6KB1
5.42074e-05	-0.516386	0.359	0.501	1	0	AP1S2
5.63845e-05	-0.961445	0.43	0.542	1	0	H4C3
5.66277e-05	-0.378292	0.923	0.913	1	0	SYNE2
5.69796e-05	-0.753024	0.141	0.263	1	0	SLC9A9-AS1
5.70356e-05	-0.91513	0.218	0.34	1	0	LRFN2
5.73156e-05	0.568825	0.332	0.219	1	0	NR3C2
5.75115e-05	-0.993392	0.409	0.528	1	0	FARP1
5.83778e-05	-0.435095	0.651	0.755	1	0	CTNNB1
5.83838e-05	0.9143	0.252	0.152	1	0	SLC29A3
5.87626e-05	-1.1427	0.195	0.312	1	0	ABCB1
5.95953e-05	-0.931475	0.198	0.32	1	0	HERPUD1
6.07157e-05	-0.791099	0.221	0.349	1	0	ZNF711
6.09328e-05	-0.775138	0.205	0.339	1	0	CKAP2
6.09608e-05	-0.422074	0.473	0.659	1	0	UBE4A
6.17238e-05	-0.390045	0.779	0.848	1	0	SRBD1
6.18704e-05	-0.531735	0.43	0.582	1	0	SLC44A2
6.19958e-05	0.367794	0.812	0.778	1	0	CDK12
6.23467e-05	-0.714824	0.221	0.362	1	0	ZBTB24
6.29602e-05	-0.49129	0.597	0.723	1	0	CCDC136
6.29904e-05	0.61048	0.517	0.418	1	0	PCID2
6.35122e-05	0.872002	0.326	0.223	1	0	LINC02100
6.37121e-05	-0.598367	0.372	0.517	1	0	MTMR2
6.46817e-05	-0.707614	0.289	0.433	1	0	PSTPIP1
6.48367e-05	-0.467609	0.527	0.664	1	0	POLR2B
6.50189e-05	0.530081	0.547	0.462	1	0	SF3A2
6.51692e-05	-0.713857	0.242	0.387	1	0	TTC38
6.5792e-05	0.321966	0.772	0.715	1	0	ACSF3
6.61862e-05	-0.402655	0.614	0.726	1	0	KIAA0232
6.66955e-05	-0.403185	0.53	0.664	1	0	NUP50
6.70977e-05	-0.423807	0.275	0.442	1	0	SCARNA14
6.72184e-05	0.497746	0.614	0.526	1	0	ANKMY1
6.73579e-05	-0.499275	0.752	0.827	1	0	EZR
6.76927e-05	0.569625	0.54	0.445	1	0	RCC1
6.80886e-05	0.393739	0.685	0.587	1	0	FBXW8
6.85925e-05	-0.576016	0.466	0.601	1	0	SVIL-AS1
6.86036e-05	-0.273649	0.852	0.919	1	0	TLN1
7.01941e-05	-0.741062	0.574	0.668	1	0	AP005212.4
7.01966e-05	0.402936	0.634	0.547	1	0	TMC5
7.03748e-05	-0.616704	0.235	0.379	1	0	CSNK1G1
7.05631e-05	0.521191	0.591	0.513	1	0	RBCK1
7.0805e-05	0.846798	0.292	0.19	1	0	TBC1D2
7.10515e-05	-0.338052	0.584	0.707	1	0	PIGX
7.1101e-05	0.423098	0.732	0.661	1	0	AC022966.1
7.15513e-05	0.346002	0.685	0.597	1	0	TAF4
7.19001e-05	-0.798005	0.185	0.31	1	0	ETFDH
7.19915e-05	-1.01028	0.326	0.444	1	0	H4C2
7.46904e-05	-0.32182	0.886	0.895	1	0	XPO1
7.50462e-05	-0.523067	0.322	0.48	1	0	C16orf72
7.51363e-05	0.357428	0.752	0.698	1	0	ELAVL1
7.704e-05	-0.440346	0.376	0.54	1	0	ZNF282
7.81028e-05	-0.261178	0.775	0.856	1	0	KIF2A
7.90282e-05	-0.641938	0.195	0.331	1	0	ABCB8
7.9856e-05	-0.318504	0.775	0.88	1	0	RAC2
8.01109e-05	0.45979	0.547	0.446	1	0	CLIP2
8.01952e-05	-0.529739	0.336	0.491	1	0	SLC12A2
8.03517e-05	0.863587	0.359	0.261	1	0	PUS7
8.08438e-05	-0.404535	0.403	0.56	1	0	SLC25A40
8.09112e-05	-0.510008	0.51	0.66	1	0	ZNF678
8.25801e-05	0.350501	0.815	0.767	1	0	RANBP3
8.28301e-05	0.86965	0.332	0.228	1	0	ZNRF2P2
8.33937e-05	-0.563873	0.245	0.398	1	0	SNORD11
8.38915e-05	-0.696004	0.198	0.331	1	0	RNF125
8.43099e-05	0.947454	0.282	0.187	1	0	PIH1D1
8.48611e-05	-0.298162	0.772	0.859	1	0	DEK
8.56284e-05	-0.27529	0.993	0.984	1	0	KLF12
8.60127e-05	-0.324221	0.685	0.796	1	0	CDC73
8.67093e-05	0.514376	0.587	0.492	1	0	NBEA
8.72133e-05	-0.595148	0.654	0.707	1	0	ATAD2
8.72808e-05	0.437191	0.721	0.659	1	0	SIK2
8.81615e-05	-0.478844	0.352	0.509	1	0	DNAJA1
8.82389e-05	-0.531905	0.158	0.29	1	0	PSMD6
8.85014e-05	0.344594	0.829	0.747	1	0	BAZ2B
8.91207e-05	-0.545971	0.181	0.319	1	0	PFDN5
9.09404e-05	-0.388889	0.517	0.675	1	0	FOXN2
9.09659e-05	0.906263	0.329	0.239	1	0	AMPD2
9.11436e-05	-0.40529	0.601	0.753	1	0	YAF2
9.20311e-05	0.469344	0.708	0.632	1	0	RBM19
9.20422e-05	-0.6252	0.433	0.558	1	0	PKIA
9.20957e-05	0.328502	0.762	0.704	1	0	RNU6-358P
9.25252e-05	-0.495389	0.326	0.473	1	0	H2BC21
9.26155e-05	0.783951	0.359	0.262	1	0	PTDSS2
9.3215e-05	-0.49957	0.295	0.445	1	0	PDAP1
9.48531e-05	-0.475134	0.443	0.583	1	0	TRIM56
9.53036e-05	-0.409001	0.436	0.603	1	0	AHSA2P
9.54909e-05	0.672601	0.366	0.259	1	0	RNU6-456P
9.55068e-05	-0.506373	0.413	0.563	1	0	PDCD10
9.68824e-05	0.531	0.332	0.226	1	0	VCL
9.69699e-05	-0.473219	0.225	0.371	1	0	GLE1
9.7813e-05	-0.596077	0.148	0.276	1	0	KLHL9
9.8418e-05	1.08128	0.262	0.171	1	0	KCNIP4
9.9216e-05	-0.295335	0.799	0.895	1	0	MON2
0.000100264	0.765331	0.362	0.253	1	0	SLC15A2
0.000100927	-0.360114	0.765	0.837	1	0	FMNL1
0.000101	0.431444	0.668	0.598	1	0	SMARCB1
0.00010188	0.504848	0.497	0.399	1	0	TRABD
0.000102596	0.982752	0.289	0.195	1	0	RRP1
0.000102815	-0.47858	0.171	0.313	1	0	NRBP1
0.000102997	0.304022	0.846	0.774	1	0	KIAA0100
0.000103937	-0.314954	0.668	0.789	1	0	UBA6
0.000104366	0.514707	0.544	0.468	1	0	SPPL2B
0.000104631	-0.529073	0.57	0.679	1	0	WDR37
0.000106347	-0.613951	0.403	0.539	1	0	CWF19L2
0.000106787	-0.441352	0.621	0.745	1	0	MTMR3
0.000107445	0.444234	0.651	0.585	1	0	CASP8
0.000107993	-0.540718	0.336	0.496	1	0	CRTC3
0.000108013	0.492831	0.664	0.587	1	0	SLC39A10
0.000109355	0.719624	0.329	0.23	1	0	TPCN1
0.000110553	-0.27897	0.678	0.805	1	0	SLTM
0.000110788	0.434486	0.651	0.565	1	0	RPS6KA5
0.000110877	-1.19705	0.195	0.316	1	0	GFOD1
0.000112199	-0.36054	0.617	0.757	1	0	RABEP1
0.000112384	-0.511328	0.544	0.641	1	0	LMBRD1
0.000112855	0.320448	0.671	0.547	1	0	LINC01473
0.000113192	-0.393452	0.52	0.661	1	0	RPL39
0.000113858	0.48482	0.436	0.32	1	0	ALCAM
0.000113986	-0.675002	0.252	0.392	1	0	PDIA4
0.000114794	-0.523787	0.245	0.386	1	0	ZNF117
0.000114859	-0.507242	0.527	0.656	1	0	DNAJB14
0.000115426	0.339445	0.57	0.465	1	0	DPP6
0.00011575	0.826224	0.309	0.214	1	0	RNU6-36P
0.000116032	-0.373348	0.446	0.622	1	0	RAB1A
0.000118007	-0.476785	0.537	0.673	1	0	PIK3C3
0.000118037	-0.530059	0.272	0.415	1	0	NRAS
0.00011844	0.644321	0.413	0.313	1	0	NAPB
0.000118453	-0.452146	0.346	0.493	1	0	TSC22D4
0.000119206	-0.507439	0.403	0.538	1	0	GTF2A1
0.000121286	-0.621373	0.393	0.539	1	0	DECR1
0.000122822	-0.302136	0.544	0.694	1	0	TUT7
0.000123664	-0.579534	0.305	0.45	1	0	CDC42EP3
0.000123785	-0.383447	0.591	0.714	1	0	ABHD2
0.000124238	-0.912969	0.164	0.274	1	0	H4C13
0.000125689	0.792519	0.413	0.331	1	0	ENTPD6
0.000126494	0.737121	0.396	0.306	1	0	C2CD2
0.000127512	0.635575	0.49	0.414	1	0	PIP4K2B
0.000127763	0.779203	0.292	0.196	1	0	TTLL12
0.000129848	-0.51279	0.896	0.909	1	0	PITPNC1
0.000129917	0.940664	0.265	0.176	1	0	NLE1
0.000129941	-0.563839	0.372	0.496	1	0	TACC3
0.000130605	-0.412949	0.399	0.546	1	0	SPPL2A
[truncated: 12,747 more rows]

## Sheet: P2
p_val	avg_log2FC	pct.1	pct.2	p_val_adj	cluster	gene		Analysis done using non-parametric Wilcoxon test
5.80322e-185	5.67753	0.949	0.151	1.97884e-180	0	BAHCC1
2.19948e-177	-4.01584	0.345	0.982	7.49999e-173	0	PTEN
8.38012e-175	-4.34722	0.036	0.87	2.85754e-170	0	AC064834.1
3.71629e-173	4.44827	0.958	0.192	1.26722e-168	0	PMEPA1
7.18931e-173	-4.5829	0.201	0.944	2.45148e-168	0	SYT1
3.0738e-170	-4.88851	0.24	0.963	1.04813e-165	0	FBXL7
1.20762e-162	-3.54239	0.572	0.986	4.11788e-158	0	DLEU1
9.05873e-152	-5.93646	0.074	0.806	3.08894e-147	0	PCSK6
2.99755e-149	-3.07469	0.706	0.995	1.02213e-144	0	FHIT
9.16004e-148	-2.42423	0.925	1	3.12348e-143	0	HIVEP3
5.04034e-144	-7.16142	0.06	0.764	1.7187e-139	0	MIR924HG
1.56753e-138	-3.51904	0.735	0.981	5.34511e-134	0	NRXN3
2.57541e-137	-3.57848	0.502	0.963	8.78188e-133	0	INPP4B
2.23703e-136	-4.13458	0.198	0.849	7.62804e-132	0	TRBC1
1.02687e-126	5.08171	0.789	0.129	3.50151e-122	0	PTPRM
1.32391e-126	-3.49257	0.205	0.863	4.51442e-122	0	DPP4
1.08546e-125	-1.51656	1	1	3.70131e-121	0	MBNL1
5.04699e-121	3.93451	0.784	0.099	1.72097e-116	0	TRAC
1.21328e-117	-1.86329	0.983	0.998	4.13717e-113	0	TFDP2
1.10202e-113	-5.05035	0.047	0.66	3.75777e-109	0	C20orf194
6.39436e-112	-3.43694	0.164	0.787	2.18041e-107	0	PLEKHA7
7.17615e-112	-4.99328	0.062	0.674	2.447e-107	0	HRH2
2.49615e-103	-2.96177	0.237	0.817	8.51163e-99	0	MDFIC
1.79319e-100	-2.51797	0.391	0.901	6.1146e-96	0	DENND5A
1.91867e-94	-2.35572	0.487	0.93	6.54246e-90	0	GAB2
7.68413e-94	-2.81707	0.204	0.782	2.62021e-89	0	ADD3
7.23426e-92	-3.27129	0.151	0.706	2.46681e-87	0	RNF130
8.76589e-92	-4.06009	0.187	0.724	2.98908e-87	0	PDE10A
1.4298e-90	-1.81319	0.837	0.982	4.87547e-86	0	TNRC18
1.84337e-90	5.20419	0.612	0.067	6.28569e-86	0	AC021504.1
1.09088e-89	-1.63403	0.976	0.998	3.71981e-85	0	MIR646HG
1.45501e-88	-2.31878	0.6	0.949	4.96143e-84	0	AC013652.1
6.78847e-88	-3.35476	0.262	0.785	2.3148e-83	0	AL365295.1
8.42405e-88	-2.45971	0.265	0.81	2.87252e-83	0	RRAS2
2.45565e-86	-2.68982	0.317	0.829	8.37353e-82	0	RAB11FIP1
1.45058e-83	-2.16842	0.572	0.937	4.94634e-79	0	PGGHG
2.00955e-83	-3.82466	0.112	0.634	6.85238e-79	0	MME
4.75826e-82	-5.84778	0.011	0.474	1.62252e-77	0	CDKN2A
1.39685e-81	-4.92847	0.018	0.486	4.76312e-77	0	AC010983.1
8.69871e-81	6.33744	0.501	0.007	2.96617e-76	0	TRAV1.2
3.37266e-80	3.95577	0.596	0.074	1.15004e-75	0	P2RX1
1.73656e-79	-3.05031	0.198	0.704	5.9215e-75	0	PIM1
3.33118e-78	-1.68624	0.834	0.995	1.1359e-73	0	RNF144A
6.51526e-78	6.65439	0.486	0.007	2.22164e-73	0	FAM238B
1.33831e-77	7.12934	0.483	0.007	4.56352e-73	0	AL390961.1
3.58313e-77	1.47803	0.995	0.912	1.22181e-72	0	ZNRF1
9.07912e-77	-3.53925	0.094	0.588	3.09589e-72	0	XG
7.88773e-76	-4.99454	0.069	0.532	2.68964e-71	0	RIMS2
3.96946e-75	-2.75547	0.37	0.769	1.35355e-70	0	RORA
1.28247e-73	1.46438	0.994	0.945	4.3731e-69	0	JARID2
2.22557e-73	-2.55722	0.273	0.762	7.58897e-69	0	SLC12A6
7.81288e-73	1.1676	0.995	0.924	2.66411e-68	0	MT.CO2
1.03394e-70	-1.39232	0.908	0.991	3.52563e-66	0	DYNC1H1
1.50347e-70	-2.16435	0.374	0.826	5.12667e-66	0	ATXN1
6.24118e-69	-4.71739	0.027	0.44	2.12818e-64	0	EPB41L4A
1.49111e-68	-5.99979	0.017	0.419	5.08452e-64	0	CDKN2B.AS1
1.6049e-68	1.27364	0.982	0.938	5.47256e-64	0	MT.CO3
1.87546e-68	-4.03507	0.172	0.607	6.39514e-64	0	TRPS1
3.3881e-68	-3.29151	0.081	0.537	1.15531e-63	0	LZTS1
3.99997e-68	-2.64287	0.207	0.687	1.36395e-63	0	GRIP1
1.21659e-67	1.48668	0.929	0.565	4.14847e-63	0	UHRF1
1.90425e-67	-4.23512	0.124	0.563	6.49329e-63	0	PLXDC2
1.3261e-66	2.37376	0.745	0.294	4.52185e-62	0	TRPM2
1.46172e-66	-2.60525	0.024	0.433	4.98433e-62	0	CISH
2.34936e-66	-6.95927	0.021	0.415	8.01109e-62	0	SMAD6
7.49094e-66	-2.53796	0.189	0.671	2.55434e-61	0	ZNF827
1.47245e-65	-3.22744	0.312	0.725	5.02091e-61	0	PTPRG
2.10621e-65	0.952071	0.979	0.951	7.18195e-61	0	RNU6ATAC
4.16931e-65	2.06226	0.774	0.306	1.42169e-60	0	SPNS3
7.89601e-65	-5.14925	0.09	0.512	2.69246e-60	0	FAM189A1
2.96281e-64	1.2876	0.959	0.736	1.01029e-59	0	FAT1
5.90994e-64	2.41723	0.78	0.352	2.01523e-59	0	LYST
1.07028e-63	2.75336	0.575	0.114	3.64954e-59	0	PREX2
3.18293e-63	3.27294	0.557	0.099	1.08535e-58	0	CXXC5
4.04853e-63	1.37719	0.998	0.947	1.38051e-58	0	AC007100.1
1.41823e-62	-4.74087	0.054	0.449	4.83603e-58	0	TDRD9
3.057e-62	1.12416	0.997	0.928	1.04241e-57	0	DOCK8
3.13057e-62	-1.96916	0.434	0.842	1.06749e-57	0	PCSK5
8.75023e-62	6.28992	0.41	0.011	2.98374e-57	0	CECR7
1.12564e-61	2.79848	0.579	0.129	3.83834e-57	0	NKD2
1.4785e-61	-1.15214	0.997	0.996	5.04155e-57	0	MYO7B
1.94544e-60	-3.66401	0.109	0.521	6.63375e-56	0	PPP3CA
3.62671e-60	1.02773	0.994	0.961	1.23667e-55	0	GAPDH
3.7215e-60	-4.8408	0.039	0.423	1.26899e-55	0	KHDRBS3
4.89983e-60	2.70629	0.555	0.113	1.67079e-55	0	UMODL1
4.51463e-59	1.92095	0.664	0.213	1.53944e-54	0	NLRC5
7.52122e-59	-2.42374	0.371	0.778	2.56466e-54	0	KLF6
1.88549e-58	3.09699	0.649	0.234	6.42935e-54	0	MSRA
1.97304e-57	2.242	0.643	0.199	6.72787e-53	0	CUL1
4.39695e-57	-4.41013	0.059	0.435	1.49932e-52	0	ASAP2
5.73378e-57	-3.35121	0.065	0.454	1.95516e-52	0	CLMN
5.97196e-57	-5.61526	0.023	0.375	2.03638e-52	0	NSG1
3.37648e-56	-3.32375	0.167	0.569	1.15135e-51	0	SH3PXD2A
6.63778e-56	-3.26489	0.131	0.54	2.26342e-51	0	TNFAIP2
6.65495e-56	-2.5398	0.118	0.539	2.26927e-51	0	AC136475.3
2.22663e-55	-1.15881	0.968	0.998	7.59258e-51	0	EVL
3.05563e-55	1.5713	0.914	0.57	1.04194e-50	0	LZTFL1
3.37707e-55	1.9264	0.517	0.099	1.15155e-50	0	RBM38
3.58944e-55	2.54924	0.474	0.072	1.22396e-50	0	AGPAT3
6.42223e-55	-3.75239	0.051	0.426	2.18991e-50	0	RIPK4
9.27109e-55	-2.63153	0.226	0.616	3.16135e-50	0	MALRD1
2.76444e-54	1.67034	0.837	0.437	9.42645e-50	0	APBA2
3.95347e-53	-2.34354	0.466	0.794	1.34809e-48	0	MAST4
6.58407e-53	-2.1163	0.228	0.65	2.2451e-48	0	AC233296.1
5.60978e-52	-1.67532	0.596	0.903	1.91288e-47	0	SYNE3
1.03693e-51	-2.91976	0.054	0.41	3.53584e-47	0	LINC00271
1.22432e-51	0.966095	0.985	0.933	4.17482e-47	0	RPLP1
2.1905e-51	1.09156	0.971	0.827	7.46938e-47	0	AC005747.1
2.23162e-51	-2.88958	0.146	0.54	7.60962e-47	0	CA8
2.27071e-51	0.971894	0.992	0.961	7.74289e-47	0	TMEM131L
4.09253e-51	-2.52155	0.152	0.544	1.39551e-46	0	ZNF423
1.58683e-50	2.25	0.621	0.211	5.41093e-46	0	KCNK17
1.72307e-50	-2.35472	0.152	0.555	5.87548e-46	0	ADAMTS19
3.08917e-50	-1.82072	0.608	0.908	1.05338e-45	0	PIK3R5
6.01038e-50	3.57447	0.489	0.111	2.04948e-45	0	PLCH1
9.22761e-50	-4.91867	0.017	0.329	3.14652e-45	0	ZNF135
1.18628e-49	-0.991235	1	1	4.04509e-45	0	MALAT1
3.08638e-49	-1.72952	0.597	0.894	1.05242e-44	0	ADARB1
3.39382e-49	-2.44614	0.29	0.681	1.15726e-44	0	CMTM8
3.96675e-49	1.14749	0.989	0.933	1.35262e-44	0	CEP128
7.08838e-49	3.26246	0.448	0.077	2.41707e-44	0	PROM1
9.27304e-49	1.75426	0.644	0.231	3.16201e-44	0	MDC1
1.00554e-48	-2.06089	0.466	0.768	3.42879e-44	0	NLGN4Y
1.30182e-48	-1.87848	0.341	0.732	4.43908e-44	0	TBL1X
2.28499e-48	-2.82667	0.087	0.454	7.79159e-44	0	OSBP2
2.34221e-48	-2.86435	0.13	0.509	7.98671e-44	0	DLG5
2.61415e-48	1.1871	0.925	0.604	8.914e-44	0	SIPA1L1
2.81673e-48	1.49057	0.875	0.551	9.60477e-44	0	CCDC57
5.97137e-48	1.26478	0.842	0.553	2.03618e-43	0	RNF38
6.04716e-48	3.31702	0.443	0.07	2.06202e-43	0	FGR
7.52564e-48	-2.67602	0.13	0.505	2.56617e-43	0	HELB
1.46084e-47	4.1076	0.363	0.026	4.98131e-43	0	SIX6
2.58674e-47	3.61431	0.412	0.055	8.82053e-43	0	AC132807.2
4.19008e-47	5.99925	0.317	0.004	1.42877e-42	0	TRBV3.1
5.16432e-47	4.87304	0.356	0.025	1.76098e-42	0	ZNF831
5.24879e-47	-2.0254	0.395	0.766	1.78978e-42	0	PCDH10
1.30087e-46	-4.85175	0.048	0.373	4.43584e-42	0	MIAT
1.82252e-46	-1.77718	0.662	0.908	6.2146e-42	0	KIAA1217
2.23985e-46	-1.49509	0.677	0.931	7.63766e-42	0	EPHB6
5.15559e-46	-1.62374	0.649	0.9	1.758e-41	0	SEC31B
5.84604e-46	-1.90332	0.226	0.623	1.99344e-41	0	SIPA1L2
7.37385e-46	3.76728	0.419	0.069	2.51441e-41	0	ARHGAP39
8.43983e-46	1.00429	0.824	0.44	2.8779e-41	0	RBM3
9.25462e-46	1.17139	0.938	0.658	3.15573e-41	0	CENPP
1.47838e-45	2.21743	0.535	0.151	5.04112e-41	0	RGS9
1.60882e-45	-1.97966	0.241	0.625	5.48593e-41	0	SCN9A
2.23412e-45	1.65484	0.732	0.356	7.61813e-41	0	HMGB2
3.3879e-45	-2.81213	0.179	0.558	1.15524e-40	0	AHNAK
6.94228e-45	1.49289	0.673	0.266	2.36725e-40	0	GTSE1
1.20325e-44	-1.77036	0.167	0.546	4.10295e-40	0	MYT1L
1.21705e-44	-2.113	0.059	0.389	4.15e-40	0	GJC1
2.45044e-44	-2.64012	0.142	0.505	8.35574e-40	0	RUNX2
3.63704e-44	1.41088	0.902	0.607	1.24019e-39	0	MKI67
3.75802e-44	1.74119	0.664	0.278	1.28145e-39	0	RCAN1
8.39085e-44	2.31871	0.555	0.19	2.8612e-39	0	MEGF6
1.61741e-43	0.96468	0.991	0.94	5.5152e-39	0	GSE1
2.74258e-43	-0.842946	0.995	1	9.35194e-39	0	CD99
4.18142e-43	-2.92061	0.038	0.336	1.42582e-38	0	SLC18A2
4.52387e-43	3.46557	0.363	0.039	1.54259e-38	0	TRAV1.1
5.02238e-43	3.01291	0.626	0.292	1.71258e-38	0	NLGN4X
2.49912e-42	1.00016	0.873	0.595	8.52175e-38	0	PTPN7
4.54561e-42	-2.02697	0.198	0.565	1.55001e-37	0	ADAM19
4.86932e-42	-5.22489	0.011	0.275	1.66039e-37	0	SIGLEC6
6.48937e-42	1.30947	0.828	0.498	2.21281e-37	0	RFX3.AS1
7.1258e-42	-2.0352	0.101	0.438	2.42983e-37	0	ICOS
1.27474e-41	1.74032	0.778	0.452	4.34673e-37	0	HMGA1
1.82098e-41	-1.69519	0.252	0.632	6.20935e-37	0	BCL6
2.29071e-41	1.54985	0.668	0.28	7.81108e-37	0	CD7
2.66172e-41	1.21489	0.831	0.511	9.07619e-37	0	TLE4
2.68646e-41	1.41943	0.807	0.518	9.16057e-37	0	RPL12
2.93354e-41	-1.63148	0.449	0.759	1.00031e-36	0	PLEKHG4B
3.04575e-41	-1.64886	0.449	0.798	1.03857e-36	0	SLC8A1.AS1
4.51307e-41	-1.13178	0.923	0.986	1.53891e-36	0	IGF2R
6.4492e-41	0.802407	0.988	0.952	2.19911e-36	0	NUP210
1.73965e-40	-4.81222	0.021	0.287	5.93202e-36	0	MAP3K8
1.92316e-40	-1.47329	0.75	0.928	6.55777e-36	0	PPP2R5C
2.6432e-40	0.739494	0.879	0.614	9.01304e-36	0	TMC8
2.8735e-40	-3.11642	0.109	0.435	9.79833e-36	0	AC123912.4
3.15923e-40	1.00588	0.854	0.562	1.07727e-35	0	GALNT7
4.04722e-40	2.0891	0.501	0.141	1.38006e-35	0	CNR2
4.0931e-40	1.25895	0.824	0.544	1.39571e-35	0	ZFAS1
5.02586e-40	-1.64758	0.558	0.836	1.71377e-35	0	ITGA1
1.50917e-39	1.03335	0.855	0.563	5.14611e-35	0	VCP
1.56534e-39	1.68274	0.551	0.185	5.33765e-35	0	MND1
1.79554e-39	1.14869	0.756	0.393	6.12262e-35	0	LINC01226
2.78721e-39	0.952903	0.967	0.891	9.50411e-35	0	RPS12
4.59372e-39	-1.77939	0.498	0.794	1.56641e-34	0	MAP1A
5.1893e-39	1.53626	0.852	0.539	1.7695e-34	0	RRM2
5.54358e-39	1.04595	0.965	0.866	1.89031e-34	0	AFF3
6.07582e-39	1.3309	0.867	0.609	2.07179e-34	0	DENND2D
6.33392e-39	-3.61514	0.023	0.285	2.1598e-34	0	H1.0
8.61838e-39	1.05345	0.879	0.669	2.93878e-34	0	RPS18
8.79935e-39	-3.79976	0.008	0.25	3.00049e-34	0	LINC00944
9.32394e-39	1.08341	0.92	0.761	3.17937e-34	0	UHRF2
1.25859e-38	2.98536	0.329	0.033	4.29167e-34	0	IL32
1.67162e-38	-0.53813	1	1	5.70004e-34	0	LDLRAD4
1.73672e-38	-1.11479	0.916	0.979	5.92203e-34	0	FTX
2.05711e-38	1.04316	0.937	0.783	7.01454e-34	0	RPS5
2.70857e-38	1.56799	0.701	0.384	9.23596e-34	0	LINC01572
3.56386e-38	-2.15321	0.265	0.613	1.21524e-33	0	ITGA6
3.75004e-38	-3.76381	0.121	0.428	1.27873e-33	0	SLCO3A1
3.86043e-38	1.11225	0.745	0.415	1.31637e-33	0	RIC1
4.14909e-38	-4.21676	0.047	0.324	1.4148e-33	0	RNF144A.AS1
4.49712e-38	1.47946	0.814	0.537	1.53347e-33	0	LINC02814
4.6936e-38	0.932661	0.919	0.673	1.60047e-33	0	MCM7
5.01462e-38	1.76512	0.489	0.146	1.70993e-33	0	PALD1
5.08269e-38	-2.51778	0.119	0.444	1.73315e-33	0	MBOAT2
6.98358e-38	0.715222	0.997	0.989	2.38133e-33	0	MT.CO1
8.48523e-38	0.916374	0.793	0.502	2.89338e-33	0	ADAMTS17
9.3229e-38	0.899883	0.959	0.894	3.17902e-33	0	RPL28
9.8386e-38	0.819489	0.949	0.792	3.35487e-33	0	KCNAB2
1.05723e-37	1.68697	0.655	0.306	3.60505e-33	0	MELK
1.09042e-37	0.927518	0.938	0.806	3.71824e-33	0	RPL10
1.33927e-37	-1.60141	0.894	0.972	4.56678e-33	0	NEAT1
1.61342e-37	-1.34319	0.789	0.926	5.5016e-33	0	COL23A1
1.70687e-37	1.79128	0.581	0.22	5.82027e-33	0	CENPU
2.12999e-37	0.686671	0.998	0.998	7.26305e-33	0	ACTG1
2.22345e-37	0.925812	0.958	0.836	7.58174e-33	0	NFATC3
2.84068e-37	-2.32913	0.136	0.461	9.68643e-33	0	TET2
3.50615e-37	-2.44709	0.173	0.512	1.19556e-32	0	SEPTIN11
6.9778e-37	2.48628	0.442	0.12	2.37936e-32	0	ARSG
7.7391e-37	1.11225	0.861	0.577	2.63896e-32	0	SLA
8.31515e-37	-3.35846	0.089	0.387	2.83538e-32	0	FGD5
1.07904e-36	1.29003	0.715	0.393	3.67943e-32	0	C12orf75
1.27125e-36	-1.77084	0.238	0.57	4.33484e-32	0	FLG.AS1
1.31797e-36	0.835265	0.983	0.937	4.49413e-32	0	MT.ND5
1.6611e-36	-5.45584	0.021	0.264	5.66419e-32	0	MB21D2
1.96596e-36	1.21814	0.858	0.62	6.70373e-32	0	SMURF2
3.27629e-36	-2.31801	0.291	0.604	1.11718e-31	0	FRMD4A
4.30091e-36	-1.78723	0.258	0.606	1.46657e-31	0	ACVR1
8.29196e-36	0.685923	0.938	0.764	2.82748e-31	0	RPS24
8.55514e-36	0.824721	0.965	0.866	2.91722e-31	0	RPL37
1.15988e-35	1.33477	0.694	0.335	3.95508e-31	0	BLM
1.59622e-35	-1.98211	0.199	0.544	5.44295e-31	0	AC092142.1
1.78044e-35	-2.54997	0.207	0.519	6.07113e-31	0	INSR
1.86785e-35	0.85246	0.982	0.912	6.36919e-31	0	ARHGEF7
2.09533e-35	-2.15852	0.256	0.592	7.14487e-31	0	AC247036.1
2.3053e-35	1.14784	0.697	0.352	7.86083e-31	0	AMOTL1
2.67875e-35	0.77231	0.937	0.843	9.13429e-31	0	NAP1L1
3.1222e-35	1.53653	0.633	0.292	1.06464e-30	0	SNHG17
4.15839e-35	-1.53661	0.324	0.66	1.41797e-30	0	CD4
4.33424e-35	-4.86573	0.023	0.262	1.47793e-30	0	DSG2
4.52292e-35	-0.836636	0.998	1	1.54227e-30	0	BCL11B
6.73628e-35	1.26974	0.842	0.609	2.297e-30	0	TFRC
8.80823e-35	1.10144	0.688	0.37	3.00352e-30	0	ETFA
1.03517e-34	0.997249	0.759	0.414	3.52981e-30	0	TRIM44
1.92819e-34	-3.75486	0.122	0.4	6.57492e-30	0	TTC28
1.95809e-34	1.06246	0.964	0.813	6.6769e-30	0	TUBB
2.33798e-34	1.10725	0.903	0.708	7.97229e-30	0	RPL27A
2.97123e-34	0.772584	0.959	0.835	1.01316e-29	0	DNMT1
3.7953e-34	1.33414	0.68	0.361	1.29416e-29	0	CNTLN
3.85199e-34	-0.888009	0.986	0.998	1.31349e-29	0	SPTAN1
4.27216e-34	0.770588	0.997	0.989	1.45676e-29	0	TNRC6C
7.006e-34	1.07685	0.897	0.725	2.38898e-29	0	ZCCHC7
7.63466e-34	1.58211	0.41	0.107	2.60334e-29	0	CCNI2
7.92177e-34	-2.16848	0.071	0.349	2.70124e-29	0	TFAP2C
8.39616e-34	-1.10333	0.748	0.919	2.86301e-29	0	ZNF107
1.14708e-33	0.919975	0.834	0.546	3.91141e-29	0	AP001347.1
1.39078e-33	-1.43269	0.919	0.979	4.74242e-29	0	LINC01811
2.35924e-33	1.40438	0.704	0.389	8.04478e-29	0	PDSS1
4.85252e-33	0.887357	0.908	0.704	1.65466e-28	0	KDM4C
4.85758e-33	0.797935	0.932	0.745	1.65639e-28	0	RPSA
4.94369e-33	0.769664	0.983	0.938	1.68575e-28	0	MT.CYB
6.57909e-33	0.761068	0.926	0.732	2.2434e-28	0	ACSF3
6.95937e-33	1.09268	0.581	0.246	2.37308e-28	0	ORC1
9.21602e-33	0.648812	1	0.995	3.14257e-28	0	MT.ND4
1.07876e-32	2.16541	0.495	0.181	3.67847e-28	0	ARHGAP23
1.33347e-32	-3.90412	0.081	0.347	4.54702e-28	0	ANO10
1.93811e-32	-2.82767	0.065	0.32	6.60876e-28	0	ATP10A
2.02932e-32	0.675626	0.965	0.898	6.91977e-28	0	RPLP0
2.08521e-32	-1.20377	0.97	0.989	7.11035e-28	0	CCND3
2.11129e-32	3.64388	0.462	0.183	7.19928e-28	0	AL138720.1
2.85959e-32	-1.60075	0.195	0.512	9.75092e-28	0	CD8A
3.82898e-32	-2.23641	0.149	0.46	1.30564e-27	0	AC093390.2
4.39262e-32	1.01005	0.658	0.312	1.49784e-27	0	POLQ
4.54628e-32	1.10292	0.858	0.68	1.55024e-27	0	NPM1
7.61945e-32	-1.58275	0.223	0.528	2.59816e-27	0	LINC02405
9.22377e-32	1.09083	0.804	0.533	3.14521e-27	0	HNRNPAB
9.84083e-32	0.592645	0.985	0.928	3.35563e-27	0	ILF3
9.90794e-32	0.80927	0.97	0.931	3.37851e-27	0	RPL3
1.49823e-31	1.00282	0.822	0.57	5.10881e-27	0	H3C2
1.65402e-31	0.76409	0.956	0.849	5.64006e-27	0	RPL19
1.68562e-31	0.712683	0.965	0.838	5.7478e-27	0	RCC2
1.84319e-31	1.07126	0.721	0.433	6.28508e-27	0	ZFP36L2
1.85415e-31	-2.43759	0.142	0.433	6.32245e-27	0	CD109
1.87357e-31	1.55549	0.551	0.227	6.38869e-27	0	NCAPH
5.10979e-31	-2.42565	0.428	0.699	1.74239e-26	0	KAZN
6.75203e-31	0.873817	0.795	0.491	2.30237e-26	0	TYMS
8.042e-31	-2.98682	0.198	0.477	2.74224e-26	0	SLC8A1
9.32975e-31	2.54429	0.424	0.132	3.18135e-26	0	AOAH
1.03318e-30	0.754117	0.825	0.505	3.52303e-26	0	CHAF1A
1.05084e-30	-4.21738	0.032	0.257	3.58325e-26	0	LINC02725
1.18173e-30	1.61564	0.519	0.197	4.02959e-26	0	GLIPR2
1.24673e-30	1.04394	0.86	0.62	4.25123e-26	0	MCM5
1.39903e-30	1.58424	0.445	0.141	4.77055e-26	0	FANCG
1.87518e-30	-1.97248	0.332	0.607	6.39417e-26	0	NBEA
2.07269e-30	0.892442	0.897	0.739	7.06768e-26	0	RPS2
2.99746e-30	0.751383	0.952	0.824	1.0221e-25	0	TLN1
3.00588e-30	-2.87364	0.086	0.347	1.02497e-25	0	RFX8
3.53269e-30	1.64105	0.653	0.366	1.20461e-25	0	NINJ2
3.66649e-30	0.749251	0.879	0.681	1.25024e-25	0	RPL41
4.44434e-30	-1.63317	0.572	0.815	1.51548e-25	0	PCDH9
4.71525e-30	1.48425	0.632	0.329	1.60785e-25	0	NEIL3
7.54858e-30	1.6147	0.647	0.342	2.57399e-25	0	H2BC9
7.9426e-30	0.793049	0.846	0.579	2.70835e-25	0	FANCA
8.44324e-30	-2.35272	0.19	0.465	2.87906e-25	0	CTNNA1
1.03872e-29	1.77346	0.383	0.104	3.54193e-25	0	TEC
1.24392e-29	2.09896	0.46	0.162	4.24163e-25	0	COTL1
1.60943e-29	1.20099	0.646	0.345	5.48798e-25	0	ACOT7
2.19579e-29	-1.42569	0.44	0.734	7.48742e-25	0	MLLT3
2.48132e-29	0.808244	0.955	0.808	8.46105e-25	0	PTBP1
2.82846e-29	0.640158	0.879	0.602	9.64476e-25	0	KNTC1
3.10188e-29	1.00347	0.787	0.519	1.05771e-24	0	SASH3
3.51257e-29	0.659229	0.989	0.949	1.19775e-24	0	CAMK1D
5.27381e-29	0.735091	0.991	0.961	1.79832e-24	0	MACROH2A1
5.50353e-29	1.15282	0.774	0.514	1.87665e-24	0	PPP1R16B
5.53614e-29	1.33033	0.632	0.32	1.88777e-24	0	AC010615.2
5.83208e-29	-2.29024	0.155	0.44	1.98868e-24	0	SLC25A29
6.17406e-29	-3.0371	0.139	0.403	2.10529e-24	0	RBFOX2
6.20899e-29	-2.59901	0.095	0.356	2.1172e-24	0	CRPPA
8.5223e-29	0.93219	0.884	0.651	2.90602e-24	0	AFF2
9.51608e-29	0.720273	0.983	0.945	3.24489e-24	0	RPS6
1.08092e-28	2.71675	0.365	0.1	3.68583e-24	0	FBLN7
1.36954e-28	0.947979	0.585	0.259	4.67e-24	0	BRCA2
1.54209e-28	1.19551	0.683	0.379	5.25838e-24	0	CDC45
1.83802e-28	0.747937	0.922	0.748	6.26747e-24	0	EZH2
2.08948e-28	1.01048	0.796	0.558	7.12491e-24	0	JAM3
2.32082e-28	0.776153	0.757	0.444	7.91376e-24	0	DTL
2.67162e-28	1.83768	0.398	0.12	9.10995e-24	0	STOML2
2.84038e-28	0.406488	0.842	0.577	9.68542e-24	0	MCM3
3.46179e-28	1.12274	0.816	0.585	1.18044e-23	0	NCAPG2
3.56357e-28	-1.03222	0.876	0.958	1.21514e-23	0	KCTD1
4.29071e-28	0.652428	0.959	0.882	1.46309e-23	0	RPS16
4.60122e-28	1.03176	0.745	0.475	1.56897e-23	0	PABPC4
4.64544e-28	1.2443	0.722	0.46	1.58405e-23	0	RPL29
4.93809e-28	0.996044	0.86	0.706	1.68384e-23	0	RPL32
5.28022e-28	0.747867	0.986	0.93	1.8005e-23	0	PABPC1
5.32223e-28	1.63436	0.566	0.264	1.81483e-23	0	MCM10
5.76931e-28	1.29417	0.608	0.313	1.96728e-23	0	FANCD2
5.9818e-28	-2.17148	0.087	0.338	2.03973e-23	0	AC020911.2
6.05051e-28	0.833578	0.86	0.629	2.06316e-23	0	FAM102A
6.74421e-28	0.928797	0.784	0.544	2.29971e-23	0	RBL1
8.04976e-28	-1.67282	0.057	0.29	2.74489e-23	0	LINC00648
8.41038e-28	0.963713	0.7	0.398	2.86786e-23	0	CIT
8.44786e-28	-1.70698	0.172	0.458	2.88063e-23	0	DRAXIN
8.91784e-28	-2.10322	0.125	0.393	3.0409e-23	0	SNCA
1.0061e-27	0.48177	0.822	0.525	3.43071e-23	0	FANCI
1.12699e-27	0.861815	0.807	0.551	3.84292e-23	0	CHI3L2
1.20404e-27	-0.812948	0.97	0.996	4.10564e-23	0	SSBP3
1.28083e-27	-1.9263	0.186	0.465	4.36751e-23	0	LTB
1.83476e-27	0.894367	0.704	0.415	6.25633e-23	0	PSIP1
2.15248e-27	1.08309	0.667	0.366	7.33974e-23	0	H2BC12
3.69562e-27	2.37456	0.311	0.065	1.26017e-22	0	DDIT4
4.14871e-27	-1.83245	0.223	0.475	1.41467e-22	0	CTIF
4.16481e-27	1.31798	0.567	0.273	1.42016e-22	0	H2BC17
4.93612e-27	1.18754	0.78	0.509	1.68317e-22	0	H2BC5
5.3535e-27	0.65838	0.962	0.933	1.82549e-22	0	RPS8
5.40275e-27	0.669253	0.985	0.945	1.84228e-22	0	TBCD
5.67779e-27	1.00638	0.94	0.798	1.93607e-22	0	LINC01163
5.98023e-27	-1.73279	0.596	0.762	2.0392e-22	0	SVIL.AS1
6.2377e-27	0.871035	0.937	0.852	2.12699e-22	0	RPS11
6.79614e-27	1.42531	0.576	0.289	2.31742e-22	0	ZGRF1
6.81573e-27	2.48475	0.293	0.055	2.3241e-22	0	RNU2.5P
8.29293e-27	0.781343	0.905	0.757	2.82781e-22	0	RPS14
8.49804e-27	1.0142	0.858	0.651	2.89775e-22	0	TFDP1
9.94858e-27	0.556073	0.934	0.743	3.39237e-22	0	LMNB1
1.1147e-26	0.682694	0.772	0.484	3.80102e-22	0	H1.5
1.15955e-26	-1.1817	0.905	0.984	3.95395e-22	0	PLEC
1.34758e-26	0.665984	0.798	0.521	4.59512e-22	0	FKBP5
1.41283e-26	0.442563	0.944	0.849	4.81761e-22	0	RPL11
1.49114e-26	0.720481	0.906	0.766	5.08464e-22	0	RPL8
1.51733e-26	2.02534	0.449	0.169	5.17394e-22	0	DCTD
1.52274e-26	0.641589	0.976	0.884	5.19239e-22	0	HCFC1
1.5544e-26	0.786071	0.923	0.789	5.30035e-22	0	NCL
1.55554e-26	-0.824599	0.95	0.991	5.30424e-22	0	ITPR2
1.62554e-26	-3.26053	0.087	0.322	5.54291e-22	0	SLC35F3
1.62671e-26	0.796834	0.707	0.419	5.54692e-22	0	ATAD5
1.65168e-26	0.773015	0.784	0.523	5.63205e-22	0	TP53
1.98376e-26	-1.91105	0.238	0.512	6.76444e-22	0	DENND10
2.18492e-26	1.09538	0.759	0.496	7.45035e-22	0	BMPR1A
2.29812e-26	1.22191	0.712	0.435	7.83634e-22	0	DIAPH3
2.39982e-26	2.21754	0.314	0.072	8.18315e-22	0	GAS6.AS1
2.56163e-26	-2.04584	0.146	0.405	8.73489e-22	0	MOCS1
3.07268e-26	1.11635	0.763	0.525	1.04775e-21	0	PUM3
3.71728e-26	0.699141	0.922	0.803	1.26756e-21	0	RPS4X
3.86683e-26	1.13892	0.507	0.208	1.31855e-21	0	Z94721.1
4.3093e-26	0.448038	0.816	0.523	1.46943e-21	0	MCM2
5.24266e-26	0.535191	0.962	0.882	1.78769e-21	0	ARHGDIB
6.04505e-26	0.660168	0.908	0.759	2.0613e-21	0	RBBP4
6.72755e-26	0.483046	0.817	0.526	2.29403e-21	0	PCMTD1
7.19561e-26	-0.907647	0.735	0.884	2.45363e-21	0	AL139021.3
8.3916e-26	3.86202	0.273	0.051	2.86145e-21	0	ST18
1.10295e-25	0.93039	0.814	0.59	3.76096e-21	0	LDHA
1.16079e-25	0.764234	0.858	0.655	3.95818e-21	0	RPS13
1.24307e-25	1.00767	0.712	0.43	4.23876e-21	0	PDE8A
1.38723e-25	0.76743	0.808	0.546	4.73031e-21	0	PRDM2
1.60305e-25	3.09761	0.279	0.051	5.46623e-21	0	SMIM24
1.65991e-25	0.69922	0.646	0.366	5.66011e-21	0	SNHG6
1.79538e-25	1.25265	0.561	0.28	6.12208e-21	0	BUB1B
1.82624e-25	-1.47049	0.288	0.583	6.2273e-21	0	INF2
2.05954e-25	1.60017	0.345	0.092	7.02284e-21	0	CEP44
2.27541e-25	0.951917	0.777	0.548	7.75892e-21	0	GAS5
2.29463e-25	-1.16417	0.611	0.824	7.82447e-21	0	BAZ2B
2.35384e-25	-4.04516	0.048	0.252	8.02637e-21	0	AC005580.1
2.53727e-25	-1.41077	0.584	0.799	8.65183e-21	0	SLC12A7
2.65606e-25	1.03134	0.68	0.393	9.0569e-21	0	WDR62
3.35657e-25	1.01665	0.655	0.377	1.14456e-20	0	IMPDH2
3.5038e-25	0.779882	0.911	0.734	1.19476e-20	0	CDK5RAP2
4.67473e-25	-1.52927	0.326	0.609	1.59404e-20	0	LRRC38
4.74879e-25	0.751737	0.935	0.817	1.61929e-20	0	SLC38A1
4.77315e-25	-1.44479	0.253	0.519	1.62759e-20	0	SETBP1
5.1419e-25	0.72386	0.947	0.843	1.75334e-20	0	PTMA
5.4118e-25	0.643673	0.878	0.68	1.84537e-20	0	RPS21
7.67924e-25	2.75334	0.329	0.092	2.61855e-20	0	POLR1E
1.02492e-24	0.617464	0.923	0.785	3.49488e-20	0	PFN1
1.0279e-24	-1.28751	0.487	0.739	3.50503e-20	0	PTGER4
1.07681e-24	0.521077	0.94	0.829	3.67182e-20	0	RPS19
1.12532e-24	1.09898	0.665	0.393	3.83724e-20	0	VARS1
1.13269e-24	0.62691	0.914	0.794	3.86237e-20	0	NUP214
1.18899e-24	0.713769	0.869	0.695	4.05433e-20	0	RPL31
1.27586e-24	0.657128	0.712	0.43	4.35055e-20	0	SMC2
1.39104e-24	-1.50021	0.575	0.801	4.74331e-20	0	UGP2
1.39658e-24	1.6298	0.43	0.162	4.76218e-20	0	ZDHHC21
1.42282e-24	1.08715	0.843	0.694	4.85167e-20	0	TBC1D2B
1.45976e-24	-1.01273	0.857	0.949	4.97764e-20	0	USP20
1.50623e-24	0.771042	0.762	0.47	5.13609e-20	0	PCNA
1.62653e-24	0.729548	0.913	0.835	5.54631e-20	0	RPL37A
1.88941e-24	1.32588	0.67	0.391	6.44269e-20	0	CENPF
2.04615e-24	-0.927743	0.906	0.982	6.97718e-20	0	OBSCN
2.15648e-24	0.791594	0.897	0.785	7.35337e-20	0	RPL18
2.38536e-24	-1.47574	0.431	0.699	8.13384e-20	0	CD38
2.52998e-24	-0.674376	1	1	8.62696e-20	0	MED13L
2.62869e-24	0.798908	0.931	0.78	8.96358e-20	0	TSPAN5
2.68166e-24	0.85735	0.52	0.232	9.1442e-20	0	EIF4A3
2.7651e-24	-1.84475	0.288	0.553	9.42872e-20	0	CALM1
2.92865e-24	0.720921	0.801	0.616	9.98641e-20	0	RPL35
3.23928e-24	0.929181	0.701	0.41	1.10456e-19	0	CCDC15
3.2575e-24	3.14088	0.267	0.051	1.11078e-19	0	CD83
3.25994e-24	0.643178	0.893	0.755	1.11161e-19	0	RPL35A
3.97374e-24	0.51932	0.991	0.975	1.355e-19	0	RNU4.1
4.48953e-24	2.13992	0.377	0.129	1.53089e-19	0	EMID1
5.01009e-24	0.716131	0.747	0.474	1.70839e-19	0	HMGN2
6.62744e-24	0.945644	0.899	0.704	2.25989e-19	0	H1.4
7.07125e-24	1.28552	0.431	0.162	2.41123e-19	0	NAF1
7.55943e-24	0.506914	0.837	0.533	2.57769e-19	0	BRIP1
8.08661e-24	0.504843	0.994	0.944	2.75745e-19	0	ITGAL
8.44495e-24	1.13263	0.725	0.523	2.87964e-19	0	TARBP1
8.92889e-24	0.96575	0.774	0.509	3.04466e-19	0	LIG1
9.17137e-24	1.46194	0.428	0.165	3.12734e-19	0	PLAA
9.39931e-24	1.69418	0.489	0.225	3.20507e-19	0	CENPM
1.0776e-23	0.669676	0.79	0.539	3.6745e-19	0	MCM4
1.08677e-23	2.16951	0.267	0.051	3.70578e-19	0	AC016866.1
1.31768e-23	1.08168	0.557	0.29	4.49315e-19	0	MTSS2
1.35436e-23	0.438118	0.965	0.893	4.61822e-19	0	MT.ATP6
1.6528e-23	1.45727	0.424	0.155	5.63588e-19	0	PDK1
1.79747e-23	1.37046	0.695	0.461	6.1292e-19	0	FLNB
1.89869e-23	0.890795	0.587	0.31	6.47435e-19	0	TAFA2
2.07156e-23	2.18775	0.326	0.092	7.0638e-19	0	MTCL1
2.38273e-23	-2.21757	0.155	0.401	8.12487e-19	0	TLN2
2.50435e-23	0.596494	0.952	0.907	8.53958e-19	0	RPL13A
3.07513e-23	-2.40314	0.211	0.449	1.04859e-18	0	PLPP3
3.72578e-23	1.65647	0.428	0.173	1.27045e-18	0	GEN1
3.76474e-23	-1.30282	0.605	0.819	1.28374e-18	0	AC092691.1
4.17794e-23	-1.12384	0.652	0.863	1.42463e-18	0	SUPT3H
4.3188e-23	0.603957	0.897	0.764	1.47267e-18	0	RPS25
4.39235e-23	0.882661	0.706	0.424	1.49775e-18	0	PDE9A
4.39279e-23	-1.56534	0.282	0.551	1.4979e-18	0	TRIB2
4.41389e-23	0.584365	0.849	0.618	1.50509e-18	0	NCAPD3
4.43393e-23	0.989777	0.558	0.29	1.51193e-18	0	KIF15
6.29746e-23	-2.42468	0.268	0.5	2.14737e-18	0	BMPR1B
6.31419e-23	-1.31688	0.484	0.722	2.15307e-18	0	PAWR
6.32443e-23	1.62557	0.508	0.236	2.15657e-18	0	TESC
6.80547e-23	0.729942	0.929	0.836	2.3206e-18	0	OR11H2
7.03997e-23	0.624406	0.944	0.827	2.40056e-18	0	RPLP2
7.65746e-23	0.617566	0.858	0.662	2.61112e-18	0	HNRNPDL
8.29343e-23	1.35607	0.534	0.262	2.82798e-18	0	CHTF18
8.60667e-23	-2.70845	0.077	0.289	2.93479e-18	0	DSCAML1
8.74309e-23	-2.15685	0.115	0.345	2.9813e-18	0	TP53INP1
9.53264e-23	1.20792	0.561	0.296	3.25053e-18	0	LSM4
1.43374e-22	0.64981	0.937	0.849	4.8889e-18	0	SF3B3
1.54935e-22	0.84102	0.659	0.393	5.28313e-18	0	ZNF519
1.56207e-22	-0.953687	0.846	0.944	5.3265e-18	0	MGAT4A
1.6202e-22	0.48844	0.899	0.732	5.52472e-18	0	SNHG29
1.62105e-22	-2.72033	0.087	0.303	5.52762e-18	0	KLF2
1.71579e-22	-1.49289	0.308	0.569	5.85069e-18	0	EPB41L5
1.78702e-22	1.0022	0.623	0.373	6.09358e-18	0	AK3
1.89538e-22	-2.15965	0.063	0.269	6.46305e-18	0	FCGRT
1.93551e-22	0.722463	0.897	0.746	6.59991e-18	0	SRSF2
2.02163e-22	0.92423	0.83	0.66	6.89356e-18	0	TMEM123
2.34543e-22	0.420096	0.766	0.528	7.99769e-18	0	SNHG1
2.44625e-22	1.08952	0.529	0.268	8.34147e-18	0	ZNF93
2.47165e-22	1.16164	0.638	0.371	8.42808e-18	0	ODC1
2.59985e-22	1.26948	0.525	0.262	8.86523e-18	0	H2BC15
2.67449e-22	0.440922	0.979	0.947	9.11973e-18	0	SMARCC1
2.79794e-22	1.2923	0.707	0.451	9.5407e-18	0	H2AC8
3.28023e-22	0.612663	0.923	0.746	1.11853e-17	0	H1.3
3.78726e-22	-1.00692	0.833	0.93	1.29142e-17	0	BCL2L1
3.98877e-22	1.70176	0.46	0.204	1.36013e-17	0	AC005833.2
4.05831e-22	0.754508	0.819	0.563	1.38384e-17	0	TOPBP1
4.13157e-22	-0.846787	0.876	0.958	1.40882e-17	0	TMEM132C
4.17689e-22	1.21004	0.615	0.366	1.42428e-17	0	B4GALT1
4.56033e-22	1.11206	0.555	0.285	1.55503e-17	0	H2AC12
4.5738e-22	0.751815	0.716	0.468	1.55962e-17	0	DNA2
4.88137e-22	0.979677	0.763	0.549	1.6645e-17	0	RPL36
4.98046e-22	0.857333	0.735	0.467	1.69829e-17	0	MTHFD1L
5.46993e-22	0.616181	0.668	0.377	1.86519e-17	0	H2AC11
6.26977e-22	0.73461	0.827	0.613	2.13793e-17	0	ATAD2
6.49491e-22	1.1716	0.486	0.224	2.2147e-17	0	SPCS3
6.83972e-22	0.455691	0.98	0.935	2.33227e-17	0	CNOT1
7.90494e-22	1.44554	0.446	0.187	2.69551e-17	0	H2BC13
8.50389e-22	0.608868	1	1	2.89974e-17	0	TCF7
9.50624e-22	0.449014	0.998	0.996	3.24153e-17	0	SRRM2
1.0069e-21	1.14737	0.478	0.218	3.43344e-17	0	KIF24
1.02061e-21	0.46039	0.92	0.771	3.48017e-17	0	MAT2A
1.03794e-21	0.627947	0.977	0.945	3.53928e-17	0	RPL13
1.12266e-21	0.741256	0.843	0.641	3.82816e-17	0	RFWD3
1.17101e-21	0.999524	0.652	0.403	3.99303e-17	0	EIF5A
1.34829e-21	1.44003	0.371	0.129	4.59754e-17	0	PEBP1
1.37687e-21	0.678201	0.922	0.81	4.69498e-17	0	NIN
1.41898e-21	-1.07452	0.422	0.69	4.83856e-17	0	TTTY14
1.48158e-21	0.71848	0.864	0.665	5.05203e-17	0	EIPR1
1.79816e-21	0.710379	0.754	0.525	6.13155e-17	0	MTHFD1
1.91024e-21	0.984325	0.685	0.437	6.51372e-17	0	DDX21
2.14107e-21	0.676769	0.848	0.664	7.30085e-17	0	TENT4A
2.33534e-21	0.922373	0.811	0.616	7.96327e-17	0	RPL27
2.45349e-21	0.508854	0.941	0.827	8.36617e-17	0	TRIM28
2.58094e-21	0.597815	0.968	0.875	8.80075e-17	0	ZMIZ1
2.86811e-21	0.672489	0.934	0.845	9.77997e-17	0	RPS9
3.33278e-21	0.66966	0.824	0.627	1.13644e-16	0	RPL38
3.36691e-21	0.574451	0.934	0.852	1.14808e-16	0	TRA2B
3.5364e-21	0.840724	0.748	0.493	1.20588e-16	0	BTBD11
3.55738e-21	0.757511	0.774	0.54	1.21303e-16	0	TNPO2
4.06838e-21	-2.03064	0.273	0.514	1.38728e-16	0	AP005273.2
4.74734e-21	1.10831	0.49	0.234	1.61879e-16	0	ECHDC2
4.95117e-21	-1.78114	0.178	0.419	1.6883e-16	0	RHEX
5.38787e-21	0.675595	0.706	0.445	1.83721e-16	0	KAT2B
6.18867e-21	0.720007	0.805	0.544	2.11028e-16	0	NEDD9
7.0735e-21	0.625135	0.943	0.87	2.41199e-16	0	NONO
7.20111e-21	0.45773	0.661	0.403	2.45551e-16	0	ANKH
7.35592e-21	-1.63899	0.178	0.408	2.5083e-16	0	SPSB4
7.46123e-21	-0.802523	0.896	0.975	2.5442e-16	0	CD247
7.71294e-21	0.663232	0.926	0.813	2.63004e-16	0	RFX3
7.93862e-21	1.15501	0.615	0.368	2.70699e-16	0	MYBBP1A
8.67652e-21	-0.987013	0.57	0.757	2.95861e-16	0	ARRB1
8.71176e-21	0.486869	0.914	0.801	2.97062e-16	0	RPL10A
8.7789e-21	2.31591	0.333	0.12	2.99352e-16	0	TRAK1
8.84101e-21	0.984544	0.456	0.199	3.0147e-16	0	CIP2A
8.93171e-21	0.468736	0.854	0.676	3.04562e-16	0	RNF4
9.09759e-21	0.735721	0.528	0.276	3.10219e-16	0	TTC39B
9.38557e-21	1.46057	0.471	0.225	3.20039e-16	0	FNIP2
9.48629e-21	1.85119	0.41	0.173	3.23473e-16	0	H2BC14
1.1563e-20	1.35008	0.49	0.252	3.94288e-16	0	SNHG8
1.22428e-20	0.599094	0.849	0.667	4.17466e-16	0	TUBGCP3
1.28375e-20	0.577825	0.748	0.532	4.37746e-16	0	HLA.E
1.73522e-20	0.610839	0.97	0.921	5.91693e-16	0	SNRNP200
1.73892e-20	0.658763	0.9	0.794	5.92955e-16	0	RPS29
1.91417e-20	1.3798	0.64	0.398	6.52713e-16	0	TMED8
1.95641e-20	1.02456	0.564	0.283	6.67115e-16	0	DCAF16
1.96256e-20	0.860165	0.771	0.558	6.69215e-16	0	PCBP2
1.97352e-20	0.751583	0.84	0.664	6.7295e-16	0	IQGAP2
2.30956e-20	-2.13899	0.161	0.389	7.87535e-16	0	CLIP3
2.42016e-20	0.96978	0.474	0.227	8.25249e-16	0	XRCC2
2.45075e-20	-0.384467	1	1	8.35683e-16	0	RUNX1
2.47339e-20	1.01456	0.354	0.13	8.43402e-16	0	TTC16
2.57448e-20	0.545588	0.965	0.926	8.7787e-16	0	FUS
2.71e-20	0.756985	0.769	0.542	9.24083e-16	0	SELENOI
2.80646e-20	-2.13298	0.284	0.518	9.56976e-16	0	S1PR1
3.0119e-20	1.46613	0.468	0.224	1.02703e-15	0	H2BC3
3.62596e-20	0.944994	0.664	0.423	1.23642e-15	0	PIAS2
3.70773e-20	0.422745	0.983	0.924	1.2643e-15	0	MT.ND1
4.08929e-20	1.04911	0.584	0.357	1.39441e-15	0	EEF1B2
4.18332e-20	0.583681	0.643	0.359	1.42647e-15	0	CLSPN
4.42879e-20	0.519564	0.762	0.509	1.51017e-15	0	LIN54
4.84692e-20	0.695921	0.629	0.387	1.65275e-15	0	HLA.A
4.95155e-20	-2.1665	0.095	0.296	1.68843e-15	0	SLC22A23
5.13609e-20	0.632768	0.979	0.94	1.75136e-15	0	PLCL1
5.14209e-20	0.514042	0.98	0.954	1.7534e-15	0	SFPQ
5.22835e-20	0.772197	0.855	0.724	1.78282e-15	0	INPP5D
5.29886e-20	0.425847	0.65	0.38	1.80686e-15	0	H3C10
5.4845e-20	0.687593	0.733	0.489	1.87016e-15	0	RRM1
5.63078e-20	1.12415	0.612	0.38	1.92004e-15	0	WDR76
5.6788e-20	0.495346	0.87	0.738	1.93641e-15	0	BACH2
5.85554e-20	0.436569	0.848	0.644	1.99668e-15	0	CORO1A
6.55871e-20	0.514058	0.917	0.773	2.23646e-15	0	STMN1
6.71373e-20	1.56664	0.632	0.428	2.28932e-15	0	PALLD
8.69992e-20	1.25206	0.59	0.342	2.96658e-15	0	CDT1
9.21855e-20	0.885933	0.83	0.644	3.14343e-15	0	NCAPD2
9.54894e-20	1.03333	0.701	0.454	3.25609e-15	0	H2BC8
9.66398e-20	0.679336	0.845	0.697	3.29532e-15	0	YBX1
1.04532e-19	1.3323	0.49	0.246	3.56442e-15	0	ASPM
1.04911e-19	0.864499	0.783	0.574	3.57736e-15	0	RPL6
1.06334e-19	1.1584	0.523	0.271	3.62588e-15	0	CKMT2.AS1
1.30359e-19	0.834747	0.587	0.335	4.4451e-15	0	CHRNA3
1.33722e-19	0.950811	0.689	0.489	4.55977e-15	0	BASP1
1.37171e-19	0.794203	0.771	0.546	4.6774e-15	0	WAKMAR2
1.409e-19	0.533591	0.866	0.664	4.80455e-15	0	NDUFAF6
1.43565e-19	1.09566	0.608	0.349	4.89543e-15	0	TACC3
1.45149e-19	-2.03083	0.118	0.32	4.94943e-15	0	ANXA2
1.51502e-19	0.558802	0.603	0.34	5.16608e-15	0	RAD54L
1.55635e-19	-0.986967	0.78	0.908	5.30699e-15	0	ERICH1
1.62591e-19	1.03758	0.754	0.551	5.5442e-15	0	H4C3
1.73495e-19	0.451433	0.652	0.391	5.916e-15	0	TIMELESS
1.74455e-19	0.451045	0.884	0.694	5.94875e-15	0	SMC1A
1.75113e-19	-1.16591	0.511	0.732	5.97118e-15	0	PEAK1
1.77233e-19	1.53317	0.434	0.208	6.04348e-15	0	RCL1
1.78752e-19	0.833106	0.584	0.322	6.09526e-15	0	H3C3
2.00843e-19	-0.906915	0.998	0.998	6.84855e-15	0	LSAMP
2.06417e-19	1.27556	0.578	0.34	7.03863e-15	0	KIAA2026
2.06613e-19	1.02636	0.617	0.391	7.04531e-15	0	KLHL23
2.35851e-19	0.673432	0.63	0.371	8.0423e-15	0	WDR90
2.38627e-19	0.942794	0.689	0.468	8.13696e-15	0	NSUN2
2.38978e-19	0.765028	0.709	0.472	8.1489e-15	0	MRE11
2.5062e-19	1.23372	0.602	0.361	8.5459e-15	0	TPI1
2.57903e-19	0.421246	0.846	0.66	8.79423e-15	0	POU2F1
2.589e-19	0.634202	0.733	0.519	8.82823e-15	0	PRPF19
2.84291e-19	1.40168	0.415	0.183	9.69405e-15	0	H2AC14
2.88506e-19	0.606131	0.929	0.826	9.83778e-15	0	RPS23
3.14914e-19	1.52295	0.282	0.085	1.07383e-14	0	SHANK3
3.80942e-19	0.941826	0.673	0.444	1.29897e-14	0	ATP8A1
4.24358e-19	0.554572	0.946	0.882	1.44702e-14	0	EEF1A1
4.25977e-19	1.28529	0.496	0.261	1.45254e-14	0	TRAPPC11
4.27298e-19	0.999097	0.448	0.208	1.45704e-14	0	EXO1
4.48058e-19	-3.07606	0.089	0.278	1.52783e-14	0	S100A10
4.50698e-19	0.828615	0.792	0.562	1.53684e-14	0	CTPS1
4.9374e-19	-0.68682	0.988	1	1.6836e-14	0	PRKCB
4.97897e-19	0.810182	0.848	0.699	1.69778e-14	0	UBA52
5.08048e-19	0.550568	0.739	0.551	1.73239e-14	0	CLTA
5.75585e-19	-2.30903	0.13	0.338	1.96269e-14	0	BACE2
6.23377e-19	1.56575	0.371	0.15	2.12565e-14	0	DUSP2
6.41222e-19	0.473457	0.84	0.643	2.1865e-14	0	MCM6
6.45132e-19	-1.38983	0.468	0.683	2.19984e-14	0	ABR
6.57237e-19	-1.72883	0.186	0.407	2.24111e-14	0	TNK2
6.67387e-19	-1.54897	0.25	0.491	2.27572e-14	0	SELPLG
6.92556e-19	-0.806396	0.958	0.97	2.36155e-14	0	SCN2A
7.24218e-19	0.604176	0.538	0.29	2.46951e-14	0	CENPJ
7.5509e-19	0.943271	0.472	0.232	2.57478e-14	0	SNHG12
7.75811e-19	-0.778233	0.718	0.884	2.64544e-14	0	FGFR1
8.82286e-19	0.785835	0.781	0.574	3.00851e-14	0	AC022966.1
9.36601e-19	0.584174	0.931	0.842	3.19372e-14	0	EWSR1
9.95528e-19	-0.892326	0.612	0.829	3.39465e-14	0	KDM4B
1.05293e-18	0.424508	0.833	0.621	3.59039e-14	0	MAPKAPK3
1.05825e-18	-0.776155	0.97	0.993	3.60854e-14	0	SERINC5
1.08486e-18	2.27531	0.308	0.106	3.69927e-14	0	RORC
1.10877e-18	0.425154	0.872	0.754	3.78079e-14	0	TRIM24
1.17079e-18	0.499642	0.781	0.585	3.99228e-14	0	RPL24
1.20023e-18	0.808078	0.67	0.407	4.09266e-14	0	E2F1
1.27845e-18	0.652983	0.747	0.518	4.35939e-14	0	SMAP2
1.33337e-18	0.256344	0.891	0.69	4.54665e-14	0	NASP
1.33406e-18	1.19473	0.511	0.292	4.54901e-14	0	ANLN
1.44395e-18	0.588603	0.796	0.604	4.92371e-14	0	RPS7
1.49497e-18	1.04462	0.673	0.472	5.09769e-14	0	DNAJB1
1.51062e-18	0.581994	0.932	0.822	5.15106e-14	0	RPS20
1.51782e-18	1.49634	0.276	0.081	5.17561e-14	0	FAM135A
1.58688e-18	0.569423	0.511	0.268	5.41111e-14	0	ARFIP1
1.61715e-18	-1.98501	0.205	0.424	5.51433e-14	0	TMPRSS3
1.70777e-18	0.700453	0.67	0.424	5.82333e-14	0	MRPS25
1.71549e-18	0.934878	0.456	0.215	5.84964e-14	0	KIF18B
1.72544e-18	0.986683	0.501	0.278	5.88358e-14	0	RPS2P5
1.80028e-18	0.456505	0.953	0.849	6.13876e-14	0	AJAP1
2.10851e-18	1.1399	0.665	0.438	7.18981e-14	0	H2BC4
2.14045e-18	-0.842772	0.724	0.87	7.29872e-14	0	CCSER2
2.18043e-18	0.801017	0.792	0.621	7.43504e-14	0	EIF3L
2.32508e-18	0.888632	0.422	0.194	7.9283e-14	0	PRIMPOL
2.4495e-18	0.833389	0.786	0.602	8.35257e-14	0	C2CD3
2.46833e-18	0.755162	0.697	0.451	8.41676e-14	0	EPB41L2
2.89419e-18	0.792366	0.534	0.294	9.86891e-14	0	CDK2
3.07977e-18	0.859129	0.759	0.558	1.05017e-13	0	GMPS
3.50812e-18	0.486556	0.974	0.951	1.19623e-13	0	RACK1
3.65733e-18	0.80622	0.89	0.768	1.24711e-13	0	ATG10
3.69263e-18	1.97254	0.253	0.069	1.25915e-13	0	ADGRF3
3.88422e-18	0.683583	0.802	0.643	1.32448e-13	0	LRP5
3.91142e-18	0.692241	0.677	0.421	1.33376e-13	0	PAICS
3.97216e-18	0.394794	0.775	0.597	1.35447e-13	0	TCP1
4.13449e-18	0.792556	0.733	0.53	1.40982e-13	0	CEP57
4.38196e-18	0.502169	0.665	0.424	1.4942e-13	0	RFC3
4.42404e-18	-0.7438	0.925	0.981	1.50855e-13	0	RUFY3
4.47226e-18	1.11766	0.563	0.333	1.525e-13	0	CENPO
4.65516e-18	0.850075	0.698	0.454	1.58736e-13	0	TTF2
4.81421e-18	1.11311	0.401	0.178	1.6416e-13	0	DSN1
4.82505e-18	0.723655	0.765	0.597	1.64529e-13	0	CSNK1G2
4.99594e-18	0.607372	0.866	0.718	1.70357e-13	0	H2AZ2
5.07449e-18	1.25161	0.552	0.327	1.73035e-13	0	ZNF652
5.21067e-18	1.25712	0.383	0.165	1.77679e-13	0	RECK
5.23487e-18	0.623344	0.917	0.817	1.78504e-13	0	CEP192
5.25617e-18	0.760945	0.828	0.643	1.7923e-13	0	RNF44
5.56925e-18	0.902111	0.576	0.345	1.89906e-13	0	OAS3
5.61677e-18	0.940846	0.523	0.271	1.91526e-13	0	H3C7
5.9573e-18	0.733519	0.774	0.581	2.03138e-13	0	NPAT
6.03506e-18	0.541299	0.9	0.778	2.05789e-13	0	SCMH1
6.44108e-18	0.859118	0.768	0.602	2.19634e-13	0	ATF4
6.68641e-18	0.782819	0.828	0.613	2.28e-13	0	MMS22L
7.86788e-18	1.99777	0.279	0.09	2.68287e-13	0	CDKN2AIP
7.95528e-18	1.25	0.564	0.326	2.71267e-13	0	RANBP1
8.02086e-18	0.558533	0.513	0.266	2.73503e-13	0	CDC25A
8.09566e-18	-0.748534	0.762	0.903	2.76054e-13	0	ERC1
8.34536e-18	0.590413	0.757	0.549	2.84568e-13	0	PDPR
8.9397e-18	0.980191	0.689	0.467	3.04835e-13	0	KIF22
9.21857e-18	0.691797	0.851	0.711	3.14344e-13	0	EIF3B
9.35117e-18	0.915553	0.741	0.544	3.18866e-13	0	QARS1
9.54554e-18	0.256798	0.805	0.609	3.25493e-13	0	REV3L
9.98601e-18	0.882764	0.418	0.19	3.40513e-13	0	SNHG7
1.03183e-17	0.896997	0.579	0.347	3.51844e-13	0	H2BC11
1.03362e-17	0.360613	0.721	0.509	3.52454e-13	0	MCMBP
1.15196e-17	0.806	0.618	0.373	3.92806e-13	0	TERT
1.16542e-17	-1.24572	0.489	0.701	3.97395e-13	0	ARHGAP5
1.26126e-17	1.3092	0.25	0.067	4.30078e-13	0	IFFO2
1.27752e-17	0.480187	0.781	0.577	4.35622e-13	0	SLC16A7
1.35497e-17	0.502713	0.953	0.88	4.6203e-13	0	CFL1
1.42216e-17	0.853661	0.652	0.428	4.84942e-13	0	SFT2D1
1.51547e-17	0.651749	0.765	0.567	5.1676e-13	0	PTDSS1
1.57679e-17	0.876114	0.484	0.255	5.37668e-13	0	CD48
1.59704e-17	0.525737	0.961	0.877	5.44575e-13	0	GATAD2A
1.60108e-17	0.664207	0.704	0.514	5.45953e-13	0	EIF2S3
1.64219e-17	0.378084	0.941	0.87	5.5997e-13	0	RPL5
1.88563e-17	-1.35724	0.549	0.725	6.42983e-13	0	ATRNL1
1.93549e-17	1.787	0.373	0.162	6.59983e-13	0	HJURP
1.95581e-17	0.643363	0.842	0.694	6.66912e-13	0	SRPK1
2.00854e-17	0.576084	0.925	0.845	6.84894e-13	0	NOP53
2.09173e-17	0.438102	0.89	0.754	7.1326e-13	0	RPL23
2.27737e-17	-1.58267	0.419	0.607	7.76561e-13	0	AC124852.1
2.47105e-17	1.02374	0.569	0.331	8.42602e-13	0	MICAL1
2.52985e-17	0.472011	0.943	0.875	8.62653e-13	0	RPL4
2.60233e-17	0.490012	0.71	0.491	8.87369e-13	0	NUP155
2.73145e-17	1.23271	0.395	0.176	9.31396e-13	0	H2AC15
2.79011e-17	1.01735	0.501	0.275	9.51399e-13	0	RFC2
2.87748e-17	1.25735	0.312	0.111	9.8119e-13	0	TRAF3IP2
3.07312e-17	0.651742	0.805	0.63	1.0479e-12	0	SPRED2
3.17352e-17	0.486856	0.836	0.68	1.08214e-12	0	DGKD
3.20555e-17	0.815094	0.692	0.477	1.09306e-12	0	PPRC1
3.30752e-17	0.607216	0.633	0.405	1.12783e-12	0	CHEK1
3.32036e-17	0.731016	0.744	0.544	1.13221e-12	0	SNHG5
3.36745e-17	0.994115	0.534	0.313	1.14827e-12	0	H2AX
3.44912e-17	-0.864925	0.882	0.942	1.17611e-12	0	ALDH1A2
4.14128e-17	-1.04499	0.531	0.732	1.41214e-12	0	KLC1
4.53394e-17	-1.70429	0.183	0.393	1.54603e-12	0	ARMCX4
5.01445e-17	0.724044	0.683	0.481	1.70988e-12	0	PPM1G
5.02791e-17	1.29813	0.522	0.292	1.71447e-12	0	TOP2A
5.74183e-17	0.895344	0.54	0.308	1.95791e-12	0	C19orf48
5.82928e-17	-0.796728	0.814	0.91	1.98773e-12	0	IKZF2
5.85603e-17	1.51795	0.326	0.127	1.99685e-12	0	DEPDC1B
6.07392e-17	1.28691	0.318	0.12	2.07115e-12	0	VASH2
6.30473e-17	-1.19065	0.43	0.646	2.14985e-12	0	BBS9
6.3975e-17	0.40192	0.958	0.893	2.18148e-12	0	LCP1
6.39977e-17	1.22605	0.46	0.236	2.18226e-12	0	FOXM1
6.44494e-17	0.618708	0.857	0.702	2.19766e-12	0	RPS27A
6.53751e-17	0.986129	0.469	0.241	2.22923e-12	0	H2BC10
6.67776e-17	1.56556	0.278	0.09	2.27705e-12	0	DPY19L1
6.7026e-17	-1.93192	0.087	0.266	2.28552e-12	0	AC008969.1
7.12682e-17	1.82591	0.271	0.09	2.43017e-12	0	POU2AF1
7.18204e-17	0.873763	0.462	0.243	2.449e-12	0	CCDC171
7.24996e-17	-1.34302	0.367	0.579	2.47216e-12	0	MTURN
7.3224e-17	-2.5643	0.089	0.259	2.49686e-12	0	DLGAP2
7.47416e-17	0.679197	0.753	0.502	2.54861e-12	0	CDCA7
7.55504e-17	-1.2327	0.256	0.472	2.57619e-12	0	STAT4
7.68069e-17	1.02531	0.602	0.401	2.61904e-12	0	H2BC7
7.89862e-17	0.463041	0.902	0.775	2.69335e-12	0	USP3
8.02964e-17	0.840573	0.774	0.592	2.73803e-12	0	WRN
8.44133e-17	0.686318	0.759	0.567	2.87841e-12	0	SRRM1
8.86317e-17	-0.796155	0.911	0.967	3.02225e-12	0	CCDC88C
9.41722e-17	-0.966362	0.347	0.586	3.21118e-12	0	SKI
1.01722e-16	0.734216	0.632	0.408	3.46863e-12	0	RPL18A
1.06077e-16	1.11061	0.434	0.211	3.61713e-12	0	NCAPG
1.16779e-16	0.382327	0.992	0.954	3.98205e-12	0	HNRNPC
1.20614e-16	-1.55747	0.367	0.565	4.11282e-12	0	HDAC9
1.20886e-16	-1.51579	0.326	0.548	4.12208e-12	0	PLXNA3
1.21763e-16	1.68034	0.345	0.143	4.15201e-12	0	CEP55
1.24448e-16	1.01932	0.466	0.245	4.24354e-12	0	H2BC6
1.31971e-16	1.19396	0.508	0.292	4.5001e-12	0	ADAM22
1.33529e-16	1.0757	0.674	0.475	4.5532e-12	0	PHB2
1.34814e-16	0.541736	0.946	0.905	4.59701e-12	0	LARP1
1.36569e-16	-0.929793	0.747	0.875	4.65686e-12	0	MARK3
1.38801e-16	1.48535	0.356	0.155	4.73298e-12	0	MYO1B
1.39337e-16	0.796381	0.549	0.317	4.75124e-12	0	H4C4
1.41423e-16	2.48003	0.279	0.095	4.82239e-12	0	AC007780.1
1.42229e-16	1.38397	0.499	0.287	4.84987e-12	0	POLE2
1.42495e-16	-1.48932	0.306	0.525	4.85894e-12	0	SLC44A2
1.49476e-16	0.726599	0.751	0.577	5.09699e-12	0	NUP58
1.51354e-16	1.13451	0.465	0.245	5.16101e-12	0	H2AC4
1.53647e-16	1.19306	0.431	0.217	5.2392e-12	0	SASS6
1.55883e-16	0.455788	0.925	0.819	5.31545e-12	0	PGK1
1.61033e-16	-0.925377	0.857	0.935	5.49107e-12	0	CNOT6
1.6344e-16	0.662306	0.775	0.569	5.57315e-12	0	SUCLG2
1.64088e-16	0.877453	0.572	0.35	5.59524e-12	0	MRPL37
1.72123e-16	0.673235	0.685	0.482	5.86923e-12	0	RNPS1
1.77314e-16	0.82336	0.51	0.294	6.04624e-12	0	ZNF331
1.88232e-16	0.343557	0.998	0.993	6.41853e-12	0	ATP2A3
1.96624e-16	1.30539	0.496	0.287	6.70467e-12	0	AKAP7
2.02858e-16	-0.782763	0.603	0.787	6.91726e-12	0	DGLUCY
2.15577e-16	0.454928	0.549	0.315	7.35095e-12	0	RHOU
2.17985e-16	0.597183	0.848	0.715	7.43309e-12	0	RBMX
2.22814e-16	0.590205	0.511	0.278	7.59772e-12	0	KIF11
2.33922e-16	0.884612	0.661	0.442	7.97651e-12	0	NEK1
2.4402e-16	0.650009	0.549	0.31	8.32084e-12	0	CEP72
2.4582e-16	0.659347	0.763	0.611	8.3822e-12	0	RPL15
2.46574e-16	0.773651	0.747	0.579	8.40794e-12	0	RPL14
2.60444e-16	-0.886645	0.78	0.887	8.88089e-12	0	PEX5L
2.6784e-16	-1.46971	0.264	0.479	9.13308e-12	0	GABBR1
2.78472e-16	1.69988	0.33	0.13	9.49561e-12	0	ZBTB5
2.89721e-16	0.576512	0.876	0.743	9.8792e-12	0	SRSF7
3.19439e-16	0.824822	0.623	0.401	1.08926e-11	0	SH3BP2
3.20933e-16	0.434711	0.751	0.528	1.09435e-11	0	NOLC1
3.38968e-16	0.433293	1	1	1.15585e-11	0	LSM3
3.65799e-16	0.410263	0.896	0.75	1.24734e-11	0	FBXW7
3.75713e-16	1.16417	0.454	0.232	1.28114e-11	0	ZNF420
3.86071e-16	1.49756	0.356	0.155	1.31646e-11	0	RAD51AP1
3.96752e-16	0.455428	0.78	0.563	1.35289e-11	0	RBM15
3.96764e-16	0.99728	0.594	0.371	1.35293e-11	0	H4C6
3.97428e-16	0.677452	0.861	0.729	1.35519e-11	0	NUP153
4.02118e-16	0.406617	0.911	0.827	1.37118e-11	0	PTK2B
4.07913e-16	0.523903	0.793	0.599	1.39094e-11	0	RTTN
4.16907e-16	0.623427	0.623	0.405	1.42161e-11	0	EPRS1
4.34954e-16	1.39771	0.52	0.306	1.48315e-11	0	KNL1
4.42141e-16	0.444367	0.961	0.952	1.50766e-11	0	RPS3
4.43675e-16	0.54779	0.472	0.241	1.51289e-11	0	ZWINT
4.56111e-16	0.587801	0.557	0.319	1.55529e-11	0	EMC3.AS1
4.69832e-16	1.04921	0.588	0.357	1.60208e-11	0	PLXNB1
4.77764e-16	0.568934	0.855	0.724	1.62913e-11	0	HIPK2
4.82221e-16	0.356622	0.893	0.752	1.64433e-11	0	SPATA5
4.85008e-16	0.911914	0.629	0.423	1.65383e-11	0	RPL23A
4.98869e-16	-1.32816	0.27	0.488	1.70109e-11	0	IL7R
5.01493e-16	0.927239	0.724	0.54	1.71004e-11	0	CMSS1
5.13598e-16	0.607618	0.621	0.415	1.75132e-11	0	PIGL
5.26584e-16	0.619332	0.753	0.556	1.7956e-11	0	LMNB2
5.30215e-16	1.09405	0.385	0.173	1.80798e-11	0	GINS4
5.47467e-16	2.51324	0.258	0.083	1.86681e-11	0	LY9
5.70654e-16	0.571038	0.878	0.734	1.94587e-11	0	NUCKS1
5.94748e-16	0.77171	0.57	0.343	2.02803e-11	0	ZNF714
6.02683e-16	0.509126	0.97	0.93	2.05509e-11	0	EP400
6.40421e-16	0.489056	0.882	0.768	2.18377e-11	0	PHRF1
7.04731e-16	-1.69415	0.134	0.324	2.40306e-11	0	HKDC1
7.21402e-16	0.539751	0.941	0.863	2.45991e-11	0	BRD2
7.59582e-16	1.06709	0.486	0.254	2.5901e-11	0	SIDT1
7.75471e-16	0.689695	0.732	0.509	2.64428e-11	0	MAPKAPK5
7.90585e-16	0.871588	0.685	0.472	2.69581e-11	0	CD5
7.93304e-16	0.764373	0.828	0.683	2.70509e-11	0	TCERG1
8.09796e-16	0.549655	0.649	0.424	2.76132e-11	0	IDH3A
8.10141e-16	-1.29513	0.439	0.637	2.7625e-11	0	AC093865.1
8.67304e-16	0.562911	0.71	0.528	2.95742e-11	0	RAN
8.84507e-16	1.16461	0.477	0.264	3.01608e-11	0	RAB27B
8.94179e-16	0.456082	0.964	0.923	3.04906e-11	0	FCHSD2
8.94489e-16	0.623175	0.866	0.771	3.05012e-11	0	ZBED4
9.22025e-16	0.641276	0.649	0.433	3.14401e-11	0	WDR5
9.36387e-16	0.894669	0.517	0.285	3.19299e-11	0	H3C12
9.40871e-16	1.0809	0.368	0.158	3.20827e-11	0	RAD51
9.81344e-16	0.467772	0.703	0.489	3.34629e-11	0	CSE1L
9.89988e-16	0.433706	0.98	0.928	3.37576e-11	0	XRCC5
1.07539e-15	0.440684	0.828	0.669	3.66697e-11	0	RPL34
1.09934e-15	1.06027	0.608	0.405	3.74865e-11	0	COLGALT1
1.10101e-15	1.19645	0.33	0.137	3.75434e-11	0	BIRC5
1.10773e-15	0.405692	0.991	0.942	3.77724e-11	0	TTC7A
1.13021e-15	0.46785	0.902	0.762	3.85389e-11	0	HNRNPR
1.13154e-15	0.835969	0.659	0.438	3.85842e-11	0	REV1
1.17046e-15	1.07492	0.451	0.241	3.99114e-11	0	PKMYT1
1.23274e-15	-0.436564	0.995	1	4.20352e-11	0	KANSL1
1.3289e-15	-1.53258	0.167	0.368	4.53142e-11	0	IQCN
1.344e-15	0.318668	0.922	0.789	4.58291e-11	0	TMPO
1.39167e-15	-1.13208	0.528	0.71	4.74545e-11	0	PPP4R3A
1.45289e-15	2.00141	0.261	0.088	4.95422e-11	0	AC018521.1
1.45521e-15	0.303031	0.854	0.706	4.96211e-11	0	UBE2I
1.47628e-15	0.747539	0.56	0.32	5.03398e-11	0	NEMP1
1.49844e-15	0.741541	0.617	0.4	5.10955e-11	0	MDH2
1.52319e-15	0.629646	0.861	0.708	5.19391e-11	0	PCBP1.AS1
1.55526e-15	-2.94087	0.118	0.289	5.30327e-11	0	TSPAN18
1.56086e-15	-1.11152	0.449	0.671	5.32237e-11	0	SNTG2
1.61322e-15	0.616163	0.899	0.783	5.50091e-11	0	DDB1
1.76203e-15	0.533019	0.626	0.417	6.00833e-11	0	VDAC1
1.78217e-15	-0.637679	0.982	0.993	6.07702e-11	0	RHOH
1.8094e-15	-0.937052	0.801	0.877	6.16988e-11	0	DIAPH2
1.87977e-15	0.989028	0.43	0.215	6.40984e-11	0	RPS27
1.9113e-15	0.45577	0.784	0.595	6.51733e-11	0	IVNS1ABP
1.91467e-15	-1.33071	0.133	0.322	6.52885e-11	0	RASSF2
1.9207e-15	1.71273	0.265	0.09	6.54939e-11	0	HDDC2
2.00918e-15	0.679214	0.772	0.583	6.8511e-11	0	CAPZA1
2.01133e-15	1.17939	0.54	0.335	6.85844e-11	0	ZNF142
2.09316e-15	0.716258	0.7	0.479	7.13745e-11	0	PTPRE
2.33154e-15	0.923015	0.608	0.387	7.95032e-11	0	C1orf112
2.41871e-15	0.957878	0.605	0.401	8.24755e-11	0	CEP83
2.42885e-15	0.567643	0.697	0.511	8.28215e-11	0	SINHCAF
2.45336e-15	0.608755	0.677	0.472	8.36572e-11	0	HEATR1
2.48082e-15	0.498856	0.828	0.681	8.45935e-11	0	MTATP6P1
2.54697e-15	0.565947	0.796	0.63	8.68492e-11	0	SUPT6H
2.55658e-15	0.661342	0.658	0.438	8.71767e-11	0	AC011447.3
2.5916e-15	0.807386	0.596	0.398	8.83708e-11	0	NDC1
2.65626e-15	-0.740979	0.931	0.954	9.05758e-11	0	LINC01090
2.83962e-15	1.18509	0.391	0.188	9.68282e-11	0	HAUS8
2.95132e-15	-1.80422	0.276	0.489	1.00637e-10	0	AC105383.1
3.17917e-15	0.815638	0.543	0.313	1.08407e-10	0	H3C11
3.22823e-15	-2.03962	0.211	0.403	1.10079e-10	0	NEK10
3.28191e-15	0.631026	0.697	0.5	1.1191e-10	0	AGAP2
3.54798e-15	-0.809224	0.897	0.952	1.20983e-10	0	DOCK9
3.66238e-15	0.533074	0.353	0.153	1.24883e-10	0	RASSF1
3.85374e-15	0.769752	0.845	0.688	1.31409e-10	0	ARIH2
4.03658e-15	0.806994	0.849	0.706	1.37643e-10	0	CAMK2G
4.21887e-15	0.596193	0.555	0.34	1.43859e-10	0	STIL
4.55725e-15	-1.50394	0.145	0.333	1.55398e-10	0	EHD2
4.57826e-15	1.05663	0.421	0.217	1.56114e-10	0	PER2
4.61887e-15	1.00045	0.591	0.393	1.57499e-10	0	H2BC21
4.6924e-15	0.567143	0.457	0.246	1.60006e-10	0	POLE3
4.76321e-15	0.584776	0.664	0.475	1.62421e-10	0	RAPGEF2
4.81224e-15	0.38085	0.836	0.657	1.64093e-10	0	SMC4
4.87421e-15	0.339706	0.961	0.893	1.66206e-10	0	POLA1
4.8912e-15	-0.77695	0.745	0.859	1.66785e-10	0	AC073612.1
5.01545e-15	0.679376	0.64	0.433	1.71022e-10	0	POLD1
5.31726e-15	0.538178	0.834	0.653	1.81313e-10	0	NUP205
5.38345e-15	1.28135	0.288	0.107	1.8357e-10	0	CKS2
5.41612e-15	0.471091	0.92	0.831	1.84684e-10	0	GALNT6
5.54489e-15	0.662661	0.499	0.285	1.89075e-10	0	RPS15A
5.70381e-15	0.41238	0.962	0.891	1.94494e-10	0	APBB1IP
5.71526e-15	-0.464938	0.998	1	1.94885e-10	0	GNAQ
5.74516e-15	0.917504	0.599	0.377	1.95904e-10	0	ZNF730
5.75257e-15	0.814042	0.694	0.474	1.96157e-10	0	NOP14
5.7658e-15	0.810896	0.695	0.493	1.96608e-10	0	GRAMD1A
6.02042e-15	1.35139	0.51	0.327	2.0529e-10	0	AC068587.4
6.04874e-15	0.518922	0.973	0.93	2.06256e-10	0	ADAM10
6.12913e-15	0.768914	0.917	0.829	2.08997e-10	0	INTS1
6.23325e-15	0.940712	0.668	0.479	2.12547e-10	0	HPS4
6.3062e-15	0.553561	0.943	0.875	2.15035e-10	0	ANKRD44
6.36487e-15	0.437374	0.7	0.532	2.17036e-10	0	MYBL2
6.75157e-15	1.05439	0.454	0.236	2.30222e-10	0	DAGLB
7.07222e-15	0.397072	0.977	0.958	2.41156e-10	0	WNK1
7.09289e-15	0.554292	0.851	0.687	2.4186e-10	0	RPL30
7.22074e-15	0.446551	0.771	0.583	2.4622e-10	0	HSPD1
7.53835e-15	0.571446	0.551	0.333	2.5705e-10	0	BZW1
8.00572e-15	0.650952	0.599	0.389	2.72987e-10	0	BRCA1
8.49571e-15	0.377645	0.916	0.79	2.89695e-10	0	DOT1L
8.99094e-15	1.03226	0.62	0.423	3.06582e-10	0	ADGRA3
9.41501e-15	1.08315	0.367	0.164	3.21042e-10	0	EBLN3P
9.55719e-15	0.45162	0.83	0.678	3.2589e-10	0	RPA1
9.72731e-15	-1.19677	0.548	0.72	3.31692e-10	0	ABCA7
9.81627e-15	-1.64586	0.178	0.364	3.34725e-10	0	MYO1C
1.02788e-14	0.590161	0.676	0.452	3.50498e-10	0	PDE3B
1.05112e-14	0.49755	0.808	0.662	3.58423e-10	0	H4C5
1.06043e-14	0.406096	0.905	0.798	3.61595e-10	0	DHX15
1.07316e-14	0.394279	0.983	0.97	3.65935e-10	0	NSD2
1.11858e-14	0.50442	0.851	0.681	3.81424e-10	0	SLC25A5
1.19547e-14	0.674161	0.531	0.299	4.07644e-10	0	ITGB3BP
1.29304e-14	-1.10691	0.37	0.56	4.40913e-10	0	TMTC2
1.29951e-14	1.2338	0.523	0.333	4.43122e-10	0	ALYREF
1.32547e-14	-0.716932	0.897	0.961	4.51972e-10	0	MTA3
1.34649e-14	0.58501	0.896	0.79	4.5914e-10	0	BCOR
1.39012e-14	1.2999	0.403	0.204	4.74018e-10	0	TICRR
1.47601e-14	0.630316	0.64	0.408	5.03304e-10	0	LYRM4
1.48058e-14	0.692409	0.6	0.391	5.04862e-10	0	ZNF66
1.55016e-14	0.692672	0.73	0.514	5.28591e-10	0	DDX39A
1.64192e-14	0.664065	0.78	0.592	5.5988e-10	0	NOP56
1.65619e-14	0.636101	0.701	0.512	5.64746e-10	0	HDGF
1.69262e-14	1.54876	0.271	0.102	5.77168e-10	0	CDCA8
1.72076e-14	0.806881	0.588	0.368	5.86763e-10	0	ZNF367
1.72789e-14	0.871406	0.456	0.252	5.89192e-10	0	H4C13
1.84429e-14	1.98617	0.278	0.107	6.28885e-10	0	ESCO2
1.91867e-14	1.11669	0.456	0.243	6.54246e-10	0	GYPC
1.93387e-14	0.790423	0.555	0.356	6.5943e-10	0	TEX10
1.98013e-14	0.407231	0.995	0.981	6.75204e-10	0	ARID1A
2.11786e-14	0.984771	0.413	0.215	7.2217e-10	0	MTBP
2.20856e-14	0.578283	0.916	0.81	7.53098e-10	0	HNRNPUL1
2.20871e-14	0.789511	0.635	0.43	7.53149e-10	0	HAUS6
2.45315e-14	0.375904	0.989	0.952	8.365e-10	0	PRKDC
2.62988e-14	0.857379	0.596	0.391	8.96764e-10	0	EIF3F
2.68588e-14	1.32315	0.268	0.097	9.15858e-10	0	TRIP13
2.7305e-14	-0.501553	0.992	1	9.31073e-10	0	SGCD
3.10549e-14	0.619673	0.775	0.588	1.05894e-09	0	NOP58
3.18314e-14	0.550036	0.824	0.664	1.08542e-09	0	BACH1
3.18857e-14	0.684059	0.866	0.706	1.08727e-09	0	UBAP2L
3.23191e-14	0.689479	0.529	0.312	1.10205e-09	0	HMGXB4
3.25374e-14	0.903128	0.413	0.211	1.10949e-09	0	H4C9
3.49987e-14	0.80611	0.719	0.528	1.19342e-09	0	GTPBP1
3.53884e-14	-1.23834	0.33	0.544	1.20671e-09	0	HEMK1
3.63792e-14	1.01941	0.33	0.146	1.2405e-09	0	CABLES2
3.63995e-14	1.77063	0.371	0.176	1.24119e-09	0	H3C1
3.69988e-14	0.345362	0.937	0.852	1.26162e-09	0	BAZ1B
3.81313e-14	0.65372	0.514	0.319	1.30024e-09	0	RACGAP1
3.81664e-14	0.445791	0.635	0.435	1.30144e-09	0	KIF3A
3.87992e-14	-2.03024	0.11	0.269	1.32302e-09	0	SLC30A4
3.90371e-14	0.326371	0.753	0.553	1.33113e-09	0	NARF
3.9673e-14	1.34431	0.309	0.132	1.35281e-09	0	CELSR3
4.03175e-14	0.572932	0.962	0.921	1.37479e-09	0	AP3M1
4.16538e-14	0.302203	0.682	0.472	1.42035e-09	0	ADPGK
4.34495e-14	0.49541	0.778	0.607	1.48158e-09	0	RRP1B
4.53181e-14	-1.47373	0.243	0.431	1.5453e-09	0	XAF1
4.56156e-14	0.872045	0.623	0.424	1.55545e-09	0	FAR2
4.56699e-14	0.803009	0.783	0.629	1.5573e-09	0	TUBA1B
4.61551e-14	0.641539	0.762	0.597	1.57384e-09	0	RHEB
4.72979e-14	0.43574	0.998	0.995	1.61281e-09	0	EEF2
4.89779e-14	0.461806	0.763	0.572	1.6701e-09	0	MAFK
5.06952e-14	0.988105	0.679	0.496	1.72865e-09	0	SCP2
5.07787e-14	0.708437	0.617	0.412	1.7315e-09	0	CLCN3
5.10283e-14	0.625899	0.888	0.792	1.74002e-09	0	CRACR2A
5.17053e-14	0.693786	0.612	0.407	1.7631e-09	0	INCENP
5.2332e-14	-1.67544	0.155	0.338	1.78447e-09	0	SLC25A24
5.43618e-14	0.562068	0.825	0.669	1.85368e-09	0	MPHOSPH9
5.87267e-14	0.794973	0.609	0.412	2.00252e-09	0	IRF2
6.10136e-14	0.58081	0.611	0.396	2.0805e-09	0	MIS18BP1
6.16668e-14	0.701346	0.59	0.4	2.10277e-09	0	H2AC20
6.32074e-14	0.423332	0.899	0.775	2.15531e-09	0	MAPRE2
6.54194e-14	1.13662	0.303	0.121	2.23073e-09	0	KBTBD11
6.5499e-14	0.367204	0.757	0.572	2.23345e-09	0	TPP2
6.57199e-14	1.28437	0.496	0.292	2.24098e-09	0	ARNTL
6.97394e-14	0.548307	0.762	0.577	2.37804e-09	0	PPIA
7.06603e-14	1.08645	0.404	0.213	2.40944e-09	0	MASTL
7.41646e-14	0.646791	0.427	0.232	2.52894e-09	0	TMEM109
7.58075e-14	0.680884	0.637	0.423	2.58496e-09	0	MLH1
8.10072e-14	1.06356	0.371	0.185	2.76226e-09	0	ESPL1
8.17461e-14	-0.910965	0.259	0.451	2.78746e-09	0	CAPN2
8.40262e-14	0.655256	0.775	0.595	2.86521e-09	0	NUP50
8.67423e-14	0.8748	0.78	0.629	2.95783e-09	0	SRRT
8.68945e-14	2.25142	0.329	0.153	2.96302e-09	0	H2BU1
9.05008e-14	1.15145	0.454	0.245	3.08599e-09	0	MEAK7
9.14966e-14	0.315785	0.863	0.699	3.11994e-09	0	ATP2A2
9.31769e-14	1.10992	0.394	0.204	3.17724e-09	0	ADRM1
9.46024e-14	0.736335	0.591	0.386	3.22585e-09	0	TTF1
9.56209e-14	-1.20175	0.256	0.452	3.26058e-09	0	PIK3R6
9.60659e-14	0.679746	0.64	0.452	3.27575e-09	0	HADH
9.71453e-14	0.689914	0.376	0.181	3.31256e-09	0	CDCA5
9.7467e-14	0.424478	0.952	0.875	3.32353e-09	0	KHDRBS1
9.75983e-14	0.686125	0.549	0.336	3.328e-09	0	TOMM20
9.81641e-14	0.316602	0.787	0.607	3.3473e-09	0	CASP2
9.9845e-14	0.756777	0.492	0.292	3.40461e-09	0	KIFC1
1.00743e-13	0.275682	0.845	0.685	3.43524e-09	0	XRCC6
1.01286e-13	0.939746	0.557	0.361	3.45374e-09	0	RPL9
1.0285e-13	0.395369	0.979	0.91	3.50709e-09	0	RALY
1.0324e-13	0.43778	0.964	0.877	3.52039e-09	0	SREBF2
1.04208e-13	0.686502	0.878	0.75	3.55339e-09	0	H1.2
1.04906e-13	-1.06247	0.311	0.509	3.57717e-09	0	KCNK5
1.06156e-13	0.45377	0.686	0.481	3.61982e-09	0	CACNA1C.AS1
1.10801e-13	0.950074	0.4	0.201	3.77822e-09	0	RFC5
1.14232e-13	-1.29501	0.288	0.452	3.8952e-09	0	RNVU1.31
1.16319e-13	-1.47694	0.261	0.452	3.96636e-09	0	TXNIP
1.20772e-13	0.715456	0.706	0.532	4.11821e-09	0	H4C8
1.23355e-13	0.45343	0.941	0.863	4.20629e-09	0	DAZAP1
1.23808e-13	-0.92515	0.677	0.822	4.22174e-09	0	ABCC5
1.27132e-13	0.371263	0.6	0.384	4.33509e-09	0	WDHD1
1.29961e-13	0.442614	0.986	0.967	4.43154e-09	0	PRRC2C
1.29971e-13	0.671876	0.643	0.452	4.43188e-09	0	PHTF2
1.40138e-13	0.363586	0.967	0.935	4.77856e-09	0	RNASEH2B
1.40295e-13	-0.932346	0.264	0.452	4.78393e-09	0	CHMP7
1.41415e-13	0.360342	0.529	0.315	4.82211e-09	0	SIMC1
1.46227e-13	-1.59927	0.401	0.556	4.98621e-09	0	PPM1L
1.53175e-13	0.576539	0.704	0.539	5.22312e-09	0	WDR43
1.66801e-13	1.27444	0.452	0.255	5.68775e-09	0	NUP42
1.69523e-13	0.850846	0.368	0.183	5.78058e-09	0	TTK
1.69824e-13	0.587732	0.602	0.403	5.79081e-09	0	SNX5
1.7066e-13	-0.825859	0.834	0.915	5.81933e-09	0	STK17B
1.78356e-13	0.632835	0.617	0.424	6.08175e-09	0	PRMT3
1.8102e-13	0.846819	0.561	0.366	6.17259e-09	0	ZNF598
1.81846e-13	-1.15956	0.692	0.829	6.20077e-09	0	ANKRD28
1.88755e-13	0.510556	0.653	0.438	6.43635e-09	0	BRI3BP
1.92615e-13	1.22748	0.4	0.208	6.56797e-09	0	CDC7
1.99066e-13	0.640498	0.727	0.574	6.78796e-09	0	CPSF7
2.10861e-13	0.678016	0.964	0.905	7.19013e-09	0	SMG6
2.11891e-13	0.415105	0.959	0.9	7.22526e-09	0	SPIDR
2.14814e-13	0.449529	0.526	0.342	7.32493e-09	0	NAPA
2.24176e-13	0.405863	0.566	0.352	7.64419e-09	0	TRIM26
2.27758e-13	-1.19521	0.119	0.28	7.76633e-09	0	FNBP1L
2.29553e-13	0.560524	0.713	0.525	7.82752e-09	0	CD300A
2.33845e-13	0.720702	0.514	0.312	7.97387e-09	0	PPIF
2.42696e-13	-1.45588	0.391	0.57	8.27569e-09	0	GSDMB
2.54687e-13	0.796786	0.424	0.231	8.68456e-09	0	CDC6
2.59959e-13	0.666797	0.563	0.37	8.86433e-09	0	RAE1
2.64436e-13	0.620796	0.824	0.717	9.017e-09	0	MBNL3
2.70339e-13	-1.46095	0.383	0.556	9.21828e-09	0	LINC02693
2.83892e-13	0.450255	0.621	0.401	9.68043e-09	0	THOP1
2.98317e-13	-1.86854	0.134	0.303	1.01723e-08	0	RSAD2
3.12564e-13	0.892533	0.367	0.178	1.06581e-08	0	SNHG16
3.18935e-13	1.78719	0.311	0.136	1.08754e-08	0	GRHPR
3.22998e-13	0.368152	0.84	0.646	1.10139e-08	0	PRIM2
3.34094e-13	0.868346	0.49	0.306	1.13923e-08	0	H4C1
3.50716e-13	0.326065	0.561	0.352	1.19591e-08	0	WASHC5
3.52108e-13	0.423576	0.94	0.849	1.20065e-08	0	ZZEF1
3.69265e-13	0.485909	0.772	0.611	1.25916e-08	0	NPHP4
3.88324e-13	-0.699592	0.926	0.97	1.32415e-08	0	DGKA
3.91676e-13	-1.98539	0.1	0.252	1.33558e-08	0	MVP
3.97974e-13	0.842876	0.32	0.144	1.35705e-08	0	GBA2
4.08486e-13	-1.03034	0.578	0.734	1.3929e-08	0	PACS2
4.11276e-13	0.411215	0.407	0.218	1.40241e-08	0	LIN9
4.15196e-13	0.822964	0.54	0.343	1.41578e-08	0	TPX2
4.24428e-13	1.44286	0.323	0.146	1.44726e-08	0	FCMR
4.31784e-13	0.417182	0.493	0.292	1.47234e-08	0	GNL3
4.56263e-13	0.702091	0.697	0.498	1.55581e-08	0	MYO19
4.62524e-13	0.673903	0.76	0.577	1.57716e-08	0	TGFBR2
4.67248e-13	-1.67097	0.181	0.357	1.59327e-08	0	PXN
4.82786e-13	1.43975	0.273	0.107	1.64625e-08	0	CENPH
4.85716e-13	-0.713576	0.929	0.974	1.65624e-08	0	AKAP13
4.9572e-13	0.885589	0.401	0.217	1.69036e-08	0	KHDC1
4.96315e-13	1.22434	0.281	0.116	1.69238e-08	0	MRPS21
5.24571e-13	0.699663	0.765	0.592	1.78874e-08	0	XPO7
5.25569e-13	0.528052	0.436	0.25	1.79214e-08	0	MRRF
5.35206e-13	1.40459	0.282	0.116	1.825e-08	0	E2F8
5.51477e-13	0.642337	0.897	0.826	1.88048e-08	0	SFI1
5.58817e-13	1.95828	0.273	0.116	1.90551e-08	0	AC010333.2
5.73914e-13	0.931192	0.317	0.144	1.95699e-08	0	CENPN
5.90186e-13	1.24317	0.477	0.289	2.01247e-08	0	STK11
6.05174e-13	1.26687	0.273	0.109	2.06358e-08	0	SGO1
6.08516e-13	0.541369	0.632	0.449	2.07498e-08	0	KPNA3
6.17419e-13	0.49134	0.462	0.268	2.10534e-08	0	CDH23
6.22085e-13	1.67644	0.296	0.13	2.12125e-08	0	CCDC86
6.24826e-13	0.473366	0.741	0.555	2.1306e-08	0	SUPT16H
6.52761e-13	0.747646	0.774	0.611	2.22585e-08	0	FMNL3
6.60935e-13	-0.974614	0.64	0.773	2.25372e-08	0	CASP8
6.85245e-13	0.792009	0.549	0.349	2.33662e-08	0	PFKFB3
6.90796e-13	0.466944	0.861	0.759	2.35555e-08	0	PPARA
7.11414e-13	0.845498	0.457	0.264	2.42585e-08	0	ZNF682
7.55722e-13	0.708595	0.599	0.407	2.57694e-08	0	PSMD3
7.89199e-13	-0.737255	0.442	0.643	2.69109e-08	0	CDH4
7.93429e-13	1.64981	0.341	0.167	2.70551e-08	0	BAG1
8.01699e-13	0.57336	0.605	0.426	2.73371e-08	0	CBX3
8.10342e-13	0.507511	0.579	0.37	2.76318e-08	0	WEE1
8.30153e-13	1.27171	0.261	0.1	2.83074e-08	0	HPF1
8.40398e-13	0.267753	0.989	0.986	2.86567e-08	0	SEPTIN9
8.48421e-13	0.404959	0.716	0.532	2.89303e-08	0	RCC1
8.55835e-13	0.374115	0.983	0.958	2.91831e-08	0	SMARCA4
8.6232e-13	0.615091	0.754	0.588	2.94042e-08	0	AL450384.2
8.66417e-13	0.921131	0.33	0.155	2.9544e-08	0	IFT74
8.70119e-13	0.726444	0.673	0.498	2.96702e-08	0	CEP63
8.84948e-13	0.816271	0.603	0.389	3.01758e-08	0	C21orf58
9.33284e-13	0.675471	0.258	0.097	3.1824e-08	0	LINC02762
9.34727e-13	0.80966	0.569	0.375	3.18733e-08	0	ZC3H8
9.45072e-13	-0.782344	0.579	0.745	3.2226e-08	0	PLEKHA5
9.4919e-13	0.663746	0.582	0.387	3.23664e-08	0	COPS3
9.5243e-13	-2.29363	0.142	0.303	3.24769e-08	0	ACOT9
9.69419e-13	0.365451	0.647	0.447	3.30562e-08	0	RBBP8
9.72598e-13	1.1364	0.416	0.238	3.31646e-08	0	PUS7
9.82878e-13	-2.26511	0.112	0.264	3.35151e-08	0	NEDD4L
9.87661e-13	0.468884	0.789	0.613	3.36783e-08	0	ZNF43
1.00189e-12	-0.854365	0.558	0.722	3.41634e-08	0	PAPOLA
1.06319e-12	0.593668	0.769	0.627	3.62537e-08	0	MSH6
1.06545e-12	0.449682	0.929	0.863	3.63308e-08	0	ASXL1
1.19467e-12	0.392293	0.994	0.993	4.07369e-08	0	PITPNM2
1.2445e-12	0.33696	0.557	0.359	4.24363e-08	0	SUSD1
1.24488e-12	0.396972	0.742	0.574	4.24493e-08	0	HACD3
1.26464e-12	0.30377	0.778	0.623	4.31231e-08	0	SLC7A1
1.30959e-12	0.505339	0.724	0.556	4.46558e-08	0	CAMKK2
1.36166e-12	0.567116	0.557	0.366	4.64311e-08	0	RAVER1
1.39001e-12	0.438048	0.923	0.856	4.73978e-08	0	ATP5F1B
1.40164e-12	0.787748	0.629	0.447	4.77947e-08	0	DENND1C
1.43012e-12	0.826465	0.439	0.264	4.87655e-08	0	ERLIN1
1.45796e-12	0.611106	0.618	0.438	4.97149e-08	0	HDAC2
1.47325e-12	0.293509	0.67	0.479	5.02364e-08	0	BTF3
1.61342e-12	0.795232	0.537	0.343	5.5016e-08	0	ZNF100
1.62658e-12	-1.32963	0.291	0.481	5.54647e-08	0	TNIK
1.66353e-12	0.813149	0.727	0.567	5.67246e-08	0	RPRD1B
1.67885e-12	0.870345	0.526	0.335	5.72472e-08	0	DCAF10
1.70936e-12	0.421166	0.528	0.329	5.82874e-08	0	DUS1L
1.71374e-12	0.423538	0.985	0.937	5.84369e-08	0	PRPF8
1.73734e-12	0.764271	0.49	0.305	5.92415e-08	0	KIF20B
1.80814e-12	0.752439	0.463	0.273	6.16559e-08	0	CASP3
1.86711e-12	1.93373	0.303	0.144	6.36666e-08	0	SLX4
1.86744e-12	0.602074	0.831	0.713	6.36778e-08	0	KHSRP
1.86786e-12	1.37348	0.437	0.252	6.36921e-08	0	AC091057.1
1.87603e-12	0.749216	0.526	0.327	6.39707e-08	0	GSTCD
1.87988e-12	0.632862	0.725	0.574	6.41021e-08	0	MAGED1
1.89343e-12	0.784441	0.605	0.41	6.45639e-08	0	ZFAND5
1.91296e-12	0.65049	0.599	0.389	6.52301e-08	0	RPS15
1.96857e-12	0.400889	0.979	0.944	6.71264e-08	0	TRBC2
1.9718e-12	0.998703	0.341	0.167	6.72365e-08	0	PLK4
2.09975e-12	0.446409	0.968	0.912	7.15994e-08	0	EMX2
2.17571e-12	0.8198	0.615	0.431	7.41895e-08	0	NUP88
2.39541e-12	-1.37105	0.258	0.438	8.16812e-08	0	HERC2P2
2.44082e-12	0.548894	0.735	0.556	8.32296e-08	0	SET
2.45116e-12	0.522486	0.937	0.908	8.35821e-08	0	NUP98
2.46512e-12	1.15363	0.442	0.262	8.40581e-08	0	TRIM2
2.52411e-12	0.322656	0.796	0.632	8.60697e-08	0	RFTN1
2.62701e-12	0.491482	0.659	0.477	8.95784e-08	0	CCT6A
2.63208e-12	0.655271	0.373	0.197	8.97514e-08	0	RAB11FIP4
2.64546e-12	0.629859	0.685	0.519	9.02075e-08	0	CALM3
2.67438e-12	0.983572	0.373	0.192	9.11936e-08	0	RRP8
2.68595e-12	0.63648	0.501	0.306	9.15881e-08	0	PPA1
2.82006e-12	-1.44104	0.279	0.458	9.61613e-08	0	TANC1
2.89623e-12	0.420543	0.91	0.812	9.87586e-08	0	TET3
2.91956e-12	0.713038	0.46	0.261	9.95542e-08	0	ORC3
2.94718e-12	0.953098	0.303	0.137	1.00496e-07	0	TROAP
3.00618e-12	0.539336	0.721	0.526	1.02508e-07	0	RAD23B
3.09112e-12	0.46921	0.828	0.687	1.05404e-07	0	AGPS
3.14255e-12	0.746608	0.388	0.202	1.07158e-07	0	NUDT3
3.19836e-12	0.273673	0.998	0.998	1.09061e-07	0	SPTBN1
3.22504e-12	0.753863	0.416	0.232	1.09971e-07	0	ERH
3.23623e-12	0.628142	0.627	0.444	1.10352e-07	0	CEP152
3.2812e-12	-0.881232	0.474	0.653	1.11886e-07	0	SARAF
3.30859e-12	0.528501	0.774	0.634	1.1282e-07	0	SP1
3.3294e-12	-1.62155	0.189	0.359	1.13529e-07	0	IGSF9B
3.34111e-12	0.816743	0.418	0.238	1.13929e-07	0	SNRPF
3.38368e-12	-1.12704	0.157	0.32	1.1538e-07	0	GGT7
3.43934e-12	0.598304	0.885	0.805	1.17278e-07	0	ATXN2L
3.47895e-12	0.573796	0.816	0.643	1.18629e-07	0	HLA.B
3.481e-12	0.924033	0.59	0.38	1.18698e-07	0	CEP78
3.64231e-12	0.611997	0.478	0.305	1.24199e-07	0	PSME3
3.76721e-12	-1.40595	0.326	0.509	1.28458e-07	0	TRIP11
3.81584e-12	-0.983517	0.62	0.764	1.30116e-07	0	CTDSP2
3.91015e-12	-0.666464	0.673	0.835	1.33332e-07	0	ZHX2
4.06142e-12	-0.477127	0.997	1	1.3849e-07	0	LEF1
4.1468e-12	0.589841	0.825	0.724	1.41402e-07	0	TXNRD1
4.24083e-12	-1.08865	0.419	0.588	1.44608e-07	0	SLA2
4.29025e-12	0.515212	0.6	0.394	1.46293e-07	0	UVSSA
4.2914e-12	0.674767	0.469	0.292	1.46333e-07	0	CAAP1
4.47347e-12	0.67156	0.538	0.347	1.52541e-07	0	DDX55
4.65905e-12	0.585399	0.802	0.662	1.58869e-07	0	FAM193B
4.67055e-12	0.878732	0.332	0.16	1.59261e-07	0	ORC6
4.77378e-12	-0.916768	0.3	0.491	1.62781e-07	0	ALPK1
4.80901e-12	0.296285	0.667	0.481	1.63982e-07	0	RUBCNL
4.82205e-12	1.03802	0.341	0.164	1.64427e-07	0	GPSM2
4.86238e-12	0.287889	0.998	0.996	1.65802e-07	0	DOCK2
4.88032e-12	0.555166	0.828	0.706	1.66414e-07	0	HAPLN1
4.89892e-12	0.305076	0.905	0.838	1.67048e-07	0	SLC25A6
5.22346e-12	0.750174	0.564	0.373	1.78115e-07	0	POC1A
5.24836e-12	0.421263	0.845	0.694	1.78964e-07	0	NUP93
5.64073e-12	0.984445	0.29	0.127	1.92343e-07	0	H2AC17
5.72295e-12	0.851143	0.326	0.158	1.95147e-07	0	DSCC1
5.80118e-12	0.844763	0.454	0.261	1.97814e-07	0	MTCH2
5.84564e-12	0.280983	0.525	0.313	1.9933e-07	0	TONSL
5.88277e-12	0.857219	0.363	0.185	2.00597e-07	0	TRAF4
5.99965e-12	1.0204	0.707	0.562	2.04582e-07	0	TSPOAP1
6.03685e-12	0.499209	0.659	0.47	2.05851e-07	0	MACO1
6.1413e-12	1.09001	0.421	0.236	2.09412e-07	0	TOMM40
6.23721e-12	0.402861	0.974	0.935	2.12683e-07	0	BRD4
6.25857e-12	-0.984768	0.133	0.294	2.13411e-07	0	PNPLA7
6.26636e-12	-0.712592	0.311	0.493	2.13677e-07	0	THSD7B
6.67256e-12	-1.54988	0.13	0.282	2.27527e-07	0	ABTB2
6.86568e-12	0.441463	0.781	0.592	2.34113e-07	0	E2F2
6.92095e-12	0.801813	0.564	0.387	2.35998e-07	0	CEP295
6.92907e-12	0.713751	0.572	0.38	2.36274e-07	0	SLC44A1
7.02452e-12	0.630817	0.896	0.792	2.39529e-07	0	UPF1
7.02539e-12	0.707372	0.63	0.44	2.39559e-07	0	SUN2
7.03544e-12	0.363782	0.906	0.798	2.39901e-07	0	TNKS
7.37507e-12	0.68377	0.605	0.437	2.51482e-07	0	NUDT21
7.99756e-12	-1.2435	0.252	0.438	2.72709e-07	0	GCNT4
8.32336e-12	0.2864	0.94	0.866	2.83818e-07	0	ADNP
8.62803e-12	0.694934	0.84	0.718	2.94207e-07	0	RHBDD1
8.64585e-12	1.30206	0.356	0.19	2.94815e-07	0	EXOC1
8.76535e-12	0.949778	0.579	0.412	2.9889e-07	0	LINC01184
9.15275e-12	-0.460228	0.995	1	3.121e-07	0	CHST11
9.43281e-12	0.941652	0.418	0.241	3.21649e-07	0	H2BC18
9.64728e-12	0.781559	0.522	0.335	3.28963e-07	0	SLFNL1.AS1
9.68221e-12	-1.99903	0.11	0.254	3.30154e-07	0	OPN3
1.00221e-11	0.520254	0.893	0.787	3.41744e-07	0	SEC16A
1.01627e-11	1.01083	0.382	0.199	3.46539e-07	0	ARHGAP11A
1.0469e-11	0.313724	0.695	0.523	3.56981e-07	0	DNAAF5
1.07745e-11	0.371537	0.691	0.535	3.67399e-07	0	IQCB1
1.10524e-11	-1.43104	0.247	0.419	3.76875e-07	0	VCL
1.12473e-11	0.789704	0.508	0.324	3.83522e-07	0	GINS1
1.15717e-11	0.650796	0.418	0.241	3.94584e-07	0	M6PR
1.1917e-11	0.930488	0.552	0.364	4.06356e-07	0	BUB1
1.20063e-11	0.429196	0.528	0.329	4.09401e-07	0	NUDT5
1.20699e-11	0.865809	0.347	0.183	4.11572e-07	0	ZMYND19
1.20987e-11	-1.55833	0.184	0.352	4.12552e-07	0	FSTL1
1.25465e-11	0.862174	0.428	0.259	4.27822e-07	0	PTCRA
1.3203e-11	0.355456	0.582	0.391	4.50208e-07	0	NFATC2
1.34163e-11	0.303924	0.994	0.982	4.57483e-07	0	SEPTIN6
1.35133e-11	0.838828	0.258	0.106	4.60791e-07	0	ACAT1
1.35548e-11	-1.38705	0.151	0.305	4.62204e-07	0	DNM3
1.4099e-11	0.54032	0.748	0.565	4.80763e-07	0	DDX11
1.41774e-11	0.639905	0.661	0.465	4.83436e-07	0	TRABD
1.42592e-11	0.327542	0.964	0.907	4.86224e-07	0	HDAC7
1.43045e-11	0.719509	0.4	0.22	4.87767e-07	0	ELOB
1.51952e-11	0.82594	0.543	0.343	5.18142e-07	0	PIK3CG
1.54348e-11	-0.672263	0.6	0.773	5.26312e-07	0	LINC01550
1.56055e-11	0.681626	0.546	0.356	5.32132e-07	0	MAP4K1
1.58419e-11	0.76602	0.336	0.171	5.40194e-07	0	NLE1
1.61842e-11	0.519269	0.676	0.504	5.51865e-07	0	PPP1R15B
1.61936e-11	0.425954	0.973	0.928	5.52186e-07	0	HNRNPM
1.64219e-11	0.620907	0.558	0.371	5.5997e-07	0	KARS1
1.65024e-11	0.765751	0.718	0.565	5.62714e-07	0	CCDC14
1.65985e-11	-1.52944	0.149	0.308	5.65991e-07	0	IFNGR2
1.71272e-11	0.344934	0.947	0.894	5.84019e-07	0	UBE3C
1.7732e-11	0.752573	0.679	0.528	6.04642e-07	0	SLC19A1
1.86877e-11	0.591372	0.691	0.496	6.37232e-07	0	USP37
1.89687e-11	0.68822	0.529	0.345	6.46814e-07	0	COX6C
1.93943e-11	0.63148	0.65	0.447	6.61328e-07	0	DAB1
2.01956e-11	-3.24224	0.113	0.25	6.88649e-07	0	KLHL29
2.01959e-11	-0.576043	0.959	0.977	6.88662e-07	0	ARPP21
2.04668e-11	0.836765	0.535	0.37	6.97897e-07	0	FARSA
2.06996e-11	-0.998325	0.526	0.683	7.05835e-07	0	KDM5B
2.07622e-11	0.588192	0.588	0.401	7.07972e-07	0	TUFM
2.10611e-11	-0.989739	0.278	0.465	7.18161e-07	0	ENGASE
2.10724e-11	0.622001	0.519	0.343	7.18547e-07	0	DCAF12
2.11926e-11	0.433494	0.665	0.486	7.22646e-07	0	PRPF3
2.11992e-11	0.283674	0.9	0.826	7.22871e-07	0	KIAA0100
2.23479e-11	0.658025	0.6	0.408	7.6204e-07	0	TEX2
2.27056e-11	0.419711	0.662	0.498	7.74238e-07	0	METAP1
2.2951e-11	0.397804	0.754	0.585	7.82606e-07	0	RPRD1A
2.30678e-11	0.861272	0.306	0.148	7.86588e-07	0	DCPS
2.32901e-11	-0.499474	0.953	0.974	7.94171e-07	0	AFF1
2.3722e-11	0.380089	0.848	0.738	8.08898e-07	0	USP10
2.37509e-11	0.395464	0.789	0.657	8.09883e-07	0	SERBP1
2.38311e-11	0.862062	0.376	0.204	8.12617e-07	0	CLIP2
2.43634e-11	1.04143	0.522	0.356	8.30768e-07	0	MEGF11
2.45186e-11	0.581621	0.587	0.407	8.3606e-07	0	LONP1
2.55521e-11	0.539814	0.413	0.229	8.71301e-07	0	H2AC21
2.56439e-11	0.263761	0.902	0.78	8.74432e-07	0	HNRNPD
2.59857e-11	0.409956	0.833	0.713	8.86087e-07	0	IARS1
2.60654e-11	0.638827	0.541	0.363	8.88805e-07	0	NACA
2.64353e-11	-1.1066	0.344	0.528	9.01418e-07	0	DCHS1
2.69143e-11	0.610703	0.855	0.778	9.17749e-07	0	ACLY
2.69596e-11	0.399369	0.367	0.187	9.19297e-07	0	H2AC13
2.84459e-11	0.318033	0.986	0.982	9.69975e-07	0	SEMA4D
2.95812e-11	0.623127	0.519	0.352	1.00869e-06	0	ALDH18A1
2.98899e-11	0.423755	0.973	0.96	1.01922e-06	0	STT3B
3.04341e-11	0.77183	0.471	0.285	1.03777e-06	0	C1orf159
3.20575e-11	0.414729	0.995	0.967	1.09313e-06	0	TMEM132D
3.25606e-11	0.396886	0.715	0.542	1.11028e-06	0	RABL6
3.31803e-11	0.513503	0.742	0.597	1.13141e-06	0	OPA1
3.38022e-11	0.359511	0.91	0.82	1.15262e-06	0	FUBP1
3.40143e-11	0.507882	0.561	0.382	1.15985e-06	0	RSL1D1
3.55767e-11	0.905591	0.342	0.181	1.21313e-06	0	CENPV
3.67885e-11	0.420112	0.647	0.495	1.25445e-06	0	EIF2AK1
3.71751e-11	0.464287	0.549	0.364	1.26764e-06	0	FBL
3.7203e-11	0.363717	0.759	0.588	1.26859e-06	0	IPO5
3.72116e-11	0.415932	0.814	0.71	1.26888e-06	0	SPAG9
3.72964e-11	0.729278	0.605	0.447	1.27177e-06	0	SFMBT2
3.83396e-11	0.561306	0.546	0.357	1.30734e-06	0	SNRNP40
4.20779e-11	0.288186	0.941	0.893	1.43481e-06	0	TCF3
4.28064e-11	-1.50236	0.234	0.398	1.45966e-06	0	VSIR
4.38247e-11	0.700387	0.587	0.414	1.49438e-06	0	SMG9
4.75282e-11	0.390436	0.643	0.47	1.62067e-06	0	MPP1
4.91927e-11	-2.19981	0.115	0.257	1.67742e-06	0	HSPA1A
5.12206e-11	1.10733	0.362	0.202	1.74657e-06	0	FOXRED1
5.1379e-11	0.996129	0.37	0.208	1.75197e-06	0	KIF4A
5.16525e-11	0.773933	0.389	0.22	1.7613e-06	0	RPL21
5.20963e-11	0.567916	0.706	0.53	1.77643e-06	0	SIK2
5.30114e-11	1.78108	0.273	0.125	1.80764e-06	0	MAD2L1
5.37271e-11	-1.15814	0.581	0.702	1.83204e-06	0	GTF3C5
5.42052e-11	0.444392	0.893	0.764	1.84834e-06	0	TAF15
5.57641e-11	0.348304	0.612	0.43	1.9015e-06	0	EXOSC10
5.59037e-11	0.492317	0.83	0.697	1.90626e-06	0	TAF4
5.626e-11	-1.71365	0.16	0.31	1.91841e-06	0	AC018450.1
5.69943e-11	0.447804	0.894	0.806	1.94345e-06	0	GRK3
6.00519e-11	0.255935	0.484	0.303	2.04771e-06	0	FANCL
6.06729e-11	0.263986	0.905	0.838	2.06888e-06	0	SUGP2
6.10718e-11	0.648118	0.427	0.246	2.08249e-06	0	EXOSC9
6.2882e-11	0.55856	0.676	0.512	2.14421e-06	0	SMPD4
6.44246e-11	0.560702	0.667	0.489	2.19681e-06	0	VKORC1L1
6.45061e-11	1.03766	0.357	0.192	2.19959e-06	0	SPC25
6.47383e-11	0.510423	0.59	0.405	2.20751e-06	0	MINK1
6.7745e-11	-0.378886	1	1	2.31004e-06	0	HDAC4
6.84773e-11	0.546258	0.839	0.711	2.33501e-06	0	CAPN15
7.17995e-11	1.13508	0.333	0.173	2.44829e-06	0	KIF2C
7.26185e-11	0.382348	0.941	0.849	2.47622e-06	0	POLE
7.40377e-11	1.14838	0.412	0.243	2.52461e-06	0	KPNA2
7.4456e-11	-0.703788	0.661	0.808	2.53887e-06	0	SLC45A4
7.48616e-11	0.51821	0.87	0.75	2.55271e-06	0	SNX29
7.54265e-11	-0.800124	0.689	0.806	2.57197e-06	0	ATP8B2
7.54647e-11	0.559048	0.692	0.526	2.57327e-06	0	URB1
7.70841e-11	-1.95238	0.131	0.273	2.62849e-06	0	PI16
7.72808e-11	0.471865	0.725	0.572	2.6352e-06	0	ING5
8.05778e-11	0.747684	0.46	0.285	2.74762e-06	0	KATNB1
8.72714e-11	-0.786511	0.573	0.715	2.97587e-06	0	SETD3
8.89721e-11	0.465773	0.917	0.831	3.03386e-06	0	TPTE2
9.27989e-11	0.458573	0.644	0.474	3.16435e-06	0	POLR3E
9.28245e-11	0.703037	0.561	0.398	3.16522e-06	0	AC139769.1
1.04297e-10	0.765431	0.747	0.604	3.55642e-06	0	HCLS1
1.04715e-10	0.959378	0.327	0.164	3.57066e-06	0	LINC00539
1.08442e-10	0.608956	0.615	0.465	3.69776e-06	0	ENTPD1.AS1
1.0883e-10	0.839781	0.664	0.523	3.71101e-06	0	RBM15B
1.09048e-10	0.474077	0.63	0.447	3.71844e-06	0	FBLN2
1.09288e-10	-0.721495	0.508	0.685	3.72662e-06	0	ITPK1
1.10438e-10	-1.00795	0.338	0.498	3.76581e-06	0	TRPV2
1.11648e-10	0.564056	0.489	0.301	3.80709e-06	0	TADA2A
1.12143e-10	0.43973	0.621	0.44	3.82397e-06	0	SATB1.AS1
1.13567e-10	0.732805	0.68	0.54	3.87251e-06	0	AHI1
1.183e-10	-0.856894	0.554	0.69	4.03392e-06	0	TRAT1
1.2527e-10	0.407821	0.535	0.338	4.27159e-06	0	C1QBP
1.28431e-10	0.33843	0.932	0.836	4.37937e-06	0	ATXN2
1.32322e-10	0.831418	0.451	0.275	4.51204e-06	0	UQCRH
1.32623e-10	0.645426	0.382	0.217	4.52232e-06	0	CCNF
1.33145e-10	1.01529	0.501	0.326	4.54011e-06	0	POLD3
1.33213e-10	0.792539	0.551	0.37	4.54244e-06	0	PKP4
1.36913e-10	0.375711	0.985	0.974	4.66861e-06	0	CAMK4
1.43156e-10	-0.715468	0.774	0.85	4.88147e-06	0	TSPAN14
1.4324e-10	0.291425	0.842	0.718	4.88435e-06	0	KDM1A
1.45571e-10	0.535553	0.376	0.213	4.96383e-06	0	OSGEP
1.54273e-10	0.545059	0.736	0.613	5.26056e-06	0	TPGS2
1.55983e-10	0.373956	0.487	0.306	5.31885e-06	0	H3C8
1.58874e-10	0.787455	0.484	0.305	5.41743e-06	0	ZNF90
1.62467e-10	-1.30928	0.281	0.442	5.53995e-06	0	AC007262.2
1.63785e-10	0.295649	0.91	0.836	5.58492e-06	0	GCN1
1.64511e-10	0.566412	0.79	0.65	5.60968e-06	0	MED14
1.67092e-10	0.970774	0.424	0.262	5.69768e-06	0	ATP5PB
1.67266e-10	0.404142	0.858	0.757	5.70359e-06	0	CLASP2
1.67649e-10	0.545155	0.436	0.255	5.71666e-06	0	CACNB1
1.67798e-10	0.575913	0.579	0.426	5.72173e-06	0	PPP5C
1.77279e-10	1.28654	0.427	0.262	6.04505e-06	0	AC004943.2
1.7847e-10	0.331416	0.845	0.708	6.08564e-06	0	DHX30
1.85557e-10	0.399807	0.712	0.546	6.3273e-06	0	AGO1
1.85774e-10	1.40524	0.336	0.178	6.3347e-06	0	ZNF92
1.85943e-10	0.530082	0.403	0.231	6.34046e-06	0	FAM210A
1.87596e-10	1.79138	0.291	0.144	6.39682e-06	0	SPC24
1.89472e-10	-0.6148	0.821	0.903	6.46081e-06	0	UCK2
2.01544e-10	0.796593	0.487	0.329	6.87243e-06	0	ASPH
2.05579e-10	0.292676	0.943	0.886	7.01003e-06	0	MYO9B
2.05979e-10	0.492818	0.363	0.202	7.02368e-06	0	ERI1
2.06755e-10	0.289186	0.345	0.188	7.05015e-06	0	COX5A
2.07425e-10	-0.624233	0.98	0.996	7.07297e-06	0	ABCC1
2.07544e-10	0.303234	0.742	0.581	7.07703e-06	0	ILF2
2.10415e-10	0.394626	0.825	0.732	7.17495e-06	0	AC009264.1
2.11184e-10	0.471533	0.827	0.701	7.20115e-06	0	CBFB
2.24256e-10	0.291684	0.928	0.84	7.64691e-06	0	XPO6
2.27395e-10	1.5853	0.264	0.121	7.75395e-06	0	SNHG19
2.2951e-10	0.284367	0.597	0.408	7.82605e-06	0	PROSER1
2.30881e-10	0.319556	0.819	0.701	7.8728e-06	0	IFI16
2.31564e-10	0.648434	0.594	0.433	7.8961e-06	0	AKAP8
2.35801e-10	0.392887	0.787	0.678	8.04058e-06	0	UBE2G1
2.42474e-10	-0.759331	0.9	0.94	8.26814e-06	0	LRRC28
2.44801e-10	0.84488	0.448	0.271	8.34748e-06	0	IPMK
2.45003e-10	0.992572	0.338	0.18	8.35437e-06	0	CENPI
2.46949e-10	1.07653	0.465	0.292	8.42073e-06	0	PHACTR2
2.47668e-10	0.264918	0.718	0.569	8.44523e-06	0	CAP1
2.49546e-10	0.466395	0.771	0.636	8.50926e-06	0	PITPNB
2.62248e-10	0.67849	0.621	0.472	8.94239e-06	0	CDC37
2.63689e-10	0.612294	0.484	0.317	8.99153e-06	0	PUS1
2.64135e-10	0.601752	0.563	0.403	9.00675e-06	0	DKC1
2.7142e-10	0.334798	0.665	0.491	9.25515e-06	0	ACAD9
2.75782e-10	0.62031	0.757	0.641	9.40389e-06	0	EIF3D
2.78753e-10	0.413137	0.633	0.458	9.50521e-06	0	BID
2.96179e-10	1.12365	0.359	0.208	1.00994e-05	0	CCDC69
3.05338e-10	-1.17166	0.505	0.637	1.04117e-05	0	CDH2
3.10437e-10	0.365933	0.428	0.252	1.05856e-05	0	GINS2
3.16883e-10	0.366393	0.83	0.72	1.08054e-05	0	ULK1
3.28328e-10	0.849619	0.264	0.12	1.11957e-05	0	BTN2A2
3.29761e-10	-0.910731	0.225	0.391	1.12445e-05	0	UTP3
3.31478e-10	0.298849	0.946	0.85	1.13031e-05	0	PBRM1
3.33667e-10	0.433395	0.872	0.771	1.13777e-05	0	UBR3
3.48613e-10	0.92162	0.442	0.28	1.18873e-05	0	MZT2B
3.54922e-10	0.476246	0.407	0.238	1.21025e-05	0	DPH6
3.60593e-10	0.365138	0.647	0.479	1.22958e-05	0	PSMA5
3.66202e-10	0.585323	0.496	0.324	1.24871e-05	0	LGALS9
3.66288e-10	-0.792592	0.784	0.873	1.24901e-05	0	CEP70
3.72212e-10	0.723285	0.546	0.366	1.26921e-05	0	LYPLA1
3.84027e-10	0.395223	0.937	0.9	1.30949e-05	0	EHMT1
3.84275e-10	0.963336	0.29	0.144	1.31034e-05	0	TRAIP
3.97737e-10	0.692073	0.581	0.428	1.35624e-05	0	DDX54
4.08883e-10	0.655288	0.661	0.486	1.39425e-05	0	AC027613.1
4.16901e-10	0.676787	0.529	0.356	1.42159e-05	0	FGD5.AS1
4.19388e-10	0.979662	0.487	0.329	1.43007e-05	0	RTRAF
4.22195e-10	0.966721	0.401	0.239	1.43964e-05	0	C15orf39
4.24342e-10	0.46809	0.561	0.394	1.44696e-05	0	CREBZF
4.27121e-10	0.497767	0.391	0.234	1.45644e-05	0	ZNF789
4.29436e-10	-0.58863	0.962	0.975	1.46433e-05	0	VIPR2
4.29702e-10	-0.71905	0.885	0.935	1.46524e-05	0	VPS13C
4.29915e-10	0.445504	0.632	0.475	1.46597e-05	0	KRI1
4.37797e-10	0.790231	0.421	0.264	1.49284e-05	0	ATAD3A
4.44389e-10	0.578023	0.647	0.468	1.51532e-05	0	ASCC2
4.5456e-10	0.38598	0.715	0.555	1.55e-05	0	LCORL
4.60194e-10	0.39386	0.986	0.961	1.56922e-05	0	MYCBP2
4.60635e-10	0.712582	0.612	0.423	1.57072e-05	0	NCAPH2
4.61392e-10	0.414913	0.603	0.412	1.5733e-05	0	E2F7
4.62043e-10	0.853841	0.499	0.333	1.57552e-05	0	FANCM
4.70283e-10	0.431297	0.821	0.704	1.60362e-05	0	ANP32B
4.70387e-10	0.9608	0.317	0.169	1.60397e-05	0	KIF14
4.84475e-10	0.460794	0.716	0.579	1.65201e-05	0	TCOF1
4.85808e-10	0.287958	0.543	0.37	1.65656e-05	0	PASK
5.09554e-10	0.356995	0.846	0.768	1.73753e-05	0	EIF4G1
5.16623e-10	0.804975	0.446	0.289	1.76163e-05	0	COX7A2
5.17113e-10	0.604031	0.27	0.125	1.7633e-05	0	MRTO4
5.24134e-10	-0.629622	0.6	0.761	1.78725e-05	0	DICER1
5.31151e-10	0.812151	0.46	0.296	1.81117e-05	0	ANP32E
5.3592e-10	-1.14777	0.261	0.41	1.82743e-05	0	PLPP1
5.45944e-10	0.4998	0.635	0.484	1.86162e-05	0	AMD1
5.53977e-10	0.526213	0.587	0.431	1.88901e-05	0	STAMBPL1
5.64952e-10	-0.616908	0.98	0.986	1.92643e-05	0	AC019197.1
5.66023e-10	0.30411	0.546	0.38	1.93008e-05	0	PRMT1
5.67549e-10	0.487862	0.653	0.496	1.93528e-05	0	CDCA7L
5.75788e-10	0.353471	0.792	0.669	1.96338e-05	0	CSK
5.81924e-10	0.310031	0.971	0.93	1.9843e-05	0	RAI1
5.8224e-10	0.431292	0.581	0.415	1.98538e-05	0	NACC1
5.82481e-10	0.549967	0.637	0.484	1.9862e-05	0	CLASRP
5.84348e-10	0.319739	0.742	0.588	1.99257e-05	0	ACADM
5.87106e-10	0.268214	0.668	0.496	2.00197e-05	0	TTI1
5.92972e-10	0.354833	0.792	0.695	2.02198e-05	0	WDR82
5.9864e-10	0.769273	0.389	0.217	2.0413e-05	0	C20orf197
5.99847e-10	0.886367	0.557	0.387	2.04542e-05	0	HEG1
6.08515e-10	0.339653	0.271	0.129	2.07498e-05	0	MPC1
6.08726e-10	0.43617	0.756	0.634	2.0757e-05	0	TRIM25
6.13777e-10	0.580403	0.609	0.435	2.09292e-05	0	GSR
6.17527e-10	0.433372	0.578	0.41	2.1057e-05	0	USP39
6.24292e-10	0.441233	0.462	0.294	2.12877e-05	0	DTYMK
6.26722e-10	0.531016	0.778	0.671	2.13706e-05	0	ZNF445
6.26956e-10	0.420999	0.582	0.408	2.13786e-05	0	STARD9
6.33412e-10	0.418446	0.733	0.595	2.15987e-05	0	GIGYF1
6.36707e-10	0.82628	0.605	0.431	2.17111e-05	0	PFAS
6.41211e-10	0.421997	0.801	0.669	2.18647e-05	0	HECTD1
6.437e-10	-1.0883	0.594	0.736	2.19495e-05	0	ITK
6.63051e-10	1.27133	0.332	0.181	2.26094e-05	0	CDCA2
6.66243e-10	1.1497	0.385	0.234	2.27182e-05	0	CHAF1B
6.74474e-10	-0.683885	0.462	0.632	2.29989e-05	0	WDR20
6.78266e-10	0.273185	0.653	0.505	2.31282e-05	0	PSMD11
6.84891e-10	-0.555773	0.967	0.988	2.33541e-05	0	SYNE2
6.95906e-10	0.497501	0.677	0.505	2.37297e-05	0	NAT10
7.01799e-10	0.260039	0.546	0.373	2.39307e-05	0	BTN3A2
7.05434e-10	-1.57679	0.158	0.298	2.40546e-05	0	SCUBE1
7.07478e-10	-0.54075	0.961	0.989	2.41243e-05	0	DPYD
7.38413e-10	1.0775	0.324	0.173	2.51791e-05	0	PTPDC1
7.47812e-10	1.11798	0.419	0.259	2.54996e-05	0	CDK4
7.50636e-10	0.436563	0.44	0.282	2.55959e-05	0	IRS1
7.55631e-10	0.804942	0.287	0.139	2.57663e-05	0	HDAC5
7.55903e-10	0.376365	0.733	0.609	2.57756e-05	0	PARN
7.58752e-10	0.445339	0.591	0.417	2.58727e-05	0	SLC1A5
7.63796e-10	0.721712	0.548	0.386	2.60447e-05	0	EIF3M
7.88989e-10	0.623858	0.507	0.343	2.69037e-05	0	LETMD1
7.93123e-10	1.4993	0.264	0.127	2.70447e-05	0	NUF2
7.96225e-10	-1.016	0.587	0.736	2.71505e-05	0	TUSC3
8.07667e-10	0.649943	0.729	0.576	2.75406e-05	0	HADHA
8.14341e-10	0.336701	0.489	0.327	2.77682e-05	0	PARPBP
8.24569e-10	-1.69505	0.418	0.549	2.8117e-05	0	CADM1
8.29813e-10	0.537858	0.739	0.597	2.82958e-05	0	WDR4
8.31214e-10	0.369768	0.656	0.484	2.83436e-05	0	CEP85
8.59127e-10	0.425154	0.585	0.414	2.92954e-05	0	SF3A3
8.89821e-10	0.620049	0.644	0.468	3.0342e-05	0	TCFL5
8.92212e-10	-0.76076	0.217	0.366	3.04235e-05	0	LINC02384
9.26802e-10	0.5494	0.633	0.486	3.1603e-05	0	HMGXB3
9.30724e-10	-1.26767	0.145	0.292	3.17368e-05	0	ZNF618
9.33349e-10	-0.77316	0.774	0.873	3.18263e-05	0	TMEM164
9.34443e-10	0.652193	0.552	0.398	3.18636e-05	0	GOT2
9.56644e-10	-0.845156	0.273	0.435	3.26206e-05	0	TAL1
9.56762e-10	0.601589	0.697	0.563	3.26246e-05	0	NFX1
9.58874e-10	0.589787	0.534	0.361	3.26967e-05	0	GUSB
9.67415e-10	0.731746	0.391	0.229	3.29879e-05	0	WDR74
9.71509e-10	0.289133	0.742	0.588	3.31275e-05	0	ABCF1
1.006e-09	0.460969	0.827	0.697	3.43036e-05	0	SCAF4
1.03926e-09	0.561231	0.798	0.669	3.54378e-05	0	SSU72
1.051e-09	0.364079	0.923	0.854	3.5838e-05	0	B2M
1.05321e-09	0.365577	0.507	0.336	3.59133e-05	0	TUBGCP4
1.08318e-09	1.24109	0.296	0.155	3.69354e-05	0	RAD54B
1.08405e-09	0.992565	0.526	0.373	3.69651e-05	0	DDX60L
1.08655e-09	0.978987	0.451	0.289	3.70504e-05	0	AC107223.1
1.08864e-09	0.780728	0.526	0.359	3.71214e-05	0	PARP16
1.09306e-09	-1.34118	0.368	0.537	3.72723e-05	0	GALNT10
1.11085e-09	0.50071	0.692	0.546	3.78788e-05	0	UBN1
1.11322e-09	-0.664558	0.848	0.914	3.79597e-05	0	IGF1R
1.11497e-09	0.702445	0.584	0.417	3.80195e-05	0	PGD
1.12074e-09	0.687162	0.655	0.484	3.82161e-05	0	IL4R
1.15675e-09	0.260042	0.902	0.824	3.94442e-05	0	UBAP2
1.1622e-09	0.439531	0.431	0.273	3.96297e-05	0	TELO2
1.18231e-09	0.851426	0.529	0.382	4.03157e-05	0	HINT1
1.19355e-09	0.5939	0.692	0.542	4.06989e-05	0	QSER1
1.20169e-09	0.333227	0.525	0.352	4.09764e-05	0	DCUN1D2
1.20621e-09	-0.753549	0.768	0.845	4.11305e-05	0	RCOR1
1.20662e-09	0.541917	0.653	0.493	4.11444e-05	0	ACAP3
1.21923e-09	0.688363	0.57	0.407	4.15744e-05	0	NELFCD
1.24663e-09	0.392473	0.854	0.764	4.25089e-05	0	SECISBP2
1.24921e-09	1.00839	0.354	0.195	4.25967e-05	0	PSMB3
1.25202e-09	0.878526	0.504	0.349	4.26926e-05	0	ABCG1
1.25447e-09	0.295532	0.567	0.405	4.27761e-05	0	CHORDC1
1.26897e-09	0.463437	0.576	0.414	4.32706e-05	0	CLUH
1.32172e-09	0.629067	0.502	0.338	4.50693e-05	0	SNHG15
1.32623e-09	1.16881	0.278	0.139	4.52232e-05	0	CCNA2
1.33832e-09	0.749562	0.389	0.234	4.56352e-05	0	DBF4B
1.34572e-09	0.745502	0.564	0.414	4.58878e-05	0	PRCC
1.35262e-09	1.45827	0.351	0.206	4.61231e-05	0	ZNF337.AS1
1.39494e-09	-0.900175	0.561	0.695	4.75659e-05	0	TSC22D1
1.39875e-09	0.59104	0.529	0.357	4.76959e-05	0	TGS1
1.41193e-09	0.450476	0.587	0.407	4.81455e-05	0	GMCL1
1.41451e-09	0.773608	0.525	0.373	4.82334e-05	0	MAP3K20
1.43045e-09	0.645137	0.557	0.386	4.87769e-05	0	UTP4
1.43436e-09	0.847939	0.278	0.134	4.89102e-05	0	RPLP0P6
1.46595e-09	0.777754	0.395	0.239	4.99875e-05	0	FAM219A
1.48584e-09	0.394783	0.735	0.616	5.06656e-05	0	PPIG
1.48756e-09	1.31114	0.495	0.342	5.07244e-05	0	UTP6
1.54168e-09	0.30035	0.976	0.967	5.25698e-05	0	CD47
1.56861e-09	0.45799	0.511	0.35	5.34879e-05	0	ATP5MC3
1.5744e-09	0.900722	0.299	0.15	5.36854e-05	0	EIF1AD
1.59229e-09	0.788929	0.389	0.229	5.42955e-05	0	COQ8A
1.6261e-09	0.452644	0.842	0.72	5.54483e-05	0	FOSB
1.63122e-09	0.405163	0.739	0.592	5.56229e-05	0	RSBN1L
1.63296e-09	0.52123	0.712	0.562	5.56824e-05	0	PAXBP1
1.68233e-09	0.462007	0.329	0.188	5.73656e-05	0	IFRD2
1.76341e-09	0.555774	0.804	0.704	6.01306e-05	0	SAP130
1.76673e-09	0.439955	0.57	0.401	6.02439e-05	0	SIAH1
1.76837e-09	0.333909	0.466	0.285	6.02997e-05	0	IPPK
1.78613e-09	0.59935	0.529	0.361	6.09053e-05	0	NFKB1
1.84015e-09	0.327754	0.897	0.803	6.27473e-05	0	SMG7
1.85344e-09	0.578191	0.63	0.479	6.32005e-05	0	CASP8AP2
1.92226e-09	0.480726	0.706	0.57	6.55473e-05	0	RNVU1.18
1.94274e-09	0.441989	0.454	0.289	6.62455e-05	0	OXA1L
1.95108e-09	0.400133	0.937	0.875	6.65298e-05	0	STK39
1.96158e-09	0.272854	0.481	0.317	6.6888e-05	0	NOL6
1.9628e-09	0.761742	0.311	0.164	6.69295e-05	0	GCSAM
2.01743e-09	0.582996	0.769	0.662	6.87925e-05	0	CTDSPL2
2.04062e-09	0.609165	0.581	0.412	6.95831e-05	0	AMPD2
2.07978e-09	0.58462	0.564	0.401	7.09183e-05	0	SNRPB
2.09855e-09	0.737136	0.548	0.389	7.15585e-05	0	TRAF7
2.14692e-09	0.850329	0.261	0.121	7.32078e-05	0	PLCXD2
2.19237e-09	-1.12989	0.508	0.627	7.47576e-05	0	ATXN7L1
2.19925e-09	0.479124	0.581	0.407	7.49922e-05	0	NHLRC2
2.20544e-09	0.435517	0.576	0.401	7.52034e-05	0	CDC123
2.22569e-09	0.39914	0.851	0.764	7.58939e-05	0	LRPPRC
2.23439e-09	0.448964	0.902	0.833	7.61903e-05	0	MDN1
2.29378e-09	0.491315	0.585	0.426	7.82155e-05	0	FAM111A
2.34909e-09	0.742884	0.456	0.294	8.01018e-05	0	VILL
2.39429e-09	0.626669	0.614	0.467	8.16428e-05	0	GART
2.4116e-09	0.478608	0.885	0.789	8.22331e-05	0	ARHGEF1
2.58985e-09	0.43071	0.769	0.621	8.83114e-05	0	UBTF
2.58986e-09	-0.451085	0.989	0.993	8.83116e-05	0	FNBP1
2.61759e-09	0.430797	0.753	0.607	8.92573e-05	0	CDC27
2.73195e-09	0.314657	0.973	0.945	9.31569e-05	0	ITGA4
2.75817e-09	0.594935	0.534	0.389	9.40509e-05	0	TRGC2
2.76898e-09	0.513514	0.356	0.202	9.44195e-05	0	DISC1
2.77968e-09	0.328745	0.774	0.636	9.47844e-05	0	ZC3H7B
2.91276e-09	-1.04058	0.353	0.511	9.93222e-05	0	FLOT1
2.9232e-09	0.889871	0.345	0.199	9.96782e-05	0	FHL1
2.9961e-09	0.626173	0.469	0.305	0.000102164	0	IL16
3.03568e-09	0.425868	0.75	0.621	0.000103514	0	EIF3E
3.09315e-09	0.391853	0.762	0.639	0.000105473	0	KMT2B
3.18452e-09	0.476106	0.701	0.555	0.000108589	0	ARFGAP1
3.25688e-09	0.759153	0.407	0.25	0.000111056	0	S1PR3
3.30622e-09	0.371908	0.928	0.9	0.000112739	0	HSP90AB1
3.33615e-09	0.707654	0.725	0.592	0.000113759	0	MARS1
3.35924e-09	0.374136	0.478	0.32	0.000114547	0	AZIN1.AS1
3.37251e-09	1.41362	0.306	0.165	0.000114999	0	F13A1
3.37999e-09	-1.23078	0.359	0.512	0.000115254	0	MIR4435.2HG
3.46642e-09	0.393177	0.563	0.407	0.000118202	0	BTBD1
3.52593e-09	0.316417	0.685	0.523	0.000120231	0	H4C2
3.56785e-09	0.986131	0.252	0.12	0.00012166	0	NDUFAF2
3.60946e-09	-1.1028	0.306	0.46	0.000123079	0	VPS37B
3.66853e-09	0.574426	0.54	0.387	0.000125093	0	WDR34
3.72854e-09	0.300984	0.944	0.879	0.000127139	0	PCNT
3.74659e-09	0.681009	0.777	0.651	0.000127755	0	ZBTB44
3.76184e-09	0.576671	0.67	0.502	0.000128275	0	EFL1
3.77894e-09	1.60448	0.271	0.141	0.000128858	0	SLC39A6
3.77969e-09	0.473552	0.306	0.16	0.000128884	0	TFAP4
3.80225e-09	-1.27453	0.172	0.313	0.000129653	0	EMILIN2
3.85361e-09	0.655688	0.588	0.438	0.000131404	0	YARS1
3.8582e-09	0.744625	0.386	0.236	0.000131561	0	DBF4
4.19903e-09	0.765975	0.489	0.336	0.000143183	0	NADK
4.27585e-09	0.610477	0.37	0.217	0.000145802	0	SLC2A1
4.29068e-09	0.415056	0.739	0.618	0.000146308	0	MTA2
4.29955e-09	0.685719	0.321	0.174	0.00014661	0	NDC80
4.33501e-09	0.399094	0.849	0.745	0.000147819	0	FNBP4
4.34744e-09	0.627721	0.748	0.658	0.000148243	0	DMD
4.36935e-09	0.71189	0.707	0.567	0.000148991	0	PSMD2
4.42228e-09	0.301723	0.973	0.961	0.000150795	0	TMSB4X
4.55958e-09	0.361514	0.787	0.685	0.000155477	0	LRP8
4.59034e-09	0.270356	0.713	0.577	0.000156526	0	UNK
4.65493e-09	0.321945	0.875	0.782	0.000158729	0	CNOT6L
4.71228e-09	-1.09368	0.544	0.664	0.000160684	0	TMEM63A
4.71549e-09	0.765617	0.255	0.125	0.000160793	0	CCDC167
4.84634e-09	0.621653	0.451	0.289	0.000165255	0	POLD2
4.95016e-09	0.298535	0.79	0.625	0.000168795	0	SMC5
5.18201e-09	0.99114	0.439	0.296	0.000176701	0	LSM7
5.24151e-09	0.341844	0.878	0.775	0.00017873	0	E2F3
5.29176e-09	0.413213	0.732	0.599	0.000180444	0	DDX42
5.39163e-09	0.411854	0.597	0.423	0.000183849	0	SETD1A
5.48006e-09	0.745625	0.291	0.148	0.000186865	0	FIGNL1
5.73317e-09	0.665944	0.564	0.396	0.000195495	0	PPM1D
5.75825e-09	0.864172	0.379	0.227	0.000196351	0	WAS
5.8996e-09	0.549216	0.454	0.292	0.00020117	0	FEM1A
5.92203e-09	0.461841	0.917	0.847	0.000201935	0	CHCHD3
5.92361e-09	0.268338	1	0.996	0.000201989	0	MYH9
5.97e-09	0.26667	0.481	0.34	0.000203571	0	EXOSC2
5.99381e-09	0.661147	0.56	0.389	0.000204383	0	DDX31
6.10924e-09	0.417129	0.546	0.394	0.000208319	0	ATAD3B
6.29898e-09	0.678387	0.534	0.377	0.000214789	0	DRG1
6.31857e-09	0.334185	0.64	0.512	0.000215457	0	CNOT9
6.38384e-09	0.890885	0.35	0.202	0.000217682	0	AL158210.1
6.51773e-09	-0.867479	0.299	0.449	0.000222248	0	AC244453.1
6.5314e-09	0.448893	0.827	0.678	0.000222714	0	DROSHA
6.58423e-09	0.266112	0.932	0.861	0.000224516	0	RNGTT
6.63419e-09	1.12785	0.264	0.134	0.000226219	0	DDX60
6.64903e-09	0.75257	0.572	0.431	0.000226725	0	NR2C1
6.73283e-09	0.92298	0.324	0.181	0.000229583	0	FANCB
6.76132e-09	0.703347	0.495	0.324	0.000230554	0	GUCD1
6.85567e-09	0.300569	0.914	0.861	0.000233772	0	HNRNPF
6.8575e-09	0.849097	0.357	0.211	0.000233834	0	NDUFA4
7.03459e-09	0.371271	0.938	0.854	0.000239872	0	BRD1
7.18885e-09	0.316162	0.762	0.648	0.000245133	0	AHCTF1
7.20505e-09	0.376954	0.691	0.563	0.000245685	0	NAA50
7.34704e-09	0.815846	0.391	0.236	0.000250527	0	AQP3
7.35524e-09	-0.98226	0.486	0.625	0.000250806	0	TBC1D22B
7.4224e-09	-1.21333	0.525	0.653	0.000253096	0	CACNB2
7.75149e-09	0.691503	0.584	0.431	0.000264318	0	UHRF1BP1
7.89075e-09	0.265045	0.801	0.713	0.000269067	0	ANAPC5
7.9627e-09	0.939159	0.475	0.326	0.00027152	0	EIF2S1
8.00671e-09	0.442481	0.588	0.43	0.000273021	0	XRCC4
8.02868e-09	0.428416	0.828	0.727	0.00027377	0	ENOSF1
8.13067e-09	1.33212	0.271	0.139	0.000277248	0	CKAP2L
8.20675e-09	0.649335	0.554	0.407	0.000279842	0	PSMA1
8.27777e-09	0.56344	0.534	0.379	0.000282264	0	PSMC3
8.32228e-09	-1.13138	0.499	0.637	0.000283781	0	CD44
8.38617e-09	-1.0706	0.573	0.683	0.00028596	0	LINC00894
8.42117e-09	0.645736	0.692	0.54	0.000287153	0	TNPO1
8.58759e-09	0.315982	0.922	0.879	0.000292828	0	FOXK2
8.61571e-09	0.688507	0.471	0.315	0.000293787	0	HAT1
8.69271e-09	0.607512	0.517	0.357	0.000296413	0	ZDHHC13
8.72788e-09	0.38471	0.694	0.57	0.000297612	0	BICD2
8.81425e-09	0.552967	0.495	0.342	0.000300557	0	MAP3K11
9.01595e-09	1.11092	0.296	0.16	0.000307435	0	DCTPP1
9.097e-09	0.31492	0.798	0.65	0.000310199	0	UBA2
9.10095e-09	0.385434	0.644	0.504	0.000310333	0	PPP2R3B
9.15451e-09	1.05314	0.356	0.211	0.00031216	0	ZFYVE9
9.20229e-09	0.934142	0.54	0.4	0.000313789	0	SMARCD2
9.22841e-09	0.621088	0.621	0.456	0.000314679	0	ZNF121
9.23646e-09	0.49412	0.573	0.43	0.000314954	0	SUSD4
9.28343e-09	0.934445	0.474	0.315	0.000316556	0	SLC9A1
9.33356e-09	0.597314	0.713	0.593	0.000318265	0	ZNF346
9.44503e-09	-0.986349	0.273	0.421	0.000322066	0	HOMER2
1.00341e-08	0.418249	0.71	0.583	0.000342154	0	AC105031.2
1.00565e-08	0.694675	0.572	0.415	0.000342917	0	URB2
1.02043e-08	0.362354	0.712	0.611	0.000347957	0	BRD3
1.02427e-08	0.41314	0.49	0.333	0.000349267	0	RELT
1.03171e-08	-0.8299	0.288	0.452	0.000351804	0	KLHL3
1.05951e-08	-0.712867	0.64	0.736	0.000361282	0	AL356010.2
1.07896e-08	0.677954	0.56	0.421	0.000367914	0	SEH1L
1.08965e-08	0.650822	0.439	0.289	0.00037156	0	ELOVL6
1.10023e-08	0.911207	0.303	0.162	0.000375168	0	XRCC1
1.10688e-08	0.483905	0.544	0.398	0.000377435	0	SH3GL1
1.12763e-08	1.20383	0.273	0.143	0.000384509	0	KIF23
1.14099e-08	0.924496	0.306	0.169	0.000389067	0	ZW10
1.14437e-08	-1.39759	0.268	0.414	0.00039022	0	STN1
1.15727e-08	0.796026	0.333	0.188	0.000394617	0	NET1
1.18571e-08	0.485814	0.722	0.579	0.000404316	0	AATF
1.19242e-08	-0.84813	0.786	0.861	0.000406603	0	AAK1
1.19706e-08	0.417483	0.578	0.417	0.000408184	0	IRAK1
1.19868e-08	0.687862	0.573	0.444	0.000408739	0	DUT
1.19996e-08	0.436774	0.659	0.523	0.000409175	0	EHMT2
1.21747e-08	0.364339	0.721	0.569	0.000415146	0	YY1AP1
1.21925e-08	0.335863	0.757	0.639	0.000415753	0	NUP188
1.22748e-08	0.422354	0.772	0.634	0.000418558	0	H1.10
1.22806e-08	0.931007	0.341	0.199	0.000418756	0	TIMM13
1.22835e-08	0.312158	0.861	0.775	0.000418856	0	RCBTB2
1.23106e-08	-1.80183	0.133	0.257	0.00041978	0	LCT.AS1
1.23803e-08	0.632576	0.385	0.236	0.000422156	0	RPA2
1.24352e-08	0.259082	0.934	0.871	0.000424029	0	VAV1
1.25258e-08	0.424084	0.694	0.542	0.000427118	0	POLR2B
1.29301e-08	0.691684	0.671	0.542	0.000440903	0	CYBC1
1.30438e-08	-0.92117	0.348	0.491	0.000444781	0	TECPR2
1.32274e-08	0.309048	0.796	0.702	0.000451042	0	SLC6A6
1.38328e-08	0.393097	0.549	0.405	0.000471685	0	BZW2
1.40434e-08	0.274193	0.864	0.787	0.000478866	0	OLA1
1.41065e-08	0.608596	0.404	0.252	0.000481017	0	SRM
1.41964e-08	0.356075	0.493	0.329	0.000484083	0	SNRPA
1.47827e-08	0.5745	0.677	0.539	0.000504076	0	XXYLT1
1.5052e-08	0.389231	1	0.996	0.000513258	0	WWOX
1.52434e-08	0.699629	0.388	0.243	0.000519786	0	SNRPD1
1.56822e-08	0.533263	0.323	0.176	0.000534749	0	UBE2S
1.58154e-08	0.357544	0.569	0.417	0.000539288	0	SACS
1.59293e-08	0.392372	0.667	0.54	0.000543173	0	METTL16
1.6086e-08	0.34479	0.732	0.592	0.000548517	0	SUZ12
1.61188e-08	0.45227	0.834	0.704	0.000549637	0	WDR7
1.65453e-08	0.682992	0.643	0.514	0.000564179	0	ATIC
1.65707e-08	1.09707	0.354	0.215	0.000565045	0	SMO
1.69385e-08	0.579447	0.63	0.486	0.000577585	0	CIRBP
1.70147e-08	0.464017	0.35	0.208	0.000580183	0	ADAT2
1.71485e-08	0.8561	0.404	0.255	0.000584748	0	PPIH
1.71797e-08	-0.863449	0.324	0.477	0.000585812	0	LPAR6
1.75649e-08	-0.538219	0.958	0.968	0.000598945	0	MYO1G
1.775e-08	0.529264	0.404	0.254	0.000605256	0	DPY19L4
1.78064e-08	0.623774	0.259	0.132	0.000607179	0	LTB4R
1.79998e-08	1.0638	0.385	0.243	0.000613776	0	RPS3A
1.81993e-08	0.340439	0.784	0.658	0.000620578	0	H6PD
1.84063e-08	0.665742	0.688	0.551	0.000627636	0	SUN1
1.84671e-08	0.440449	0.706	0.604	0.000629711	0	VPS26B
1.84885e-08	0.724187	0.676	0.567	0.000630439	0	NAA25
1.88884e-08	1.26569	0.288	0.155	0.000644077	0	TRGV10
1.89409e-08	0.35435	0.959	0.921	0.000645867	0	CTBP1
1.9189e-08	0.564186	0.709	0.581	0.000654327	0	DPP9
1.93552e-08	0.696979	0.753	0.641	0.000659994	0	ZFPM2
1.94796e-08	-0.790069	0.376	0.523	0.000664234	0	CCDC7
1.97345e-08	0.727641	0.516	0.364	0.000672925	0	E2F4
1.98191e-08	0.346497	0.587	0.44	0.000675813	0	SRPRA
1.98654e-08	-0.349882	0.472	0.623	0.000677389	0	SCGB2B2
2.02569e-08	0.577006	0.578	0.428	0.000690741	0	GTPBP4
2.05384e-08	0.644817	0.471	0.312	0.00070034	0	PRKAB1
2.0628e-08	0.858785	0.481	0.326	0.000703395	0	WDR12
2.09105e-08	0.972003	0.427	0.269	0.000713028	0	FAM122B
2.09887e-08	0.928272	0.392	0.246	0.000715692	0	PPAT
2.10992e-08	0.782885	0.492	0.34	0.000719462	0	TMEM201
2.16162e-08	0.454516	0.686	0.533	0.000737092	0	ABHD12
2.1751e-08	0.532031	0.867	0.798	0.000741687	0	RANBP3
2.18515e-08	0.738473	0.335	0.199	0.000745113	0	CENPE
2.20826e-08	0.641141	0.425	0.276	0.000752996	0	PSMA4
2.20841e-08	0.65329	0.712	0.577	0.000753044	0	STRN4
2.20944e-08	0.971783	0.268	0.144	0.000753397	0	RGP1
2.21298e-08	-0.765365	0.704	0.803	0.000754606	0	SLC43A2
2.25124e-08	0.749243	0.324	0.185	0.000767649	0	SGO2
2.25228e-08	0.718098	0.649	0.511	0.000768005	0	PRKCSH
2.25853e-08	0.956547	0.353	0.211	0.000770137	0	YEATS4
2.2653e-08	0.523821	0.716	0.592	0.000772446	0	NSMAF
2.29678e-08	0.456074	0.674	0.542	0.00078318	0	NDUFS1
2.45633e-08	0.480212	0.792	0.678	0.000837583	0	EXTL3
2.45969e-08	-0.75976	0.443	0.588	0.000838728	0	BX571818.1
2.46777e-08	0.815315	0.309	0.176	0.000841486	0	LRP5L
2.5053e-08	-2.04324	0.229	0.361	0.000854281	0	DBH.AS1
2.55972e-08	0.66485	0.522	0.375	0.000872839	0	ABCE1
2.60839e-08	-0.681199	0.511	0.653	0.000889436	0	AC008105.3
2.66866e-08	0.898677	0.394	0.246	0.000909986	0	UBAC1
2.67631e-08	0.825416	0.421	0.271	0.000912594	0	GPX4
2.70202e-08	0.452143	0.48	0.327	0.00092136	0	PSMB8
2.7202e-08	0.324519	0.814	0.706	0.00092756	0	EPS15L1
2.73327e-08	0.376189	0.439	0.299	0.000932018	0	TSPYL4
2.73482e-08	0.907231	0.287	0.16	0.000932545	0	UFC1
2.75336e-08	0.602729	0.566	0.417	0.000938867	0	PPP1R18
2.76558e-08	-1.5695	0.368	0.477	0.000943035	0	NAALADL2
2.80225e-08	0.359085	0.86	0.773	0.000955538	0	UGGT1
2.83935e-08	0.386357	0.629	0.474	0.000968191	0	MYSM1
2.86494e-08	-0.905431	0.594	0.717	0.000976917	0	SH3BP5
2.92571e-08	0.514966	0.572	0.43	0.000997636	0	TGFBRAP1
2.93417e-08	0.390039	0.748	0.613	0.00100052	0	GSPT1
2.93611e-08	0.282807	0.845	0.75	0.00100119	0	UBB
2.96679e-08	1.04155	0.439	0.289	0.00101164	0	IER2
2.99265e-08	0.327708	0.609	0.463	0.00102046	0	EIF3K
3.0176e-08	0.498683	0.516	0.366	0.00102897	0	RNF126
3.03033e-08	0.385302	0.348	0.21	0.00103331	0	ESRRA
3.11955e-08	0.433498	0.63	0.484	0.00106373	0	APEX1
3.23082e-08	0.350793	0.43	0.283	0.00110168	0	ARF4
3.24856e-08	-0.721053	0.76	0.859	0.00110773	0	EMB
3.5172e-08	0.591709	0.621	0.486	0.00119933	0	ADSS2
3.54342e-08	0.584291	0.409	0.259	0.00120827	0	INTS13
3.55285e-08	-1.01865	0.279	0.415	0.00121149	0	PKIG
3.65889e-08	0.392994	0.594	0.442	0.00124764	0	SF3A2
3.66383e-08	0.354036	0.502	0.349	0.00124933	0	LIG3
3.66703e-08	0.540468	0.36	0.218	0.00125042	0	NDUFS3
3.67756e-08	0.535563	0.575	0.424	0.00125401	0	RHOT2
3.69603e-08	0.328655	0.906	0.808	0.00126031	0	ANP32A
3.79798e-08	0.664767	0.446	0.294	0.00129507	0	MPPE1
3.81701e-08	0.367163	0.703	0.577	0.00130156	0	CSNK2A1
3.92613e-08	0.619924	0.668	0.548	0.00133877	0	ARHGAP10
3.97143e-08	-0.41056	0.819	0.903	0.00135422	0	CHD3
3.99775e-08	0.485471	0.615	0.479	0.00136319	0	ZRANB3
4.01334e-08	0.783762	0.288	0.155	0.00136851	0	LYAR
4.07664e-08	0.356009	0.682	0.542	0.00139009	0	DNAJC7
4.11652e-08	0.461266	0.75	0.66	0.00140369	0	MTMR1
4.12147e-08	0.324893	0.941	0.905	0.00140538	0	SPEN
4.19097e-08	0.429171	0.78	0.676	0.00142908	0	LMBR1
4.20459e-08	-1.44419	0.189	0.322	0.00143372	0	ZNF711
4.22976e-08	0.675105	0.427	0.287	0.00144231	0	FTSJ3
4.23935e-08	0.57861	0.475	0.322	0.00144558	0	RHOG
4.26125e-08	0.684053	0.469	0.324	0.00145304	0	ARHGAP33
4.42894e-08	0.475837	0.377	0.239	0.00151023	0	HOMER1
4.46279e-08	-1.10697	0.504	0.625	0.00152177	0	GNB4
4.4814e-08	0.319297	0.891	0.81	0.00152811	0	NUP160
4.58557e-08	-0.944845	0.603	0.711	0.00156363	0	ETS2
4.60498e-08	0.68462	0.579	0.449	0.00157025	0	CARD8
4.72336e-08	0.361993	0.884	0.787	0.00161062	0	LRCH1
4.72993e-08	0.376189	0.789	0.664	0.00161286	0	SYNCRIP
4.73559e-08	0.61281	0.32	0.185	0.00161479	0	NDUFAB1
4.73758e-08	0.336349	0.893	0.835	0.00161547	0	PSD4
4.82346e-08	0.748981	0.48	0.326	0.00164475	0	LRRC59
4.86264e-08	-0.719756	0.673	0.785	0.00165811	0	PHYKPL
4.89882e-08	0.350814	0.413	0.262	0.00167045	0	POLR1B
4.95772e-08	0.267279	0.814	0.685	0.00169053	0	PPP2R2A
5.14977e-08	1.34437	0.359	0.224	0.00175602	0	GUSBP2
5.15594e-08	0.808613	0.418	0.283	0.00175812	0	TUBA1C
5.15705e-08	-1.4845	0.231	0.363	0.0017585	0	XBP1
5.35721e-08	0.613091	0.287	0.158	0.00182675	0	KIF18A
5.38014e-08	0.696416	0.311	0.178	0.00183457	0	ZNF184
5.40275e-08	1.23147	0.593	0.475	0.00184228	0	ACKR3
5.44756e-08	0.61328	0.63	0.491	0.00185756	0	ELAC2
5.48559e-08	0.317962	0.649	0.504	0.00187053	0	SS18L1
5.49659e-08	0.813166	0.425	0.289	0.00187428	0	NUP43
5.56468e-08	0.301	0.389	0.246	0.0018975	0	SLCO4A1
5.56911e-08	0.594208	0.573	0.415	0.00189901	0	PUF60
5.56941e-08	0.423069	0.778	0.664	0.00189911	0	ZC3H18
5.87828e-08	-0.681784	0.259	0.394	0.00200444	0	ARL17A
5.92743e-08	0.588802	0.489	0.329	0.00202119	0	DENND11
5.94702e-08	0.810876	0.385	0.236	0.00202788	0	ENTR1
6.01908e-08	0.545339	0.463	0.32	0.00205244	0	ATF1
6.09256e-08	0.666127	0.706	0.565	0.0020775	0	PRMT7
6.17227e-08	0.575096	0.621	0.482	0.00210468	0	COMT
6.18228e-08	0.457029	0.724	0.629	0.00210809	0	CAMSAP1
6.25029e-08	-1.15798	0.27	0.405	0.00213129	0	ORMDL3
6.2656e-08	-1.05202	0.554	0.674	0.00213651	0	EXOC6B
6.32449e-08	0.696313	0.501	0.361	0.00215659	0	SENP1
6.38007e-08	-1.37798	0.339	0.47	0.00217554	0	ATXN3
6.4352e-08	0.64707	0.278	0.157	0.00219434	0	CDK1
6.54886e-08	0.719327	0.255	0.132	0.0022331	0	OIP5
7.19004e-08	-1.78368	0.151	0.275	0.00245173	0	IL1RAP
7.19598e-08	0.852733	0.318	0.181	0.00245376	0	SGF29
7.48095e-08	0.3195	0.916	0.864	0.00255093	0	YEATS2
7.49453e-08	-1.30411	0.24	0.357	0.00255556	0	EPHA3
7.56348e-08	0.375939	0.817	0.71	0.00257907	0	TNPO3
7.62961e-08	0.386105	0.732	0.599	0.00260162	0	PHF12
7.7454e-08	0.541756	0.582	0.442	0.0026411	0	AHDC1
7.79511e-08	0.354408	0.748	0.655	0.00265806	0	PPP1CA
7.81501e-08	0.429012	0.466	0.31	0.00266484	0	GIMAP6
7.83574e-08	0.813851	0.294	0.169	0.00267191	0	GPATCH4
7.85745e-08	0.293601	0.783	0.643	0.00267931	0	PCNX3
7.8761e-08	0.530209	0.745	0.632	0.00268567	0	SFT2D2
8.02576e-08	0.369673	0.452	0.319	0.0027367	0	PAK4
8.06267e-08	0.452324	0.923	0.919	0.00274929	0	PTER
8.08028e-08	-1.06746	0.383	0.526	0.00275529	0	AC004847.1
8.10989e-08	0.526401	0.632	0.504	0.00276539	0	LPIN1
8.17854e-08	0.497113	0.756	0.671	0.0027888	0	KANSL3
8.22368e-08	0.335715	0.824	0.734	0.00280419	0	PNN
8.24374e-08	0.337947	0.763	0.676	0.00281103	0	PRPF6
8.30359e-08	0.714741	0.421	0.271	0.00283144	0	UNG
8.34118e-08	-1.53237	0.19	0.31	0.00284426	0	ZNF318
8.39847e-08	-0.814435	0.683	0.766	0.00286379	0	C11orf80
8.47608e-08	0.430342	0.722	0.621	0.00289026	0	STX18.AS1
8.7099e-08	-0.652197	0.311	0.452	0.00296999	0	TENM1
8.81215e-08	0.895961	0.297	0.169	0.00300485	0	DHX33
8.81554e-08	-0.894325	0.641	0.738	0.00300601	0	AL050309.1
9.04287e-08	-0.680989	0.885	0.919	0.00308353	0	N4BP2
9.18642e-08	0.259337	0.887	0.826	0.00313248	0	AP3B1
9.22397e-08	0.562854	0.326	0.187	0.00314528	0	ZWILCH
9.35001e-08	0.504065	0.691	0.567	0.00318826	0	DTNB
9.41546e-08	0.491568	0.75	0.658	0.00321058	0	JADE1
9.43312e-08	0.602731	0.335	0.199	0.0032166	0	COASY
9.60662e-08	0.448932	0.777	0.667	0.00327576	0	GADL1
9.70576e-08	0.720017	0.383	0.243	0.00330957	0	HDAC3
9.77957e-08	0.492968	0.424	0.282	0.00333474	0	HMGN4
9.78794e-08	0.672664	0.436	0.298	0.00333759	0	AL034348.1
1.00215e-07	-0.882228	0.665	0.778	0.00341725	0	SNHG14
1.01752e-07	0.297549	0.836	0.715	0.00346964	0	ACACA
1.02127e-07	0.359513	0.848	0.789	0.00348243	0	AC114763.1
1.04285e-07	0.41219	0.713	0.593	0.00355603	0	SPSB1
1.06798e-07	0.725653	0.452	0.313	0.00364171	0	OPA3
1.08437e-07	0.572963	0.724	0.618	0.00369759	0	AP1M1
1.08662e-07	0.308164	0.733	0.604	0.00370526	0	TM9SF3
1.09383e-07	0.299119	0.848	0.769	0.00372985	0	XRN2
1.09944e-07	0.397584	0.733	0.613	0.00374898	0	RSRC2
1.10507e-07	0.537603	0.652	0.532	0.00376817	0	REXO1
1.10784e-07	1.26167	0.259	0.143	0.00377761	0	FOXRED2
1.11304e-07	0.368668	0.671	0.525	0.00379536	0	LRRC41
1.11358e-07	1.30504	0.27	0.153	0.00379721	0	ZNF639
1.12664e-07	0.478215	0.633	0.498	0.00384174	0	TSEN2
1.15696e-07	0.996124	0.323	0.195	0.00394512	0	SKA3
1.16458e-07	-0.404206	0.974	0.989	0.00397111	0	AC138776.1
1.18355e-07	0.780406	0.513	0.38	0.00403578	0	POLR1D
1.19489e-07	-1.20237	0.288	0.428	0.00407445	0	LRSAM1
1.20334e-07	0.626904	0.676	0.567	0.00410327	0	ACO2
1.20659e-07	0.275832	0.908	0.854	0.00411435	0	CD82
1.21425e-07	0.953445	0.451	0.313	0.00414047	0	RGS3
1.22682e-07	0.533096	0.703	0.558	0.00418333	0	CCT4
1.23173e-07	0.447933	0.262	0.139	0.00420008	0	DYRK4
1.25406e-07	0.640517	0.593	0.475	0.00427623	0	EHD1
1.27005e-07	0.442604	0.831	0.755	0.00433075	0	SOX4
1.27049e-07	0.282848	0.831	0.729	0.00433225	0	TRAF5
1.28402e-07	-0.272506	0.29	0.158	0.00437837	0	TOMM7
1.29717e-07	0.521242	0.629	0.495	0.00442322	0	SLC37A1
1.31913e-07	0.43999	0.544	0.398	0.00449811	0	PI4K2B
1.32592e-07	0.326504	0.437	0.301	0.00452124	0	SLC66A2
1.36757e-07	0.28425	0.827	0.715	0.00466328	0	NAA15
1.37202e-07	1.2716	0.706	0.627	0.00467846	0	TOX2
1.39016e-07	0.66839	0.462	0.317	0.00474031	0	C2orf68
1.41431e-07	0.724312	0.404	0.275	0.00482267	0	HACL1
1.42021e-07	0.277642	0.959	0.917	0.00484279	0	CABIN1
1.4324e-07	1.16	0.29	0.165	0.00488433	0	IMP4
1.43301e-07	0.666445	0.551	0.403	0.00488641	0	EIF2A
1.44494e-07	0.442872	0.575	0.426	0.0049271	0	LAS1L
1.48164e-07	0.287198	0.9	0.843	0.00505226	0	SFSWAP
1.48267e-07	0.36925	0.495	0.357	0.00505575	0	ALG6
1.50711e-07	0.265151	0.466	0.313	0.00513911	0	TMEM18
1.51442e-07	-0.994883	0.436	0.563	0.00516401	0	QKI
1.55425e-07	0.975867	0.373	0.234	0.00529982	0	ISG20L2
1.56204e-07	0.483956	0.709	0.576	0.00532641	0	STX18
1.62511e-07	0.481568	0.52	0.379	0.00554147	0	ANAPC7
1.63809e-07	0.39277	0.626	0.481	0.00558573	0	NUBPL
1.64031e-07	0.345052	0.35	0.215	0.00559329	0	TRIM16
1.64157e-07	0.816379	0.323	0.194	0.00559758	0	TMEM154
1.66637e-07	0.403576	0.531	0.394	0.00568216	0	RAB1B
1.67146e-07	0.436175	0.416	0.269	0.0056995	0	RMI2
1.6778e-07	0.435827	0.768	0.664	0.00572113	0	BRAF
1.68401e-07	0.57516	0.578	0.454	0.00574232	0	ZNF507
1.68449e-07	-1.41908	0.143	0.261	0.00574393	0	AL390198.1
1.69311e-07	0.287188	0.885	0.833	0.00577333	0	CD2AP
1.70675e-07	0.482329	0.867	0.79	0.00581986	0	CHD8
1.76848e-07	-0.874074	0.733	0.824	0.00603036	0	SOS1
1.78363e-07	1.16667	0.275	0.158	0.006082	0	KNOP1
1.82947e-07	-0.531595	0.947	0.977	0.00623831	0	TRBV20.1
1.84358e-07	0.583664	0.483	0.322	0.00628641	0	FAM20B
1.85509e-07	0.254192	0.505	0.363	0.00632568	0	KLHL18
1.87763e-07	0.296879	0.757	0.621	0.00640254	0	CAMTA1
1.90549e-07	0.286253	0.986	0.947	0.00649751	0	GNAS
1.93515e-07	0.801402	0.472	0.329	0.00659865	0	TRIR
1.9369e-07	0.456978	0.478	0.333	0.00660462	0	ACTN4
1.97888e-07	0.446145	0.359	0.218	0.00674777	0	ST3GAL5
2.04481e-07	0.391547	0.401	0.266	0.0069726	0	SHMT2
2.05361e-07	0.550837	0.481	0.349	0.00700261	0	SRGAP3
2.07211e-07	0.676824	0.534	0.393	0.00706567	0	SKA2
2.08109e-07	0.358908	0.551	0.405	0.00709631	0	AKAP1
2.08834e-07	0.319794	0.772	0.65	0.00712104	0	GPI
2.09753e-07	0.587333	0.373	0.239	0.00715238	0	MCUR1
2.10694e-07	-0.681901	0.768	0.854	0.00718446	0	UBE2E2
2.18241e-07	0.304761	0.81	0.71	0.00744179	0	ANKLE2
2.1872e-07	0.405693	0.253	0.132	0.00745812	0	PTS
2.19581e-07	1.11827	0.32	0.197	0.00748749	0	ATP5ME
2.20786e-07	1.0948	0.27	0.144	0.0075286	0	SHCBP1
2.25034e-07	0.582978	0.407	0.262	0.00767344	0	PANX1
2.26254e-07	0.631683	0.653	0.528	0.00771505	0	RER1
2.26586e-07	0.899718	0.265	0.15	0.00772637	0	SNRPG
2.27237e-07	1.01719	0.376	0.243	0.00774855	0	GMNN
2.35757e-07	0.636486	0.514	0.359	0.00803908	0	AC008758.5
2.3816e-07	-0.493125	0.971	0.986	0.00812103	0	FUT8
2.43248e-07	0.541025	0.558	0.421	0.00829453	0	APIP
2.45085e-07	0.335734	0.79	0.702	0.00835715	0	PSME4
2.47263e-07	0.449747	0.365	0.231	0.00843142	0	CBR4
2.47468e-07	0.475762	0.493	0.352	0.00843843	0	ZNF26
2.51486e-07	0.639492	0.41	0.275	0.00857542	0	TSR1
2.60326e-07	-0.615085	0.357	0.514	0.00887687	0	PIK3CD
2.60948e-07	0.270059	0.377	0.241	0.00889807	0	ASF1B
2.64627e-07	-1.16496	0.306	0.433	0.00902352	0	ANXA5
2.70365e-07	0.408682	0.332	0.202	0.00921918	0	BUD31
2.75922e-07	0.693461	0.581	0.438	0.00940867	0	YTHDF1
2.78377e-07	0.771685	0.445	0.319	0.00949238	0	EIF2AK3
2.84739e-07	0.593353	0.499	0.357	0.00970933	0	NDOR1
2.88367e-07	-0.567766	0.928	0.975	0.00983302	0	SRPK2
2.93333e-07	-0.523404	0.836	0.877	0.0100024	0	STAT6
2.93837e-07	0.552344	0.54	0.401	0.0100196	0	PDAP1
2.94705e-07	0.416228	0.799	0.701	0.0100492	0	EIF1
3.01079e-07	0.978318	0.376	0.246	0.0102665	0	AKR1B1
3.05212e-07	-0.880252	0.198	0.32	0.0104074	0	ZNF839
3.06373e-07	-0.474478	0.974	0.993	0.010447	0	MIR29B2CHG
[truncated: 6,777 more rows]

## Sheet: P3
p_val	avg_log2FC	pct.1	pct.2	p_val_adj	cluster	gene		Analysis done using non-parametric Wilcoxon test
3.63855e-153	-1.79024	0.989	0.999	2.20773e-148	0	SNORD13
3.44207e-152	0.985255	1	0.999	2.08851e-147	0	RN7SL1
1.74198e-145	3.87796	0.861	0.192	1.05696e-140	0	SGCD
2.7975e-145	3.01003	0.945	0.352	1.69741e-140	0	PDE4B
1.83332e-136	-6.77881	0.052	0.722	1.11239e-131	0	AC138776.1
1.6769e-130	2.4237	0.976	0.488	1.01747e-125	0	AC011586.2
2.98506e-121	-0.892541	1	1	1.81122e-116	0	SORCS2
1.83162e-113	2.08805	0.89	0.337	1.11135e-108	0	HSPA1B
3.82692e-113	2.46756	0.904	0.373	2.32202e-108	0	MSR1
4.56243e-105	0.925551	1	0.999	2.7683e-100	0	TMEM131L
7.74897e-105	3.47728	0.741	0.175	4.70176e-100	0	CPA6
2.90172e-99	-4.31659	0.112	0.656	1.76065e-94	0	DIRC3
2.095e-96	-1.50709	0.925	0.981	1.27116e-91	0	SNORA31
1.71327e-95	-2.41959	0.441	0.86	1.03955e-90	0	PPP3CA
5.03812e-95	2.1539	0.825	0.298	3.05693e-90	0	LINC01749
9.48078e-91	1.59722	0.977	0.768	5.75256e-86	0	MAN1A1
4.27558e-90	-0.714758	1	1	2.59425e-85	0	TBCD
1.10866e-88	-1.15762	0.94	0.986	6.72689e-84	0	SNORA28
5.97418e-88	-1.23903	0.904	0.977	3.62489e-83	0	SNORA72
3.62273e-86	-0.895467	0.994	1	2.19813e-81	0	MT-ND2
6.31647e-86	-1.40407	0.833	0.962	3.83258e-81	0	SNORD14E
7.85632e-86	2.60585	0.695	0.18	4.7669e-81	0	KIF13A
2.09999e-85	-1.355	0.815	0.972	1.27419e-80	0	SNORA54
1.00541e-84	2.04369	0.88	0.455	6.10045e-80	0	IFI44L
5.53137e-80	-3.02342	0.237	0.705	3.35621e-75	0	CR1
1.10816e-79	1.77635	0.833	0.4	6.72388e-75	0	DNAJB1
2.88976e-79	1.12131	0.982	0.776	1.75339e-74	0	LARP1
1.02283e-77	-1.05161	0.937	0.984	6.20613e-73	0	SNORA13
1.21145e-77	-4.09753	0.126	0.596	7.35059e-73	0	SLC24A3
1.53183e-75	1.36053	0.981	0.752	9.2945e-71	0	CDH4
1.88341e-73	-1.78867	0.585	0.889	1.14278e-68	0	ITGA1
4.34938e-73	-1.2803	0.812	0.951	2.63903e-68	0	SNORA19
3.99501e-71	0.99828	0.981	0.848	2.42401e-66	0	CYFIP2
4.04819e-69	1.37912	0.961	0.768	2.45628e-64	0	HSPH1
4.53037e-69	-0.865477	0.979	0.992	2.74885e-64	0	SNORA3B
3.31709e-68	-1.34442	0.817	0.938	2.01268e-63	0	RNY1
7.49817e-68	-0.854343	0.982	0.993	4.54959e-63	0	SNORA33
9.2051e-68	-1.05983	0.904	0.97	5.58529e-63	0	SNORA38B
1.28193e-66	2.14107	0.7	0.259	7.77821e-62	0	PLEKHG1
8.66699e-66	2.03664	0.69	0.251	5.25879e-61	0	THEMIS
1.13672e-63	-0.751028	0.982	0.995	6.89719e-59	0	SNORA23
3.51736e-62	0.943319	0.977	0.835	2.13419e-57	0	IGF2R
1.41078e-61	2.57825	0.592	0.173	8.56003e-57	0	STARD13
1.80724e-60	-0.989098	0.903	0.958	1.09656e-55	0	GAS5
2.77968e-59	1.45791	0.861	0.476	1.6866e-54	0	SNTB1
3.15163e-59	2.19798	0.587	0.168	1.91228e-54	0	DAB2IP
7.6436e-58	0.615885	0.997	0.977	4.63783e-53	0	EEF1A1
4.19322e-57	1.16604	0.956	0.64	2.54428e-52	0	ME3
4.94239e-57	1.49839	0.82	0.424	2.99885e-52	0	DNTT
4.98772e-57	-1.16941	0.835	0.944	3.02635e-52	0	PTGER4
1.10847e-56	-1.44566	0.58	0.831	6.72574e-52	0	SNORD46
1.7142e-56	1.88105	0.682	0.287	1.04011e-51	0	PDGFRB
2.03985e-56	-0.716302	0.992	0.996	1.2377e-51	0	SNORD17
1.06626e-55	1.35221	0.861	0.492	6.46965e-51	0	MX1
4.43418e-55	-1.24613	0.686	0.897	2.69048e-50	0	NBEAL2
4.31542e-54	0.718672	0.997	0.961	2.61842e-49	0	PMEPA1
2.48706e-53	1.57626	0.741	0.359	1.50905e-48	0	HSPA1A
2.60084e-53	0.735384	0.998	0.963	1.57809e-48	0	C22orf34
2.62546e-53	1.18253	0.887	0.537	1.59303e-48	0	ARSG
7.01182e-53	-0.664475	0.984	0.991	4.25449e-48	0	MT-ND3
3.09101e-52	0.940969	0.956	0.749	1.8755e-47	0	NR3C1
9.16902e-52	-1.00889	0.857	0.946	5.56339e-47	0	SNORA20
2.89459e-51	1.94026	0.634	0.251	1.75632e-46	0	VIPR2
1.97137e-50	0.988879	0.95	0.733	1.19615e-45	0	HSPD1
3.31747e-50	1.17757	0.88	0.55	2.01291e-45	0	ARHGAP26
2.73208e-49	0.581197	0.998	0.963	1.65771e-44	0	SFPQ
2.92097e-49	0.751724	0.992	0.917	1.77233e-44	0	NOTCH1
5.45932e-49	0.812485	0.984	0.897	3.3125e-44	0	MYO7B
1.48407e-48	0.751081	0.979	0.892	9.00473e-44	0	DIAPH1
1.52524e-48	0.813785	0.987	0.907	9.25456e-44	0	DNAJB6
2.63656e-48	2.05291	0.593	0.222	1.59976e-43	0	TCF4
2.8354e-48	0.684401	0.985	0.892	1.72041e-43	0	EEF2
2.31324e-47	-1.67224	0.472	0.759	1.40358e-42	0	MICAL2
9.34578e-47	1.17496	0.865	0.614	5.67064e-42	0	CHORDC1
3.08714e-46	1.20961	0.903	0.699	1.87315e-41	0	UBE2Q2P1
4.64381e-46	-1.07719	0.759	0.897	2.81768e-41	0	C11orf80
5.68696e-46	0.838775	0.951	0.809	3.45062e-41	0	FAM13B
5.83312e-46	1.6756	0.755	0.402	3.5393e-41	0	CNKSR2
8.27176e-46	1.8881	0.65	0.294	5.01897e-41	0	AL139383.1
1.0153e-45	1.87216	0.572	0.211	6.16045e-41	0	EVI5
1.24168e-45	1.13075	0.869	0.55	7.534e-41	0	ITK
2.41161e-45	1.09179	0.843	0.557	1.46327e-40	0	OAS2
2.55052e-45	0.753433	0.976	0.844	1.54755e-40	0	NREP
3.38496e-45	1.30521	0.888	0.587	2.05386e-40	0	RORA
4.56393e-44	1.22081	0.801	0.453	2.76921e-39	0	ZNF618
3.52785e-43	-0.811174	0.958	0.97	2.14056e-38	0	SNORA2B
3.80899e-43	1.18236	0.781	0.434	2.31114e-38	0	PAIP2
5.47266e-43	0.580118	1	0.992	3.32059e-38	0	GALNT2
1.34945e-42	-0.765525	0.943	0.969	8.1879e-38	0	SNORA46
1.81757e-42	-1.89333	0.298	0.623	1.10283e-37	0	NHSL2
2.90899e-42	0.895723	0.925	0.713	1.76506e-37	0	G3BP1
4.93641e-42	1.719	0.567	0.217	2.99521e-37	0	DEDD2
5.18413e-42	0.737808	0.992	0.901	3.14552e-37	0	TRA2B
8.87217e-42	-0.97351	0.802	0.9	5.38328e-37	0	SNORA2A
9.6632e-42	-0.628425	0.985	0.989	5.86324e-37	0	RB1
1.4369e-41	-1.59839	0.391	0.688	8.71852e-37	0	ITGAM
2.204e-41	-0.626247	0.992	0.996	1.3373e-36	0	VAV3
4.30254e-41	-0.898944	0.956	0.992	2.61061e-36	0	INPP4B
5.10493e-41	-2.48501	0.118	0.439	3.09747e-36	0	P2RY14
1.07958e-40	0.889423	0.943	0.713	6.55047e-36	0	PARD3
1.68775e-40	0.823491	0.942	0.797	1.02406e-35	0	LINC01237
4.41074e-40	0.716913	0.977	0.837	2.67626e-35	0	CDC42SE2
7.37901e-40	1.80946	0.637	0.312	4.47729e-35	0	SCML1
1.37899e-39	0.685725	0.985	0.893	8.36718e-35	0	PARP14
1.46375e-39	0.707443	0.995	0.944	8.88144e-35	0	TFDP2
1.7498e-39	0.898083	0.893	0.676	1.06171e-34	0	AFF4
2.15571e-39	2.47852	0.408	0.104	1.308e-34	0	LINC00639
5.84801e-39	0.889091	0.893	0.66	3.54834e-34	0	LARS1
6.45287e-39	-2.25743	0.253	0.56	3.91534e-34	0	CD226
7.75737e-39	1.86996	0.588	0.264	4.70686e-34	0	RFX8
1.14877e-38	0.387487	1	0.999	6.9703e-34	0	SSH2
2.13366e-38	1.68831	0.694	0.373	1.29462e-33	0	PDE3B
2.15206e-38	-2.99446	0.143	0.44	1.30578e-33	0	NLGN4X
2.90368e-38	-2.91883	0.115	0.413	1.76184e-33	0	GRB10
3.8486e-38	-3.12723	0.078	0.367	2.33518e-33	0	PTPN12
5.71765e-38	0.70655	0.977	0.866	3.46924e-33	0	SCAI
6.4588e-38	0.995753	0.82	0.522	3.91894e-33	0	RPS14
7.4254e-38	1.12089	0.812	0.514	4.50543e-33	0	IFI44
1.9398e-37	-1.20075	0.601	0.821	1.17699e-32	0	TBC1D4
1.94585e-37	1.4876	0.622	0.287	1.18066e-32	0	ADGRA3
2.15817e-37	-1.13667	0.668	0.837	1.30949e-32	0	CNST
2.47063e-37	0.743816	0.947	0.76	1.49908e-32	0	ZNF107
2.50564e-37	0.588855	0.994	0.95	1.52032e-32	0	SSBP3
2.54099e-37	1.11599	0.802	0.497	1.54177e-32	0	AP005482.2
5.47667e-37	-1.64643	0.323	0.603	3.32302e-32	0	ITGAE
5.50327e-37	1.81096	0.481	0.16	3.33917e-32	0	RASAL1
1.13921e-36	1.03888	0.817	0.512	6.91224e-32	0	CHRDL1
1.31697e-36	-0.888224	0.827	0.946	7.99082e-32	0	OSBPL3
1.44626e-36	1.32568	0.695	0.369	8.77535e-32	0	YPEL2
1.7608e-36	0.858624	0.882	0.636	1.06839e-31	0	RPS25
2.22073e-36	-0.920388	0.788	0.886	1.34745e-31	0	CTNNA3
2.68708e-36	0.763963	0.953	0.743	1.63041e-31	0	NOTCH3
4.15904e-36	0.85225	0.963	0.829	2.52354e-31	0	AL365295.1
1.55265e-35	-0.694215	0.971	0.967	9.42088e-31	0	SNORA75
3.85328e-35	-2.81483	0.092	0.367	2.33802e-30	0	GIMAP8
4.24758e-35	0.64546	0.989	0.911	2.57726e-30	0	IGF1R
5.03935e-35	1.38582	0.59	0.262	3.05768e-30	0	B3GAT1
3.7497e-34	1.05539	0.818	0.554	2.27517e-29	0	ARPP21
5.32853e-34	0.594856	0.998	0.982	3.23314e-29	0	SELL
5.98868e-34	0.644061	0.998	0.981	3.63369e-29	0	MAP4K4
7.90938e-34	-0.875494	0.872	0.947	4.79909e-29	0	ERG
7.99028e-34	-1.00291	0.715	0.844	4.84818e-29	0	SNORA36A
9.72303e-34	0.796936	0.914	0.695	5.89955e-29	0	MVB12B
1.06159e-33	1.38858	0.587	0.26	6.44129e-29	0	AL139351.3
1.20867e-33	1.31095	0.76	0.476	7.33372e-29	0	PITPNM2
1.2509e-33	-2.97741	0.083	0.347	7.58996e-29	0	KCNQ1
4.39025e-33	-0.756858	0.882	0.944	2.66383e-28	0	VIM
5.32546e-33	-0.882093	0.825	0.892	3.23128e-28	0	SNORA5A
7.32289e-33	1.25208	0.69	0.394	4.44323e-28	0	GDF11
7.53133e-33	0.638842	0.989	0.889	4.56971e-28	0	APP
1.13882e-32	0.577398	0.977	0.85	6.90988e-28	0	RPL19
2.18153e-32	0.808196	0.878	0.65	1.32367e-27	0	KDM3B
2.66314e-32	1.75252	0.444	0.157	1.61589e-27	0	OSBPL1A
3.64475e-32	0.624948	0.982	0.881	2.21149e-27	0	CHD1
4.16075e-32	-0.955403	0.874	0.892	2.52457e-27	0	MT-TL2
4.82979e-32	-0.34006	1	1	2.93052e-27	0	MALAT1
4.95033e-32	-1.28278	0.535	0.745	3.00366e-27	0	LATS2
5.66977e-32	-0.654615	0.99	0.996	3.44019e-27	0	IQGAP2
6.09623e-32	-3.16197	0.164	0.427	3.69895e-27	0	GRIP1
6.91605e-32	1.2986	0.632	0.322	4.19638e-27	0	WAKMAR2
1.045e-31	0.739838	0.947	0.831	6.34065e-27	0	SLC4A7
1.2465e-31	0.85881	0.854	0.599	7.56323e-27	0	RPL13A
1.26265e-31	-1.08484	0.648	0.809	7.66127e-27	0	PGGHG
1.34953e-31	-0.985053	0.833	0.913	8.18839e-27	0	CD44
1.57679e-31	-0.763614	0.976	0.988	9.56732e-27	0	SIPA1L1
2.53856e-31	0.697055	0.966	0.828	1.5403e-26	0	TRIM22
2.71695e-31	0.653317	0.955	0.856	1.64854e-26	0	GLUL
2.94651e-31	-0.814148	0.874	0.958	1.78782e-26	0	WDFY2
3.41659e-31	-0.84893	0.848	0.932	2.07305e-26	0	EEPD1
3.53285e-31	-0.386787	0.998	0.996	2.14359e-26	0	MT-CYB
3.92773e-31	0.438894	0.998	0.993	2.38319e-26	0	AFF1
4.80131e-31	-0.80434	0.827	0.883	2.91325e-26	0	SNHG1
5.92213e-31	0.674239	0.924	0.733	3.59331e-26	0	RPS23
6.10689e-31	0.867584	0.823	0.557	3.70541e-26	0	ADA
7.15542e-31	1.63311	0.553	0.262	4.34162e-26	0	AJAP1
1.70992e-30	-0.533723	0.972	0.982	1.03751e-25	0	SNORA53
2.10856e-30	0.9428	0.786	0.522	1.27939e-25	0	HSPA4
3.18237e-30	-1.17904	0.561	0.743	1.93094e-25	0	RCBTB2
3.92407e-30	1.20328	0.611	0.295	2.38097e-25	0	IRF1-AS1
3.97413e-30	0.776961	0.959	0.837	2.41134e-25	0	KAZN
5.30043e-30	0.704961	0.94	0.741	3.21609e-25	0	PTPRN2
8.32146e-30	1.08919	0.665	0.351	5.04913e-25	0	AC007780.1
1.21996e-29	0.392652	1	1	7.40223e-25	0	ARID1B
1.54778e-29	0.665802	0.922	0.759	9.39132e-25	0	RACK1
2.07841e-29	1.1944	0.603	0.305	1.2611e-24	0	SMPD3
2.15219e-29	0.860555	0.838	0.575	1.30586e-24	0	DDX46
3.58818e-29	0.791185	0.964	0.805	2.17716e-24	0	BACH2
4.82558e-29	2.07475	0.4	0.142	2.92797e-24	0	RORB
6.19079e-29	0.555377	0.985	0.931	3.75632e-24	0	HDAC4
6.59561e-29	0.966791	0.739	0.472	4.00195e-24	0	SKP1
7.02791e-29	0.568078	0.979	0.882	4.26425e-24	0	TTC7A
9.789e-29	0.681054	0.924	0.69	5.93958e-24	0	TCERG1
9.79399e-29	0.343329	1	1	5.9426e-24	0	UTRN
9.89684e-29	0.668014	0.942	0.801	6.00501e-24	0	RUBCNL
1.5574e-28	-0.799297	0.786	0.883	9.44968e-24	0	TAGLN2
3.02363e-28	-1.28276	0.392	0.627	1.83462e-23	0	MYO1F
3.49057e-28	-0.891346	0.652	0.832	2.11794e-23	0	RALGAPA2
3.56465e-28	1.77477	0.629	0.359	2.16289e-23	0	AC007100.1
3.73525e-28	1.09953	0.665	0.392	2.2664e-23	0	ETF1
4.77605e-28	0.555691	0.959	0.836	2.89791e-23	0	RPLP1
5.6893e-28	0.702822	0.943	0.812	3.45204e-23	0	JAKMIP2
6.46673e-28	1.2902	0.528	0.234	3.92375e-23	0	EPHA4
6.64431e-28	-1.17508	0.543	0.74	4.0315e-23	0	FLT1
7.54258e-28	0.6723	0.953	0.822	4.57654e-23	0	DTX1
9.27012e-28	1.11829	0.571	0.268	5.62474e-23	0	AK4
1.1298e-27	1.38839	0.502	0.22	6.8552e-23	0	JUN
2.07552e-27	-0.878437	1	1	1.25934e-22	0	MT-RNR2
3.04015e-27	-1.03605	0.601	0.745	1.84464e-22	0	RMRP
3.09304e-27	-0.871582	0.784	0.904	1.87674e-22	0	PRR5L
4.15592e-27	-1.3113	0.404	0.627	2.52164e-22	0	GPCPD1
4.88148e-27	0.71262	0.849	0.596	2.96188e-22	0	CSNK1A1
6.04542e-27	0.519414	0.984	0.93	3.66812e-22	0	UBE2E1
6.28147e-27	-2.44955	0.092	0.325	3.81134e-22	0	HPGDS
6.28961e-27	-0.999774	0.596	0.786	3.81628e-22	0	APOLD1
6.32948e-27	-0.887176	0.673	0.783	3.84047e-22	0	SNORA79B
7.89057e-27	-2.02961	0.177	0.43	4.78768e-22	0	MTURN
8.92903e-27	0.737468	0.914	0.744	5.41778e-22	0	SIL1
1.20558e-26	1.7496	0.425	0.172	7.31496e-22	0	ATP10A
1.89154e-26	2.11923	0.425	0.178	1.14771e-21	0	LINC01163
2.32967e-26	1.64291	0.376	0.129	1.41355e-21	0	SLC23A1
2.78175e-26	-1.20195	0.473	0.667	1.68786e-21	0	SNORA77
3.01935e-26	-2.3268	0.147	0.392	1.83202e-21	0	DGKG
3.21247e-26	-0.918273	0.671	0.79	1.9492e-21	0	SNORA36B
3.4794e-26	0.871965	0.726	0.446	2.11116e-21	0	CNOT8
3.5803e-26	0.566699	0.992	0.936	2.17238e-21	0	PHC3
4.31082e-26	-1.85383	0.292	0.534	2.61563e-21	0	FOXO1
4.44752e-26	0.786572	0.818	0.566	2.69858e-21	0	CXXC5
6.02551e-26	1.01769	0.669	0.371	3.65604e-21	0	TANC1
9.98751e-26	-1.0935	0.535	0.703	6.06002e-21	0	TRGC2
1.154e-25	1.30758	0.538	0.264	7.00201e-21	0	DUSP1
1.23509e-25	-1.22797	0.387	0.625	7.49402e-21	0	SYNE3
1.35127e-25	-0.343986	0.995	0.997	8.19898e-21	0	MT-CO2
1.80616e-25	0.464357	0.997	0.959	1.09591e-20	0	CHD6
2.08387e-25	-1.41098	0.365	0.572	1.26441e-20	0	MBOAT7
2.0933e-25	0.628389	0.945	0.827	1.27013e-20	0	HIPK2
2.42239e-25	-0.889221	0.596	0.775	1.46981e-20	0	AGTPBP1
2.57077e-25	0.414518	0.998	0.988	1.55984e-20	0	RERE
2.74111e-25	0.743886	0.895	0.69	1.6632e-20	0	STK33
2.88763e-25	-0.422542	1	0.999	1.7521e-20	0	STT3B
3.20686e-25	0.593616	0.989	0.961	1.94579e-20	0	BMP2K
3.71138e-25	0.415868	0.997	0.947	2.25192e-20	0	PABPC1
5.86557e-25	0.907664	0.909	0.76	3.55899e-20	0	SPON1
6.14806e-25	0.942624	0.665	0.389	3.7304e-20	0	TNIP1
6.87801e-25	0.974368	0.694	0.402	4.1733e-20	0	GBP4
1.03076e-24	-0.633431	0.994	0.996	6.25425e-20	0	RIPOR2
1.09926e-24	1.61226	0.431	0.18	6.66986e-20	0	ZNF608
1.16024e-24	0.625568	0.922	0.728	7.03985e-20	0	HNRNPA1
1.58376e-24	0.326641	0.998	0.997	9.60963e-20	0	RNF213
1.68964e-24	1.194	0.673	0.411	1.02521e-19	0	ESR2
2.28355e-24	0.732893	0.862	0.645	1.38557e-19	0	CLINT1
2.4969e-24	-0.543952	0.945	0.963	1.51502e-19	0	SNORA80E
2.90926e-24	-0.798428	0.888	0.943	1.76522e-19	0	ANTXR2
3.63832e-24	0.572042	0.99	0.944	2.20759e-19	0	RAPGEF5
4.4885e-24	1.12602	0.588	0.31	2.72344e-19	0	AC022075.1
5.15243e-24	-0.716677	0.807	0.912	3.12629e-19	0	LYN
5.59157e-24	-0.797029	0.763	0.867	3.39274e-19	0	ADCY7
7.0855e-24	0.384844	0.997	0.986	4.2992e-19	0	RNU4-1
7.15066e-24	0.372694	0.99	0.962	4.33873e-19	0	CNOT1
7.55396e-24	0.852794	0.768	0.514	4.58344e-19	0	CDK6-AS1
8.91271e-24	0.688923	0.84	0.629	5.40788e-19	0	UBE2D2
9.30102e-24	1.07227	0.583	0.299	5.64349e-19	0	MATR3.1
9.74475e-24	0.596614	0.912	0.714	5.91273e-19	0	RPS12
1.71705e-23	-0.560211	0.979	0.984	1.04184e-18	0	MYB
1.86402e-23	0.705495	0.883	0.668	1.13101e-18	0	BACE2
1.86492e-23	0.771988	0.771	0.488	1.13156e-18	0	HSPA9
1.92718e-23	-2.84938	0.057	0.253	1.16933e-18	0	SHANK3
2.00712e-23	0.777237	0.844	0.648	1.21784e-18	0	DDX60
2.98384e-23	0.520326	0.992	0.958	1.81048e-18	0	CCND3
3.76472e-23	1.13159	0.559	0.293	2.28428e-18	0	DDIT4
4.14283e-23	-0.761325	0.723	0.833	2.5137e-18	0	AD000090.1
4.62198e-23	1.01428	0.582	0.309	2.80443e-18	0	PRRC1
5.01353e-23	0.792895	0.768	0.504	3.04201e-18	0	HMGXB3
5.21707e-23	1.06763	0.705	0.435	3.16551e-18	0	EXT1
5.72742e-23	-0.931614	0.632	0.78	3.47517e-18	0	B4GALT6
6.17965e-23	0.560382	0.955	0.846	3.74956e-18	0	AC123912.4
8.86566e-23	-0.763851	0.726	0.825	5.37933e-18	0	SNORA38
9.76529e-23	1.04541	0.519	0.248	5.92519e-18	0	MTDHP3
9.90348e-23	-1.46533	0.301	0.516	6.00904e-18	0	TEX14
1.06448e-22	1.07774	0.707	0.459	6.45886e-18	0	LINC00278
1.16007e-22	1.50583	0.397	0.161	7.03883e-18	0	PIK3R3
1.17305e-22	0.88637	0.699	0.427	7.11759e-18	0	SATB1
1.23427e-22	1.27315	0.483	0.243	7.48907e-18	0	NID2
1.30556e-22	0.337734	1	1	7.92165e-18	0	ACTG1
1.51072e-22	0.603724	0.994	0.992	9.16643e-18	0	RAPGEF2
1.78157e-22	-0.595239	0.985	0.989	1.08099e-17	0	RNF168
1.85435e-22	0.595414	0.883	0.725	1.12514e-17	0	RPL3
2.19689e-22	0.99199	0.645	0.381	1.33299e-17	0	CACYBP
3.03001e-22	-0.858837	0.647	0.751	1.83849e-17	0	SNORA80A
3.15388e-22	0.365986	0.998	0.976	1.91365e-17	0	SMARCC1
3.16725e-22	-0.582123	1	1	1.92176e-17	0	MT-RNR1
3.33552e-22	-0.756292	0.746	0.818	2.02386e-17	0	SNORA84
3.36685e-22	-0.591827	0.9	0.958	2.04287e-17	0	SNORA74B
3.40909e-22	1.28642	0.412	0.171	2.0685e-17	0	HELZ2
3.73859e-22	-1.19203	0.395	0.583	2.26843e-17	0	SNORA79
3.95277e-22	-0.4806	0.961	0.955	2.39838e-17	0	LCP1
3.96107e-22	1.35129	0.395	0.159	2.40342e-17	0	ACVR2B
4.03726e-22	0.494136	0.974	0.873	2.44965e-17	0	EIF3E
4.10888e-22	1.76161	0.35	0.133	2.49311e-17	0	LINC02725
4.23394e-22	1.52116	0.389	0.157	2.56898e-17	0	LINC02664
4.33828e-22	0.766487	0.76	0.504	2.63229e-17	0	DCTN4
5.52003e-22	0.409945	0.998	0.981	3.34933e-17	0	ARFGEF1
5.63635e-22	0.894441	0.697	0.453	3.41991e-17	0	FBXO38
9.25653e-22	1.2808	0.449	0.205	5.61649e-17	0	HERC6
1.08651e-21	0.698073	0.815	0.566	6.59252e-17	0	OAS3
1.33006e-21	-0.686223	0.825	0.907	8.07027e-17	0	NFATC2
1.46372e-21	0.681791	0.776	0.501	8.88129e-17	0	LMNB1
1.56426e-21	1.47749	0.47	0.24	9.49128e-17	0	KIAA1217
1.56994e-21	-0.285907	1	1	9.52579e-17	0	FP236383.3
1.74838e-21	-0.957218	0.645	0.726	1.06085e-16	0	MT-TP
2.37905e-21	0.693422	0.87	0.691	1.44351e-16	0	EPSTI1
2.43527e-21	0.580519	0.974	0.902	1.47762e-16	0	TMEM123
2.45087e-21	-0.543403	0.942	0.949	1.48709e-16	0	SNORA71B
2.76757e-21	0.818815	0.708	0.45	1.67925e-16	0	TNFAIP2
3.10121e-21	0.568714	0.94	0.764	1.88169e-16	0	POU2F1
3.10912e-21	0.694786	0.786	0.553	1.88649e-16	0	RPL27A
3.36281e-21	-1.30913	0.436	0.63	2.04042e-16	0	KCNH8
3.39433e-21	0.655752	0.814	0.573	2.05954e-16	0	RPS13
3.73439e-21	-0.73457	0.844	0.879	2.26588e-16	0	MT-TE
4.69565e-21	0.850767	0.75	0.545	2.84913e-16	0	TCF7L2
4.79719e-21	1.9512	0.292	0.098	2.91074e-16	0	NHS
4.99902e-21	0.897569	0.699	0.461	3.03321e-16	0	DNAJA1
5.70037e-21	-0.759417	0.736	0.822	3.45876e-16	0	SNHG5
6.18126e-21	-0.544889	0.979	0.976	3.75054e-16	0	SNORA66
6.27522e-21	0.331155	1	0.997	3.80755e-16	0	CCDC26
6.27895e-21	0.996111	0.553	0.294	3.80982e-16	0	MZB1
6.33748e-21	0.550915	0.901	0.774	3.84533e-16	0	ANXA6
7.11023e-21	0.331224	1	0.992	4.3142e-16	0	CEP70
7.14046e-21	-0.90982	0.54	0.718	4.33255e-16	0	ARHGAP21
7.49627e-21	0.60057	0.968	0.927	4.54844e-16	0	YLPM1
8.5028e-21	0.726335	0.814	0.602	5.15916e-16	0	IP6K2
9.95377e-21	-0.661651	0.865	0.925	6.03955e-16	0	CD99
1.04215e-20	-0.805128	0.562	0.721	6.32334e-16	0	LNPK
1.14433e-20	0.453962	0.982	0.897	6.94333e-16	0	MACROH2A1
1.18526e-20	0.741487	0.849	0.68	7.19169e-16	0	LINC02328
1.47742e-20	-1.77093	0.305	0.501	8.96438e-16	0	RFX2
1.53753e-20	-1.28376	0.288	0.491	9.32911e-16	0	ZNF750
2.09786e-20	0.432468	0.982	0.92	1.2729e-15	0	PPP2R5E
2.24509e-20	0.514439	0.927	0.762	1.36223e-15	0	RPL28
2.4734e-20	0.557211	0.88	0.678	1.50076e-15	0	ARRDC4
2.82387e-20	0.579008	0.914	0.725	1.71341e-15	0	RNU1-11P
2.96387e-20	0.861087	0.639	0.385	1.79836e-15	0	VDAC1
3.19036e-20	1.13146	0.499	0.252	1.93578e-15	0	OAS1
3.258e-20	-1.75704	0.214	0.405	1.97682e-15	0	SNORD1B
3.34469e-20	1.35631	0.357	0.134	2.02942e-15	0	FAM8A4P
3.58536e-20	-1.14925	0.483	0.652	2.17545e-15	0	C20orf194
3.79256e-20	0.74718	0.776	0.56	2.30118e-15	0	FBLN2
3.82725e-20	0.507088	0.955	0.869	2.32222e-15	0	UCK2
4.33875e-20	1.12144	0.483	0.236	2.63258e-15	0	GM2A
4.85914e-20	-0.847668	0.668	0.795	2.94833e-15	0	TNFSF10
5.08398e-20	-0.292905	0.998	1	3.08475e-15	0	MYCBP2
5.13969e-20	-0.38643	0.989	0.986	3.11856e-15	0	RBM26
5.51093e-20	0.945807	0.609	0.341	3.34381e-15	0	HNRNPA0
5.5513e-20	0.492933	0.945	0.783	3.36831e-15	0	RPS8
5.73764e-20	-2.37733	0.16	0.36	3.48137e-15	0	DNAH6
5.99196e-20	0.710434	0.794	0.566	3.63568e-15	0	NECTIN1
6.80001e-20	0.517203	0.828	0.556	4.12597e-15	0	AC068587.4
8.41921e-20	-1.08052	0.426	0.61	5.10844e-15	0	ANXA2
8.7709e-20	1.42186	0.382	0.165	5.32183e-15	0	FCGBP
8.87054e-20	-2.03946	0.107	0.301	5.38229e-15	0	LRP6
9.45796e-20	0.946066	0.626	0.366	5.73871e-15	0	FOS
9.89188e-20	-1.07121	0.645	0.802	6.002e-15	0	AKT3
1.1176e-19	0.683196	0.841	0.621	6.78115e-15	0	TCP1
1.12759e-19	0.426505	0.958	0.871	6.84178e-15	0	SMARCA4
1.25186e-19	-0.835812	0.59	0.703	7.59579e-15	0	SNORA80B
1.61491e-19	-0.538257	0.869	0.919	9.79861e-15	0	ARGLU1
2.13146e-19	-0.725792	0.75	0.858	1.29329e-14	0	NCOA7
2.7912e-19	1.10583	0.476	0.237	1.69359e-14	0	IK
2.90412e-19	-0.876321	0.583	0.725	1.7621e-14	0	EAF2
2.99648e-19	0.761961	0.708	0.467	1.81814e-14	0	JADE2
3.62716e-19	1.29884	0.353	0.14	2.20081e-14	0	AL845472.1
4.04831e-19	0.851208	0.614	0.35	2.45635e-14	0	DBN1
4.10864e-19	0.505511	0.945	0.806	2.49296e-14	0	CAMK4
4.58441e-19	-1.04235	0.621	0.797	2.78164e-14	0	ATP2B1
5.02528e-19	-1.71995	0.146	0.347	3.04914e-14	0	TNFSF13B
5.15913e-19	-0.775361	0.681	0.785	3.13035e-14	0	SNORD67
6.1312e-19	2.38358	0.295	0.111	3.72017e-14	0	SRGAP1
6.30295e-19	0.667698	0.697	0.42	3.82438e-14	0	ARAP2
6.39178e-19	1.74464	0.277	0.091	3.87828e-14	0	ZNF516
6.62547e-19	-1.07451	0.459	0.604	4.02007e-14	0	MT-TL1
7.38799e-19	0.861775	0.724	0.491	4.48274e-14	0	CD74
7.47998e-19	-0.635865	0.82	0.87	4.53855e-14	0	GTF3A
7.77085e-19	-0.36403	1	0.999	4.71504e-14	0	BPTF
8.20632e-19	0.937186	0.548	0.308	4.97926e-14	0	AC016735.1
8.22972e-19	0.456692	0.984	0.897	4.99347e-14	0	FAM168A
8.78375e-19	0.649358	0.804	0.575	5.32963e-14	0	AC123912.1
1.02803e-18	0.584548	0.861	0.652	6.23766e-14	0	RPLP2
1.27163e-18	0.451453	0.938	0.837	7.71573e-14	0	RPS11
1.42357e-18	0.685398	0.802	0.604	8.63768e-14	0	MX2
1.45555e-18	-0.512897	0.911	0.95	8.83168e-14	0	SREBF2
1.6894e-18	-0.481227	0.956	0.955	1.02506e-13	0	HSPA8
1.86926e-18	-0.777188	0.741	0.839	1.1342e-13	0	GLP1R
2.20874e-18	-0.619695	0.771	0.848	1.34018e-13	0	SCARNA11
2.57005e-18	-1.05082	0.391	0.579	1.5594e-13	0	SLC25A24
3.18455e-18	-0.816519	0.827	0.863	1.93226e-13	0	ITGA9
3.35358e-18	-1.32566	0.397	0.562	2.03482e-13	0	DUSP6
3.57017e-18	0.444876	0.925	0.786	2.16623e-13	0	RPS3
3.6129e-18	1.48133	0.316	0.125	2.19216e-13	0	NDST1
3.90359e-18	0.893074	0.493	0.251	2.36854e-13	0	FNIP1
4.05863e-18	0.625385	0.917	0.755	2.46262e-13	0	NDST3
4.20483e-18	0.732658	0.713	0.478	2.55132e-13	0	SLC25A6
4.57564e-18	1.4807	0.381	0.18	2.77632e-13	0	FYB1
5.44054e-18	1.13551	0.502	0.268	3.3011e-13	0	SLC6A20
5.504e-18	0.500928	0.94	0.809	3.33961e-13	0	PRDM16
6.02843e-18	-0.90462	0.684	0.82	3.65781e-13	0	JAZF1
6.50318e-18	-0.598124	0.841	0.877	3.94587e-13	0	LAPTM5
6.57999e-18	0.42884	0.963	0.9	3.99248e-13	0	TRANK1
8.44835e-18	-0.606104	0.909	0.939	5.12612e-13	0	TSC22D1
9.34488e-18	0.625589	0.752	0.48	5.6701e-13	0	PYHIN1
1.118e-17	0.715869	0.713	0.501	6.7836e-13	0	SUFU
1.40785e-17	-1.22123	0.316	0.493	8.54227e-13	0	RNU2-61P
1.44977e-17	-1.51281	0.219	0.398	8.79663e-13	0	SNORD12C
1.54334e-17	0.507154	0.9	0.733	9.36439e-13	0	RPL30
1.58925e-17	-2.47819	0.086	0.253	9.64293e-13	0	DSEL
1.85452e-17	-0.764688	0.648	0.753	1.12525e-12	0	MICU2
1.95751e-17	1.04706	0.478	0.255	1.18774e-12	0	MFAP3
2.02636e-17	-0.774311	0.697	0.768	1.22952e-12	0	SNORA2C
2.15226e-17	1.21391	0.389	0.178	1.3059e-12	0	HDAC3
2.26526e-17	1.72213	0.284	0.107	1.37447e-12	0	LINC01226
2.46626e-17	1.74564	0.308	0.125	1.49643e-12	0	THSD4
2.55193e-17	-0.413674	0.974	0.98	1.54841e-12	0	N4BP2L2
2.68993e-17	1.49077	0.386	0.186	1.63214e-12	0	PPP2R2B
2.77455e-17	0.367015	0.985	0.955	1.68349e-12	0	TNRC6C
3.04667e-17	0.714709	0.705	0.486	1.8486e-12	0	FAM117B
3.07238e-17	0.290754	1	0.988	1.8642e-12	0	NF1
3.1494e-17	-1.39119	0.269	0.454	1.91093e-12	0	AC112482.3
3.53154e-17	1.06391	0.444	0.226	2.1428e-12	0	C5orf15
4.28832e-17	-0.659707	0.927	0.949	2.60198e-12	0	KLF12
5.41264e-17	0.441397	0.951	0.843	3.28417e-12	0	SLC38A2
5.42064e-17	0.50267	0.93	0.812	3.28903e-12	0	TET3
5.61271e-17	-0.871355	0.671	0.755	3.40557e-12	0	SAMSN1
6.50542e-17	1.0408	0.439	0.218	3.94723e-12	0	RBM22
6.57827e-17	0.342043	0.992	0.955	3.99143e-12	0	ADAR
7.06029e-17	1.14065	0.413	0.203	4.2839e-12	0	ARSLP1
7.63639e-17	0.997038	0.428	0.21	4.63345e-12	0	IFI6
7.77838e-17	0.378249	0.982	0.946	4.71961e-12	0	ARIH1
8.76917e-17	-1.13127	0.344	0.522	5.32078e-12	0	CAST
9.42563e-17	1.1999	0.417	0.21	5.71909e-12	0	HLF
9.51506e-17	-0.857016	0.53	0.692	5.77336e-12	0	ARHGAP32
1.02429e-16	0.686788	0.661	0.408	6.21495e-12	0	TAF7
1.05238e-16	1.03509	0.459	0.244	6.38544e-12	0	GEMIN5
1.11228e-16	0.50288	0.942	0.836	6.74889e-12	0	ATP9A
1.18393e-16	0.98135	0.476	0.257	7.18363e-12	0	UBE2B
1.2543e-16	0.903829	0.53	0.309	7.6106e-12	0	TCOF1
1.31036e-16	-0.4134	0.925	0.947	7.95075e-12	0	TPM3
1.35398e-16	1.15074	0.357	0.159	8.21541e-12	0	LINC01238
1.4214e-16	1.12321	0.397	0.194	8.62451e-12	0	LINC02762
1.43155e-16	0.946622	0.493	0.267	8.68605e-12	0	BTG2
1.64186e-16	-1.25967	0.358	0.539	9.96213e-12	0	CEP112
1.90436e-16	-1.07879	0.436	0.621	1.15549e-11	0	IL1RAP
2.01439e-16	-0.547332	0.951	0.972	1.22225e-11	0	TAB2
2.232e-16	0.688793	0.669	0.431	1.35429e-11	0	MARCKSL1
2.39369e-16	-0.306352	1	1	1.45239e-11	0	ETV6
2.62158e-16	0.682745	0.746	0.527	1.59067e-11	0	UMODL1
2.88391e-16	-0.976575	0.498	0.648	1.74984e-11	0	ADGRG5
3.11055e-16	0.448782	0.989	0.957	1.88735e-11	0	BCL11B
3.26466e-16	-0.81386	0.556	0.684	1.98086e-11	0	SNORA58
4.09011e-16	0.681586	0.676	0.428	2.48171e-11	0	RPS15A
4.13432e-16	0.511492	0.901	0.755	2.50854e-11	0	HCFC1
4.153e-16	0.969246	0.616	0.419	2.51987e-11	0	APLP2
4.36025e-16	-1.12192	0.389	0.546	2.64562e-11	0	SNORA63D
5.09416e-16	-0.979204	0.373	0.558	3.09093e-11	0	MGLL
5.16871e-16	0.720713	0.663	0.45	3.13617e-11	0	SLC66A2
5.37949e-16	0.361222	0.981	0.928	3.26406e-11	0	GAPDH
5.39784e-16	0.912597	0.507	0.279	3.27519e-11	0	SEC24A
5.56569e-16	0.27246	0.998	0.986	3.37704e-11	0	UTY
5.88088e-16	-0.464937	0.932	0.972	3.56828e-11	0	PARP4
6.09693e-16	-0.569039	0.786	0.866	3.69938e-11	0	TUBGCP3
6.2876e-16	0.407816	0.945	0.782	3.81506e-11	0	RPLP0
6.62863e-16	0.625166	0.771	0.546	4.02199e-11	0	TRIM14
6.82104e-16	0.311151	0.989	0.973	4.13873e-11	0	DYNC1H1
6.89897e-16	0.503648	0.921	0.759	4.18602e-11	0	ZMYND8
7.43017e-16	-0.452746	0.966	0.973	4.50833e-11	0	RAP1B
7.81835e-16	-0.894421	0.697	0.785	4.74386e-11	0	GUCY1A1
8.44926e-16	0.544297	0.896	0.717	5.12667e-11	0	EFR3A
8.56872e-16	0.546105	0.856	0.683	5.19916e-11	0	CLSTN1
8.9081e-16	-0.644027	0.656	0.774	5.40508e-11	0	CD99P1
1.06015e-15	-2.23126	0.104	0.264	6.43254e-11	0	LINC01088
1.06028e-15	0.4249	0.963	0.856	6.43332e-11	0	UBC
1.08465e-15	-0.745598	0.574	0.711	6.58121e-11	0	EFCAB13
1.19255e-15	0.287523	0.997	0.972	7.23592e-11	0	HNRNPC
1.42573e-15	-0.592631	0.807	0.885	8.65078e-11	0	SCUBE1
1.46702e-15	0.392258	0.984	0.938	8.90128e-11	0	ZC3HAV1
1.53859e-15	0.576453	0.865	0.673	9.33553e-11	0	AC244502.1
1.69986e-15	-0.504195	0.924	0.939	1.03141e-10	0	STK10
1.7831e-15	0.260288	0.998	0.995	1.08191e-10	0	ANKRD11
1.87896e-15	0.67855	0.739	0.527	1.14008e-10	0	BCL7A
2.06376e-15	0.90017	0.441	0.24	1.25221e-10	0	SNTG2
2.09025e-15	0.825538	0.583	0.373	1.26828e-10	0	ERN1
2.15683e-15	0.541734	0.809	0.611	1.30868e-10	0	RPL35A
2.19054e-15	0.58986	0.804	0.608	1.32913e-10	0	NDFIP1
2.21013e-15	1.14907	0.305	0.123	1.34102e-10	0	SRA1
2.26927e-15	1.04303	0.361	0.168	1.3769e-10	0	MRPL22
2.28472e-15	0.771182	0.744	0.558	1.38628e-10	0	RNU5F-1
2.32038e-15	1.57226	0.282	0.117	1.40791e-10	0	MFAP4
2.53279e-15	0.910433	0.431	0.225	1.53679e-10	0	IL15
2.78477e-15	0.468778	0.974	0.902	1.68969e-10	0	LZTFL1
2.79736e-15	1.21998	0.277	0.107	1.69732e-10	0	SPTA1
2.9169e-15	-1.62801	0.191	0.37	1.76986e-10	0	TLE4
3.20311e-15	0.39419	0.938	0.801	1.94352e-10	0	RPL11
3.5203e-15	0.50588	0.887	0.714	2.13597e-10	0	RPS6
3.63606e-15	0.656072	0.771	0.587	2.20621e-10	0	NBEA
4.05129e-15	-0.770156	0.643	0.763	2.45816e-10	0	TRG-AS1
4.07961e-15	0.353779	0.99	0.965	2.47534e-10	0	DIP2B
4.41507e-15	1.25366	0.345	0.16	2.67889e-10	0	RAG1
4.44698e-15	0.490868	0.906	0.72	2.69825e-10	0	TBC1D2B
4.46408e-15	0.366863	0.971	0.893	2.70862e-10	0	HNRNPK
4.47053e-15	0.877753	0.588	0.385	2.71254e-10	0	GBP5
4.49053e-15	0.536623	0.875	0.748	2.72467e-10	0	PTPN2
5.007e-15	-1.38082	0.211	0.388	3.03805e-10	0	ECT2
5.23493e-15	-0.791176	0.653	0.721	3.17635e-10	0	MT-TQ
5.47815e-15	0.426997	0.749	0.478	3.32393e-10	0	UHRF1
5.55696e-15	-1.81646	0.102	0.26	3.37174e-10	0	AC007982.1
5.7015e-15	-0.998502	0.42	0.561	3.45944e-10	0	RNU2-64P
6.07206e-15	-0.862853	0.509	0.653	3.68429e-10	0	OBI1
6.29043e-15	1.12497	0.36	0.169	3.81678e-10	0	SLC43A2
6.9281e-15	0.663125	0.775	0.57	4.20369e-10	0	KIZ
7.12907e-15	0.600302	0.885	0.718	4.32563e-10	0	CD38
7.28811e-15	1.19417	0.305	0.133	4.42213e-10	0	CCR8
8.10433e-15	0.642741	0.833	0.698	4.91738e-10	0	AREL1
8.19571e-15	-0.722013	0.697	0.789	4.97283e-10	0	DNAJC3
8.59239e-15	0.726828	0.562	0.331	5.21352e-10	0	CEP120
9.11028e-15	0.441146	0.955	0.888	5.52775e-10	0	CCDC57
9.19454e-15	0.528177	0.878	0.728	5.57888e-10	0	LINC01934
9.36356e-15	1.10287	0.37	0.178	5.68143e-10	0	BX664727.3
9.8321e-15	0.813863	0.434	0.222	5.96573e-10	0	SHISAL1
1.01372e-14	-0.694025	0.669	0.771	6.15082e-10	0	KATNAL1
1.03422e-14	0.426083	0.948	0.798	6.27521e-10	0	NPM1
1.06328e-14	0.354837	0.963	0.901	6.45157e-10	0	MAT2A
1.17379e-14	0.31203	0.995	0.955	7.12207e-10	0	RFX7
1.18593e-14	0.609478	0.71	0.495	7.19576e-10	0	ZFAND5
1.21583e-14	0.561956	0.77	0.593	7.3772e-10	0	NACA
1.25376e-14	0.586807	0.781	0.585	7.60729e-10	0	TPCN1
1.258e-14	0.465083	0.908	0.785	7.63302e-10	0	RPL4
1.28938e-14	1.39168	0.3	0.131	7.82343e-10	0	AP004608.1
1.33003e-14	0.831559	0.475	0.26	8.07008e-10	0	SAR1B
1.33731e-14	0.951843	0.524	0.321	8.11424e-10	0	SDHAF3
1.34532e-14	-0.704585	0.669	0.766	8.16289e-10	0	TRIB2
1.40018e-14	-1.5353	0.206	0.371	8.49575e-10	0	CR381670.2
1.41187e-14	-0.764471	0.63	0.748	8.56663e-10	0	ALOX12P2
1.5275e-14	0.818909	0.642	0.431	9.26828e-10	0	TTN-AS1
1.68747e-14	0.934676	0.493	0.29	1.02389e-09	0	LINC02319
1.74376e-14	-0.952937	0.271	0.459	1.05804e-09	0	PDLIM5
1.82871e-14	0.395951	0.943	0.855	1.10959e-09	0	VAV1
1.93695e-14	0.330712	0.972	0.915	1.17526e-09	0	ILF3
1.95482e-14	-0.674343	0.629	0.724	1.18611e-09	0	MT-TF
2.15599e-14	0.399584	0.972	0.911	1.30817e-09	0	TOP1
2.16688e-14	0.836253	0.498	0.294	1.31477e-09	0	AC008667.1
2.27609e-14	0.705569	0.592	0.37	1.38104e-09	0	UBE2L6
2.4733e-14	0.86571	0.421	0.218	1.5007e-09	0	AC021078.1
2.5862e-14	0.878217	0.888	0.774	1.5692e-09	0	RNU5A-1
2.82424e-14	-0.407933	0.94	0.954	1.71364e-09	0	FLNA
3.10658e-14	0.810772	0.528	0.318	1.88495e-09	0	HINT1
3.13318e-14	0.77323	0.496	0.282	1.90109e-09	0	HARS1
3.44069e-14	0.447843	0.924	0.793	2.08767e-09	0	UXS1
3.56867e-14	-0.547352	0.998	0.997	2.16533e-09	0	AHNAK
3.83678e-14	-1.15296	0.441	0.589	2.328e-09	0	MAP7
4.54604e-14	0.371084	0.994	0.973	2.75835e-09	0	MAP2K5
4.58158e-14	-1.29673	0.266	0.43	2.77992e-09	0	C17orf67
5.09323e-14	-0.509734	0.87	0.911	3.09037e-09	0	CCSER2
5.10523e-14	0.292691	0.995	0.977	3.09765e-09	0	TOP2B
5.25433e-14	-0.464726	0.985	0.982	3.18812e-09	0	SNORD15B
7.02315e-14	-0.582828	0.987	0.995	4.26137e-09	0	TOX
7.07042e-14	-0.743855	0.601	0.74	4.29005e-09	0	CPPED1
7.1732e-14	0.377203	0.956	0.864	4.35241e-09	0	FBXL20
7.77201e-14	0.483951	0.908	0.776	4.71574e-09	0	SH3KBP1
8.14829e-14	1.35599	0.259	0.102	4.94406e-09	0	LINC01120
8.21398e-14	-1.38166	0.222	0.396	4.98391e-09	0	PDE7B
8.45492e-14	0.26983	0.997	0.991	5.13011e-09	0	HNRNPA2B1
8.49554e-14	1.36329	0.553	0.37	5.15476e-09	0	AL589693.1
9.05241e-14	0.358814	0.985	0.965	5.49264e-09	0	ABLIM1
9.07622e-14	0.606666	0.645	0.432	5.50709e-09	0	MYC
9.83464e-14	0.473286	0.862	0.714	5.96727e-09	0	PLXND1
1.09872e-13	-1.12128	0.25	0.419	6.66662e-09	0	CD58
1.15055e-13	0.721148	0.676	0.486	6.98106e-09	0	LUNAR1
1.21035e-13	1.18236	0.316	0.144	7.34391e-09	0	AL513478.4
1.25392e-13	-0.791494	0.611	0.703	7.60826e-09	0	SNORD104
1.39784e-13	0.468891	0.896	0.744	8.48154e-09	0	TMEM245
1.40736e-13	0.947576	0.498	0.304	8.53927e-09	0	ACSM3
1.45481e-13	0.552168	0.815	0.649	8.82718e-09	0	SH3TC1
1.46907e-13	0.543418	0.784	0.581	8.91372e-09	0	RPL10A
1.48812e-13	-0.638585	0.682	0.764	9.02931e-09	0	AL390728.4
1.51569e-13	0.361279	0.964	0.913	9.19662e-09	0	CREBBP
1.56735e-13	-0.479103	0.877	0.908	9.51003e-09	0	PHIP
1.69803e-13	-0.524092	0.789	0.852	1.03029e-08	0	TEC
1.71265e-13	0.657039	0.697	0.477	1.03917e-08	0	RAB11FIP1
1.77723e-13	-0.693275	0.699	0.771	1.07835e-08	0	TPT1-AS1
1.92773e-13	-1.65953	0.125	0.274	1.16967e-08	0	SNORD90
2.22694e-13	0.553625	0.739	0.528	1.35122e-08	0	UCP2
2.26521e-13	0.815066	0.648	0.463	1.37444e-08	0	DSCAML1
2.28494e-13	0.444248	0.895	0.756	1.38641e-08	0	PTGES3
2.31656e-13	-1.55144	0.136	0.293	1.40559e-08	0	LRRC63
2.31909e-13	0.595769	0.733	0.535	1.40713e-08	0	KIAA1958
2.50992e-13	0.435454	0.916	0.791	1.52292e-08	0	ZNF124
2.52746e-13	0.608525	0.791	0.623	1.53356e-08	0	ANOS2P
2.56721e-13	0.665535	0.804	0.617	1.55768e-08	0	SMS
2.71236e-13	0.546432	0.773	0.584	1.64575e-08	0	PARP9
2.72752e-13	0.925452	0.413	0.221	1.65495e-08	0	SLC35A4
2.91059e-13	0.91459	0.47	0.283	1.76603e-08	0	PTPRS
2.96758e-13	-0.444865	0.875	0.902	1.80061e-08	0	FAR1
3.41307e-13	0.805754	0.506	0.306	2.07091e-08	0	LRP5L
3.4166e-13	1.3126	0.538	0.355	2.07306e-08	0	VBP1
3.99069e-13	-0.507539	0.801	0.843	2.42139e-08	0	CDC16
4.02374e-13	-0.449778	0.95	0.958	2.44144e-08	0	ATP2C1
4.07997e-13	-1.29635	0.188	0.35	2.47556e-08	0	TACC3
4.5158e-13	0.356886	0.968	0.907	2.74001e-08	0	USP22
4.5487e-13	0.573864	0.799	0.607	2.75997e-08	0	RMND5A
4.81214e-13	-0.941684	0.451	0.572	2.91982e-08	0	CYTH4
5.06619e-13	-0.465617	0.88	0.927	3.07396e-08	0	SLC12A6
5.08928e-13	0.893051	0.571	0.379	3.08797e-08	0	CENPF
5.13766e-13	0.251984	0.994	0.97	3.11732e-08	0	LUC7L3
5.25897e-13	0.619511	0.687	0.497	3.19093e-08	0	POU2AF1
5.59543e-13	0.83101	0.498	0.297	3.39508e-08	0	HSPE1
5.86594e-13	-0.447381	0.883	0.905	3.55922e-08	0	TPP2
5.97515e-13	0.352122	0.959	0.877	3.62548e-08	0	FUS
6.13064e-13	-0.646114	0.686	0.741	3.71983e-08	0	SNORA14B
6.49688e-13	-0.553256	0.833	0.864	3.94204e-08	0	PCCA
7.11248e-13	-0.475009	0.908	0.925	4.31557e-08	0	RBMS1
7.18631e-13	-0.964593	0.58	0.707	4.36037e-08	0	ENOX1
7.23607e-13	0.446165	0.898	0.763	4.39056e-08	0	CLK1
7.30201e-13	0.630623	0.749	0.576	4.43057e-08	0	SLFN5
7.77041e-13	0.469735	0.867	0.713	4.71477e-08	0	GAB1
7.84028e-13	0.729796	0.551	0.347	4.75717e-08	0	H1-10
7.90887e-13	0.478792	0.878	0.749	4.79878e-08	0	SRGAP3
8.07832e-13	1.0152	0.397	0.222	4.9016e-08	0	BCL2L11
8.62056e-13	0.747385	0.541	0.333	5.23061e-08	0	NOP53
8.7286e-13	-1.00305	0.394	0.516	5.29617e-08	0	AL158071.1
8.88339e-13	0.493033	0.887	0.728	5.39008e-08	0	MAPRE2
8.90911e-13	0.786751	0.433	0.243	5.40569e-08	0	KIF3A
9.63084e-13	0.556167	0.707	0.499	5.84361e-08	0	RPS2
1.02726e-12	0.531286	0.801	0.618	6.233e-08	0	MCTP1
1.0467e-12	0.35838	0.964	0.874	6.35097e-08	0	BAZ1A
1.09274e-12	-0.365001	0.982	0.989	6.63033e-08	0	IKZF1
1.12144e-12	-2.29545	0.13	0.271	6.80443e-08	0	ANGPT1
1.17297e-12	-1.35959	0.169	0.321	7.11714e-08	0	S1PR1
1.18906e-12	0.440198	0.84	0.637	7.21472e-08	0	RPS5
1.35616e-12	-0.347377	0.977	0.993	8.22864e-08	0	SMYD3
1.43719e-12	-1.26705	0.261	0.413	8.72032e-08	0	GIMAP4
1.46051e-12	1.12281	0.274	0.119	8.8618e-08	0	MS4A3
1.53111e-12	-1.48853	0.23	0.381	9.29014e-08	0	TSPAN2
1.5665e-12	0.343914	0.938	0.822	9.50492e-08	0	HNRNPDL
1.60778e-12	0.582232	0.737	0.558	9.75539e-08	0	IRF1
1.72998e-12	-0.393758	0.95	0.966	1.04969e-07	0	RALGAPA1
1.74039e-12	-0.677625	0.833	0.873	1.056e-07	0	AGPAT4
1.74607e-12	0.513051	0.78	0.599	1.05944e-07	0	TRIM56
1.75384e-12	-0.338525	0.987	0.98	1.06416e-07	0	FNDC3A
1.7702e-12	0.395575	0.938	0.829	1.07409e-07	0	VGLL4
1.82208e-12	-0.377673	0.922	0.916	1.10557e-07	0	MTCO1P12
1.93227e-12	0.301523	0.99	0.963	1.17242e-07	0	ZNF644
1.96439e-12	-1.08202	0.371	0.518	1.19192e-07	0	PIM1
2.09522e-12	0.952386	0.308	0.146	1.27129e-07	0	KLHL29
2.11053e-12	-0.703807	0.595	0.688	1.28059e-07	0	VSIR
2.17482e-12	-0.407997	0.987	0.992	1.3196e-07	0	TFRC
2.33998e-12	-0.913516	0.436	0.589	1.41981e-07	0	ITGA6
2.50294e-12	1.17484	0.251	0.103	1.51868e-07	0	HNRNPA1P21
2.52718e-12	-0.904788	0.412	0.556	1.53339e-07	0	S100A4
2.53159e-12	0.698018	0.536	0.337	1.53607e-07	0	HEG1
2.74046e-12	0.847872	0.512	0.329	1.6628e-07	0	LINC01184
3.2928e-12	-0.83865	0.417	0.56	1.99794e-07	0	LY86
3.45615e-12	0.479815	0.768	0.591	2.09705e-07	0	RNF145
3.56463e-12	-1.08909	0.381	0.499	2.16287e-07	0	MT-TM
3.66349e-12	1.18481	0.293	0.14	2.22286e-07	0	PTPN3
3.96424e-12	0.498564	0.87	0.733	2.40534e-07	0	HPCAL1
3.99952e-12	1.22387	0.297	0.142	2.42675e-07	0	TNFRSF21
4.11533e-12	0.44311	0.888	0.751	2.49702e-07	0	TRIM25
4.1179e-12	-0.783925	0.486	0.63	2.49858e-07	0	SLC4A8
4.27115e-12	0.8609	0.387	0.209	2.59157e-07	0	ITPRIP
4.35208e-12	0.90635	0.404	0.226	2.64067e-07	0	PDE1B
4.41378e-12	0.540837	0.747	0.573	2.67811e-07	0	ADAM19
4.71255e-12	0.677464	0.673	0.504	2.85939e-07	0	CACNA2D4
4.82073e-12	-0.391205	0.971	0.963	2.92503e-07	0	ZC3H13
5.12421e-12	-0.434476	0.911	0.938	3.10917e-07	0	AL159141.1
5.83438e-12	0.388714	0.938	0.778	3.54007e-07	0	GXYLT2
6.18149e-12	0.564201	0.721	0.541	3.75068e-07	0	RTL6
6.5604e-12	0.609705	0.673	0.492	3.98059e-07	0	PSME1
6.70358e-12	0.981854	0.429	0.255	4.06746e-07	0	PPARGC1B
7.03689e-12	0.579445	0.686	0.481	4.26971e-07	0	CASTOR3
7.58812e-12	0.424563	0.896	0.764	4.60417e-07	0	KDM1A
7.93814e-12	0.856261	0.342	0.171	4.81655e-07	0	BNIP3P41
8.35247e-12	-1.77657	0.138	0.28	5.06794e-07	0	DST
8.88905e-12	0.258439	0.998	0.986	5.39352e-07	0	FHIT
8.95983e-12	0.771964	0.575	0.404	5.43647e-07	0	ADAM22
9.13919e-12	-0.310147	0.971	0.977	5.5453e-07	0	ARPC2
9.31962e-12	0.58301	0.593	0.381	5.65477e-07	0	QARS1
1.00142e-11	-0.753604	0.72	0.806	6.0762e-07	0	LSS
1.02933e-11	0.727575	0.395	0.214	6.24558e-07	0	FBN1
1.06714e-11	0.532108	0.661	0.454	6.47498e-07	0	DCAF16
1.29453e-11	1.77628	0.251	0.115	7.85466e-07	0	AL807742.1
1.55606e-11	-0.834007	0.551	0.637	9.44152e-07	0	LPAR6
1.56881e-11	0.588864	0.543	0.343	9.5189e-07	0	APOL3
1.58386e-11	-0.714141	0.883	0.911	9.61024e-07	0	ARID5B
1.68947e-11	0.398175	0.9	0.782	1.0251e-06	0	MYO5A
1.72339e-11	-1.14491	0.298	0.424	1.04569e-06	0	S100A11
1.72459e-11	0.718354	0.46	0.27	1.04641e-06	0	BTN3A1
1.75122e-11	0.573848	0.686	0.512	1.06257e-06	0	GRK5
1.77375e-11	-1.00436	0.522	0.608	1.07624e-06	0	MYADM
1.77656e-11	0.528008	0.621	0.419	1.07795e-06	0	ACY3
1.86677e-11	0.520654	0.812	0.659	1.13268e-06	0	STAT1
1.92582e-11	-1.00956	0.363	0.485	1.16851e-06	0	CENPJ
1.93517e-11	0.502275	0.707	0.514	1.17418e-06	0	MAP1A
1.96817e-11	0.737396	0.69	0.511	1.19421e-06	0	LIPA
1.97855e-11	-1.44762	0.146	0.287	1.2005e-06	0	EFHC2
2.04491e-11	0.620626	0.7	0.522	1.24077e-06	0	PIK3AP1
2.06348e-11	-0.383391	0.914	0.915	1.25204e-06	0	TPM4
2.12929e-11	0.823384	0.376	0.203	1.29197e-06	0	CLEC2B
2.14832e-11	-0.68229	0.519	0.656	1.30351e-06	0	RNF130
2.16747e-11	0.581692	0.577	0.374	1.31513e-06	0	FOXP4
2.21924e-11	0.275636	0.987	0.97	1.34655e-06	0	PTMA
2.2274e-11	0.902075	0.35	0.187	1.35149e-06	0	MDK
2.23461e-11	-0.422354	0.922	0.953	1.35587e-06	0	MEF2A
2.23975e-11	0.435695	0.903	0.828	1.35899e-06	0	DDX60L
2.26045e-11	0.676311	0.525	0.332	1.37155e-06	0	EIF2D
2.30483e-11	0.336911	0.969	0.896	1.39848e-06	0	MDM4
2.38159e-11	0.720966	0.476	0.286	1.44505e-06	0	DELE1
2.47716e-11	-0.875243	0.533	0.654	1.50304e-06	0	AL008633.1
2.55137e-11	0.468848	0.763	0.57	1.54807e-06	0	SAMD9
2.63751e-11	0.338797	0.932	0.844	1.60033e-06	0	PRKY
2.70556e-11	-1.338	0.261	0.404	1.64163e-06	0	LMNA
2.85795e-11	0.269602	0.99	0.955	1.73409e-06	0	CCDC88A
2.90202e-11	0.472487	0.838	0.679	1.76083e-06	0	MOB1B
3.0972e-11	-0.963039	0.352	0.493	1.87925e-06	0	SNORA40B
3.1056e-11	1.05071	0.374	0.207	1.88435e-06	0	KLHL15
3.33491e-11	-1.65049	0.115	0.251	2.02349e-06	0	TG
3.37437e-11	-0.820888	0.452	0.56	2.04744e-06	0	SNORA37
3.72959e-11	-0.911514	0.329	0.481	2.26296e-06	0	CD244
3.73295e-11	0.424813	0.867	0.726	2.26501e-06	0	RPL10
3.90726e-11	-1.44057	0.177	0.313	2.37077e-06	0	IL4R
4.0363e-11	-0.698694	0.728	0.786	2.44907e-06	0	KLF7
4.09443e-11	0.683942	0.545	0.348	2.48434e-06	0	FLT3
4.16603e-11	-0.596651	0.84	0.862	2.52778e-06	0	CALCOCO2
4.28024e-11	-0.347399	0.989	0.991	2.59708e-06	0	ELF1
4.36736e-11	0.506897	0.823	0.691	2.64994e-06	0	LRIG1
4.77528e-11	-0.504752	0.796	0.817	2.89745e-06	0	SCARNA1
4.79795e-11	0.706264	0.558	0.379	2.9112e-06	0	GLI3
4.80888e-11	-0.461664	0.919	0.955	2.91784e-06	0	PTGER3
4.8365e-11	0.412257	0.859	0.701	2.9346e-06	0	RPS16
4.92567e-11	0.854166	0.452	0.282	2.9887e-06	0	GALNT10
5.04158e-11	-0.662471	0.554	0.664	3.05903e-06	0	SFXN5
5.07299e-11	0.37163	0.929	0.835	3.07809e-06	0	EIF2AK2
5.24958e-11	0.702008	0.511	0.339	3.18523e-06	0	ARHGAP23
5.63562e-11	-1.00476	0.245	0.397	3.41947e-06	0	STX2
5.69105e-11	0.610371	0.538	0.351	3.4531e-06	0	RFX5
5.83865e-11	-0.447062	0.948	0.963	3.54266e-06	0	LCP2
6.03301e-11	-0.544489	0.82	0.859	3.66059e-06	0	GAB3
6.13445e-11	-1.33508	0.156	0.291	3.72214e-06	0	SNORD100
6.27776e-11	0.32955	0.951	0.86	3.80909e-06	0	EWSR1
6.33103e-11	0.574938	0.532	0.346	3.84141e-06	0	AL627171.4
6.33945e-11	1.03065	0.254	0.114	3.84653e-06	0	AL845472.2
6.35722e-11	-0.454091	0.89	0.913	3.85731e-06	0	CUL4A
6.36031e-11	0.752832	0.324	0.167	3.85918e-06	0	AL591441.1
6.385e-11	0.300206	0.971	0.908	3.87417e-06	0	SNORA74A
6.3899e-11	0.465123	0.807	0.633	3.87714e-06	0	FAM27C
6.61117e-11	0.845836	0.352	0.188	4.01139e-06	0	PPP1R15A
6.74066e-11	0.648543	0.69	0.503	4.08996e-06	0	NOTCH2
6.94255e-11	0.354888	0.925	0.852	4.21246e-06	0	PCMTD1
7.18903e-11	0.336249	0.953	0.873	4.36202e-06	0	ZBTB44
7.71788e-11	0.914083	0.449	0.279	4.6829e-06	0	SATB1-AS1
7.80423e-11	-0.469785	0.778	0.832	4.7353e-06	0	AKAP11
8.41415e-11	-0.460834	0.836	0.877	5.10537e-06	0	STXBP5
8.42556e-11	0.335673	0.934	0.831	5.11229e-06	0	ATP11B
9.05767e-11	-0.490225	0.778	0.858	5.49583e-06	0	RNF24
9.12606e-11	0.428103	0.937	0.873	5.53733e-06	0	BAALC
1.00034e-10	-0.400718	0.904	0.923	6.06964e-06	0	TM9SF2
1.01407e-10	-0.933777	0.37	0.482	6.15295e-06	0	SNORA49
1.02672e-10	-0.372381	0.916	0.911	6.22975e-06	0	ANKRD10
1.0606e-10	-0.520749	0.716	0.786	6.43531e-06	0	SLC15A2
1.06302e-10	-0.708534	0.47	0.598	6.44995e-06	0	IFT88
1.09857e-10	-0.689467	0.486	0.629	6.66569e-06	0	XRCC4
1.12073e-10	0.916415	0.31	0.153	6.80013e-06	0	FBXO32
1.14967e-10	0.583741	0.559	0.381	6.97572e-06	0	TOB2
1.1506e-10	0.386443	0.857	0.725	6.98139e-06	0	GABPB1-AS1
1.15622e-10	0.402543	0.906	0.77	7.01549e-06	0	EML4
1.15833e-10	-0.388037	0.927	0.939	7.02828e-06	0	STK24
1.15998e-10	0.414528	0.833	0.668	7.03832e-06	0	RPL13
1.17245e-10	-0.589658	0.595	0.682	7.11395e-06	0	SNORA12
1.19698e-10	0.281102	0.997	0.98	7.26282e-06	0	KAT6B
1.24814e-10	0.513834	0.741	0.545	7.57321e-06	0	BID
1.2673e-10	-0.711332	0.439	0.566	7.68947e-06	0	MAST2
1.34284e-10	-0.8327	0.417	0.553	8.14784e-06	0	HHIP
1.39327e-10	-1.03893	0.355	0.482	8.45378e-06	0	AC007384.1
1.43547e-10	1.10116	0.301	0.156	8.70987e-06	0	FGFR1
1.73798e-10	0.492644	0.767	0.606	1.05453e-05	0	RPL32
1.81933e-10	0.730768	0.658	0.5	1.1039e-05	0	SESN3
1.87311e-10	-0.57597	0.865	0.909	1.13653e-05	0	MBNL2
1.91179e-10	0.298825	0.99	0.989	1.16e-05	0	HIVEP3
1.9282e-10	0.773572	0.329	0.173	1.16995e-05	0	ZSCAN2
1.94694e-10	-0.35132	0.927	0.94	1.18133e-05	0	PDS5B
2.08433e-10	0.383177	0.872	0.722	1.26469e-05	0	ADD3
2.10186e-10	0.342575	0.958	0.908	1.27532e-05	0	RUFY3
2.14208e-10	0.658776	0.583	0.405	1.29973e-05	0	TTC28
2.19115e-10	0.831548	0.532	0.371	1.3295e-05	0	LEF1-AS1
2.45042e-10	-0.362298	0.984	0.985	1.48682e-05	0	FLI1
2.48342e-10	0.299506	0.989	0.95	1.50684e-05	0	HSP90AB1
2.61819e-10	0.878773	0.31	0.163	1.58861e-05	0	FGD4
2.70399e-10	0.784896	0.425	0.26	1.64067e-05	0	LRP5
2.7211e-10	-0.548454	0.533	0.657	1.65105e-05	0	SQLE
2.72157e-10	-0.656723	0.611	0.687	1.65134e-05	0	HSH2D
2.74761e-10	1.07122	0.253	0.118	1.66714e-05	0	AC026412.1
2.84264e-10	-0.416092	0.836	0.873	1.7248e-05	0	XPO4
2.89955e-10	1.01886	0.254	0.119	1.75933e-05	0	PYROXD1
2.91815e-10	0.572378	0.598	0.402	1.77061e-05	0	RPL12
2.95048e-10	0.383761	0.878	0.725	1.79023e-05	0	GLCCI1
3.17192e-10	-1.32127	0.16	0.293	1.92459e-05	0	Z94721.1
3.19754e-10	-0.381812	0.976	0.988	1.94014e-05	0	CAT
3.2446e-10	0.688934	0.569	0.392	1.96869e-05	0	EPM2A
3.32401e-10	0.469009	0.771	0.589	2.01687e-05	0	AHDC1
3.52933e-10	-0.796986	0.494	0.612	2.14145e-05	0	TTC33
3.5851e-10	0.261271	0.997	0.981	2.1753e-05	0	DYRK1A
3.61316e-10	-0.61566	0.538	0.667	2.19232e-05	0	KSR1
3.64319e-10	0.55318	0.721	0.538	2.21054e-05	0	RASSF8
3.75536e-10	-0.693652	0.485	0.58	2.2786e-05	0	SNORA47
3.82242e-10	0.741598	0.549	0.369	2.31929e-05	0	STS
3.87019e-10	0.390077	0.95	0.893	2.34827e-05	0	AFF3
3.88045e-10	0.670326	0.459	0.285	2.3545e-05	0	SBK1
4.13719e-10	0.340272	0.934	0.797	2.51028e-05	0	USP7
4.22966e-10	0.920407	0.339	0.184	2.56639e-05	0	FAM114A2
4.28648e-10	-0.501739	0.712	0.767	2.60087e-05	0	ZNF800
4.32192e-10	0.654206	0.376	0.214	2.62237e-05	0	CHI3L2
4.58347e-10	-0.293408	0.971	0.977	2.78107e-05	0	LRCH1
4.79954e-10	0.285216	0.951	0.873	2.91217e-05	0	HNRNPM
4.81424e-10	0.496989	0.635	0.453	2.92109e-05	0	CCNJL
4.81542e-10	-0.995867	0.319	0.45	2.9218e-05	0	SNORA11B
4.89381e-10	-0.486799	0.663	0.738	2.96937e-05	0	ESYT1
4.9678e-10	-0.805182	0.353	0.496	3.01426e-05	0	BAALC-AS1
4.99145e-10	0.273724	0.997	0.993	3.02861e-05	0	BCAS3
5.14121e-10	0.600197	0.52	0.343	3.11948e-05	0	RBM15B
5.26609e-10	0.72942	0.37	0.205	3.19525e-05	0	LYRM7
5.59851e-10	1.18814	0.311	0.173	3.39695e-05	0	SAMD12
5.6655e-10	-0.329764	0.934	0.919	3.4376e-05	0	CAPZB
5.80282e-10	-0.467543	0.802	0.863	3.52092e-05	0	CCM2
5.98958e-10	-0.848024	0.423	0.546	3.63424e-05	0	SOCS2-AS1
6.29899e-10	-0.306423	0.977	0.972	3.82198e-05	0	ERC1
6.47426e-10	0.631679	0.784	0.656	3.92832e-05	0	CSNK1G1
6.47667e-10	0.350783	0.81	0.642	3.92978e-05	0	RLIM
6.57973e-10	0.657507	0.446	0.271	3.99232e-05	0	SCARNA12
6.61986e-10	0.347565	0.885	0.764	4.01666e-05	0	YWHAG
6.75355e-10	0.561691	0.656	0.486	4.09778e-05	0	SMAD3
6.83054e-10	0.398809	0.81	0.64	4.1445e-05	0	ARHGAP12
6.94993e-10	0.329838	0.938	0.86	4.21694e-05	0	PPP4R2
7.08576e-10	0.619053	0.613	0.455	4.29936e-05	0	UBE3D
7.14896e-10	0.470548	0.718	0.558	4.3377e-05	0	MEF2D
7.18072e-10	0.572746	0.541	0.355	4.35697e-05	0	MXD4
7.4199e-10	-1.46695	0.156	0.274	4.5021e-05	0	MXRA7
7.42532e-10	0.635628	0.413	0.24	4.50539e-05	0	GLRX
7.79803e-10	0.474221	0.737	0.566	4.73153e-05	0	KLHL24
8.29067e-10	0.79932	0.282	0.137	5.03045e-05	0	ISG15
8.34503e-10	-0.675669	0.454	0.587	5.06343e-05	0	GPD2
8.35614e-10	-0.487422	0.844	0.883	5.07017e-05	0	MBP
8.39429e-10	0.920948	0.352	0.205	5.09332e-05	0	AC132153.1
8.60099e-10	0.331571	0.929	0.832	5.21874e-05	0	TUG1
8.65093e-10	0.613789	0.496	0.318	5.24904e-05	0	LAP3
8.65765e-10	-0.94813	0.378	0.488	5.25312e-05	0	CA5B
8.77584e-10	0.674901	0.507	0.346	5.32483e-05	0	MAML2
9.74724e-10	0.476457	0.741	0.55	5.91424e-05	0	RPL18
1.00332e-09	0.454623	0.775	0.617	6.08777e-05	0	FGF7P3
1.02833e-09	0.416254	0.848	0.729	6.23948e-05	0	TRBC1
1.10132e-09	0.415823	0.887	0.772	6.68236e-05	0	FAM214A
1.13449e-09	-0.46608	0.859	0.897	6.8836e-05	0	FAM117A
1.13802e-09	0.501505	0.854	0.752	6.90503e-05	0	PSD3
1.14096e-09	0.74874	0.378	0.217	6.92286e-05	0	CD4
1.14394e-09	-0.321124	0.992	0.997	6.94095e-05	0	GCNT1
1.15095e-09	-1.04566	0.238	0.369	6.9835e-05	0	AC092821.4
1.19548e-09	0.6957	0.417	0.263	7.25368e-05	0	TXNDC15
1.20483e-09	-0.873739	0.342	0.467	7.31041e-05	0	RNU2-36P
1.21976e-09	0.725549	0.376	0.214	7.401e-05	0	HIP1R
1.29238e-09	0.391085	0.861	0.734	7.84162e-05	0	BRD2
1.31472e-09	0.382897	0.857	0.714	7.9772e-05	0	PCF11
1.32985e-09	0.381246	0.865	0.738	8.06903e-05	0	SP110
1.32988e-09	-0.712591	0.373	0.508	8.06917e-05	0	LGALS1
1.36802e-09	0.291573	0.947	0.822	8.30057e-05	0	RBBP4
1.39171e-09	0.434888	0.771	0.606	8.44435e-05	0	ARID4A
1.46953e-09	-1.24908	0.149	0.274	8.91655e-05	0	FAIM
1.48287e-09	-0.838343	0.37	0.497	8.99749e-05	0	RFX3-AS1
1.53896e-09	-0.505726	0.799	0.86	9.33777e-05	0	PLCB4
1.60496e-09	0.676965	0.337	0.182	9.73823e-05	0	KDM6B
1.73187e-09	-0.608729	0.699	0.728	0.000105083	0	FZD6
1.9163e-09	0.444058	0.793	0.625	0.000116274	0	RPL14
1.95232e-09	-1.05553	0.287	0.413	0.000118459	0	MIR222HG
1.9889e-09	0.261556	0.977	0.934	0.000120678	0	ADNP
2.01517e-09	0.348021	0.935	0.848	0.000122273	0	TCF3
2.01885e-09	0.402678	0.723	0.545	0.000122496	0	SKI
2.05663e-09	0.361295	0.846	0.688	0.000124788	0	RPS19
2.0821e-09	-0.63727	0.626	0.702	0.000126334	0	POC1B
2.09421e-09	-1.09076	0.284	0.412	0.000127068	0	DOCK3
2.11724e-09	0.302471	0.95	0.848	0.000128466	0	PPP2R5C
2.25279e-09	0.493217	0.6	0.415	0.00013669	0	KIF16B
2.45575e-09	0.420807	0.715	0.549	0.000149005	0	ATXN7L3B
2.4893e-09	-0.932822	0.308	0.435	0.000151041	0	CD200
2.65537e-09	1.12839	0.25	0.123	0.000161117	0	MREG
2.81312e-09	0.43553	0.784	0.634	0.000170689	0	MAP3K14
2.82117e-09	0.871446	0.305	0.164	0.000171178	0	IFIT3
2.84408e-09	0.578242	0.558	0.375	0.000172567	0	ARL5B
2.8709e-09	-0.67408	0.616	0.682	0.000174195	0	CLECL1
2.89295e-09	-0.581679	0.647	0.706	0.000175533	0	GATA3
3.08939e-09	-0.611502	0.58	0.649	0.000187452	0	CAPZA2
3.09636e-09	0.429659	0.776	0.611	0.000187874	0	HDAC2
3.1125e-09	0.377919	0.817	0.654	0.000188854	0	NIPAL3
3.186e-09	-0.508968	0.786	0.829	0.000193314	0	WDFY4
3.24339e-09	0.268872	0.977	0.925	0.000196796	0	AMBRA1
3.30609e-09	0.478042	0.773	0.645	0.000200601	0	GRAP2
3.31812e-09	-0.904213	0.314	0.442	0.00020133	0	BIN2
3.39118e-09	1.15409	0.318	0.182	0.000205763	0	NEURL1
3.46971e-09	0.319375	0.955	0.879	0.000210528	0	DDX3X
3.77755e-09	0.449021	0.78	0.611	0.000229207	0	RTF1
3.81237e-09	0.601498	0.528	0.352	0.000231319	0	RPL18A
3.8622e-09	-0.547011	0.724	0.76	0.000234343	0	SEC31B
3.86385e-09	0.270505	0.963	0.892	0.000234443	0	XRN1
3.99947e-09	-0.98556	0.232	0.359	0.000242672	0	STX7
4.1122e-09	0.448487	0.754	0.595	0.000249512	0	RPS27
4.34376e-09	0.371028	0.87	0.741	0.000263562	0	EIF4B
4.56052e-09	0.428003	0.702	0.527	0.000276714	0	DTX3L
4.60107e-09	0.451176	0.783	0.64	0.000279174	0	NOP58
4.80445e-09	0.597096	0.524	0.358	0.000291515	0	AC068051.1
4.81379e-09	0.419574	0.728	0.55	0.000292081	0	PXDN
4.85108e-09	0.568681	0.457	0.289	0.000294344	0	BRD8
5.14471e-09	-1.00932	0.219	0.35	0.000312161	0	BMS1P10
5.1645e-09	0.26788	0.956	0.909	0.000313361	0	SENP6
5.30638e-09	0.42998	0.707	0.53	0.00032197	0	RPS18
5.59807e-09	-1.13201	0.238	0.36	0.000339668	0	KIAA1841
5.61109e-09	0.471572	0.639	0.444	0.000340458	0	JADE3
5.76363e-09	-0.599787	0.621	0.707	0.000349714	0	HS6ST1
5.80126e-09	-0.361769	0.903	0.917	0.000351997	0	ZDHHC20
5.86888e-09	-0.578731	0.59	0.691	0.0003561	0	ITGAL
6.03072e-09	-0.362704	0.908	0.913	0.00036592	0	CDC42
6.08005e-09	0.30253	0.947	0.871	0.000368913	0	LASP1
6.11442e-09	0.630782	0.481	0.317	0.000370999	0	DPEP1
6.28893e-09	0.550047	0.768	0.593	0.000381587	0	SOX5
6.33576e-09	-0.957335	0.272	0.4	0.000384429	0	DNM3
6.49229e-09	0.713836	0.413	0.262	0.000393926	0	DISP3
6.57814e-09	0.648019	0.337	0.186	0.000399135	0	BMF
6.73382e-09	0.49218	0.674	0.48	0.000408582	0	RPS28
6.77646e-09	-0.998348	0.329	0.427	0.000411168	0	SCARNA20
6.88466e-09	0.487941	0.567	0.392	0.000417734	0	APEX1
7.40428e-09	0.73789	0.363	0.213	0.000449262	0	CDC23
7.57071e-09	0.734088	0.376	0.224	0.00045936	0	TENT5C
7.97758e-09	0.878327	0.25	0.125	0.000484048	0	CD3E
8.00872e-09	0.417105	0.874	0.732	0.000485937	0	ZEB2
8.05208e-09	0.286675	0.934	0.805	0.000488568	0	PAG1
8.13333e-09	0.487172	0.556	0.394	0.000493498	0	UBA5
8.15904e-09	0.846696	0.306	0.172	0.000495058	0	SAP30L
8.78481e-09	-0.966716	0.298	0.421	0.000533027	0	CLMN
8.87187e-09	0.393019	0.609	0.432	0.000538309	0	RNF44
9.01505e-09	0.682019	0.36	0.21	0.000546997	0	C7orf26
9.11063e-09	0.817485	0.318	0.178	0.000552796	0	KLHL11
9.11605e-09	0.296351	0.934	0.786	0.000553126	0	SLFN11
9.38043e-09	-1.04343	0.267	0.382	0.000569167	0	SCPEP1
9.54448e-09	-0.381015	0.969	0.97	0.000579121	0	SFMBT2
9.56317e-09	0.406781	0.932	0.864	0.000580255	0	AC019117.2
1.02232e-08	0.661486	0.428	0.268	0.000620305	0	UNKL
1.0224e-08	-0.667249	0.554	0.617	0.000620354	0	CALM1
1.0277e-08	0.331362	0.882	0.732	0.00062357	0	RPS4X
1.04609e-08	-0.480998	0.729	0.806	0.000634723	0	AC079781.5
1.084e-08	-1.02215	0.206	0.325	0.000657726	0	PLP2
1.09177e-08	0.603939	0.506	0.34	0.000662441	0	PPP2CA
1.09451e-08	0.299641	0.948	0.871	0.000664102	0	SYNCRIP
1.13652e-08	0.314343	0.912	0.804	0.000689596	0	PCBP2
1.14696e-08	0.264222	0.994	0.944	0.000695927	0	PHF14
1.16689e-08	-1.18658	0.173	0.299	0.000708023	0	RGS6
1.19741e-08	-0.292923	0.974	0.986	0.000726538	0	SENP7
1.20625e-08	-1.10756	0.204	0.32	0.000731901	0	GIMAP7
1.2238e-08	0.282011	0.896	0.756	0.000742556	0	VWA8
1.22884e-08	0.521708	0.754	0.621	0.000745608	0	ZSWIM6
1.24635e-08	0.320146	0.914	0.855	0.000756233	0	SLTM
1.28271e-08	0.355348	0.882	0.801	0.000778296	0	FGD3
1.32171e-08	0.355557	0.83	0.688	0.00080196	0	PCGF3
1.32174e-08	0.426102	0.715	0.549	0.000801978	0	EIF3L
1.33261e-08	0.502564	0.48	0.306	0.000808575	0	LZTS1
1.33633e-08	-0.34475	0.935	0.938	0.00081083	0	PIBF1
1.42119e-08	-1.07232	0.196	0.316	0.000862324	0	AC136475.3
1.46063e-08	0.293014	0.958	0.848	0.000886251	0	NAP1L1
1.49199e-08	0.262174	0.976	0.911	0.000905281	0	CAPRIN1
1.52846e-08	0.844971	0.31	0.175	0.000927406	0	NMNAT3
1.54186e-08	0.603114	0.569	0.411	0.000935537	0	EMID1
1.55268e-08	0.753891	0.284	0.152	0.000942107	0	RBM27
1.56313e-08	0.546884	0.653	0.504	0.000948443	0	DPH6
1.5992e-08	0.486869	0.684	0.526	0.00097033	0	RPL22
1.61589e-08	0.380599	0.715	0.561	0.000980456	0	ZC3H4
1.6178e-08	0.502679	0.682	0.533	0.000981615	0	SLC35D1
1.64033e-08	0.535297	0.598	0.434	0.000995285	0	PRKCI
1.67342e-08	-0.446029	0.81	0.829	0.00101537	0	ATG16L2
1.67575e-08	0.492368	0.566	0.39	0.00101678	0	FKTN
1.70016e-08	-0.445861	0.783	0.828	0.00103159	0	TGFBR1
1.71978e-08	0.478904	0.603	0.443	0.00104349	0	SPSB1
1.73815e-08	0.612024	0.446	0.297	0.00105464	0	AKR1C6P
1.80674e-08	0.786229	0.371	0.236	0.00109626	0	PFDN1
1.81447e-08	-0.713424	0.524	0.602	0.00110095	0	CAPG
1.82544e-08	0.59528	0.465	0.317	0.0011076	0	SLC2A1
1.83348e-08	0.695557	0.345	0.199	0.00111248	0	BTN3A3
1.86834e-08	0.807321	0.561	0.423	0.00113364	0	SLC8A1-AS1
1.88971e-08	0.444664	0.653	0.47	0.0011466	0	UBA7
1.89352e-08	-1.34913	0.264	0.367	0.00114891	0	POLQ
1.89778e-08	-0.966611	0.194	0.321	0.0011515	0	PGM1
1.90455e-08	1.56759	0.382	0.252	0.0011556	0	CTNNA2
1.91824e-08	0.3513	0.836	0.71	0.00116391	0	SAMD9L
1.99565e-08	0.354898	0.956	0.908	0.00121088	0	STK3
2.12309e-08	-0.734531	0.314	0.438	0.0012882	0	TMEM50B
2.12594e-08	0.45224	0.806	0.676	0.00128994	0	BCL2L1
2.15669e-08	-0.655996	0.574	0.654	0.00130859	0	RELL1
2.20399e-08	0.789171	0.347	0.215	0.0013373	0	AC007389.1
2.28107e-08	0.551538	0.368	0.217	0.00138406	0	AL162431.1
2.28574e-08	-0.939384	0.274	0.407	0.0013869	0	DNAJC6
2.33676e-08	-0.440896	0.75	0.801	0.00141785	0	USP12
2.3747e-08	-0.483658	0.686	0.772	0.00144087	0	S100Z
2.42869e-08	0.364297	0.851	0.72	0.00147363	0	AC022966.1
2.46926e-08	-0.855272	0.355	0.45	0.00149825	0	SCARNA14
2.54325e-08	-0.369809	0.887	0.9	0.00154314	0	SLC5A3
2.58692e-08	0.368987	0.689	0.504	0.00156964	0	ZNFX1
2.64708e-08	-0.978299	0.24	0.36	0.00160614	0	SDCBP
2.65322e-08	0.37892	0.893	0.77	0.00160987	0	GNA15
2.75301e-08	-0.544111	0.703	0.757	0.00167041	0	CD84
2.75735e-08	0.916695	0.266	0.14	0.00167305	0	BCL6
2.81736e-08	0.315124	0.836	0.684	0.00170946	0	MCTP2
2.85931e-08	-0.28989	0.966	0.981	0.00173491	0	RABGAP1L
2.88179e-08	-0.425085	0.665	0.748	0.00174855	0	YBX3
2.88782e-08	0.849654	0.4	0.27	0.00175222	0	AC105941.1
2.92471e-08	-0.394312	0.796	0.843	0.0017746	0	KPNA3
2.99835e-08	-0.470836	0.856	0.898	0.00181928	0	BACH1
3.04383e-08	0.58313	0.561	0.413	0.00184687	0	NDUFAF2
3.14121e-08	0.518307	0.395	0.244	0.00190596	0	MPP1
3.16625e-08	0.881163	0.267	0.144	0.00192115	0	ST3GAL5
3.25904e-08	-0.829777	0.395	0.504	0.00197745	0	APLF
3.34099e-08	-0.633631	0.504	0.595	0.00202718	0	TPP1
3.46641e-08	-1.10372	0.164	0.274	0.00210328	0	MELK
3.49082e-08	0.411279	0.754	0.598	0.00211809	0	RPL31
3.57154e-08	-0.717669	0.498	0.581	0.00216707	0	SLA
3.60926e-08	-0.834656	0.332	0.434	0.00218995	0	SH3BGRL3
3.70203e-08	-0.925297	0.358	0.461	0.00224625	0	IL9R
3.72659e-08	0.259304	0.968	0.898	0.00226115	0	CCNI
3.73721e-08	0.362353	0.81	0.656	0.00226759	0	PARP12
3.75384e-08	0.522746	0.655	0.501	0.00227768	0	IQCH-AS1
3.77966e-08	0.307586	0.878	0.752	0.00229334	0	CSDE1
3.88555e-08	0.80581	0.347	0.215	0.0023576	0	MAMLD1
3.88767e-08	0.364385	0.791	0.663	0.00235888	0	EFCAB14
3.92716e-08	0.350534	0.802	0.665	0.00238284	0	AGO1
4.03146e-08	-0.412652	0.708	0.783	0.00244613	0	ARFIP1
4.16835e-08	0.434386	0.686	0.512	0.00252919	0	TET1
4.21793e-08	-0.914963	0.287	0.408	0.00255927	0	VCL
4.32761e-08	-0.811134	0.418	0.516	0.00262582	0	AC016831.6
4.32808e-08	0.468136	0.632	0.462	0.00262611	0	LRRC41
4.39476e-08	0.375824	0.836	0.729	0.00266657	0	TULP4
4.46842e-08	0.484643	0.562	0.383	0.00271126	0	RPL29
4.59545e-08	-0.339571	0.917	0.942	0.00278833	0	EPS15
4.85894e-08	0.540872	0.465	0.309	0.00294821	0	AP1AR
4.90211e-08	0.253368	0.987	0.928	0.0029744	0	IFI16
4.94977e-08	0.470726	0.593	0.442	0.00300332	0	SCARB2
4.97127e-08	0.257646	0.963	0.908	0.00301637	0	PAPOLA
5.07356e-08	0.698025	0.357	0.214	0.00307843	0	GPSM1
5.19982e-08	-0.891855	0.373	0.474	0.00315504	0	FAM102B
5.3138e-08	0.254391	0.966	0.921	0.0032242	0	UBE2K
5.49921e-08	0.331987	0.862	0.737	0.0033367	0	G3BP2
5.52259e-08	0.427663	0.648	0.476	0.00335089	0	LRRC37A4P
5.57412e-08	-0.351599	0.799	0.86	0.00338215	0	XPR1
5.69032e-08	0.857947	0.267	0.146	0.00345266	0	ACACB
5.90449e-08	-1.11174	0.23	0.341	0.00358261	0	JHY
5.96571e-08	0.465368	0.522	0.374	0.00361976	0	ACTN1
6.21056e-08	0.450597	0.608	0.449	0.00376832	0	ZBTB37
6.35319e-08	0.778917	0.269	0.146	0.00385486	0	SLFN12
6.47902e-08	-0.875702	0.318	0.427	0.00393121	0	DPY19L2P2
6.53046e-08	0.379709	0.812	0.684	0.00396242	0	MCL1
6.54692e-08	0.312993	0.872	0.734	0.00397241	0	CEP170
6.91337e-08	-1.05258	0.335	0.434	0.00419476	0	CUEDC1
6.93273e-08	-0.951389	0.266	0.37	0.0042065	0	GOLGA8B
7.15028e-08	-0.896434	0.331	0.439	0.0043385	0	CENPU
7.24826e-08	0.314246	0.964	0.904	0.00439795	0	RCOR1
7.6282e-08	0.329833	0.773	0.598	0.00462849	0	RBFOX2
7.94181e-08	0.358547	0.737	0.565	0.00481877	0	UBA52
8.13805e-08	-0.620033	0.687	0.726	0.00493784	0	TUBA1A
8.24032e-08	0.378593	0.733	0.579	0.0049999	0	PRKRIP1
8.44371e-08	0.266966	0.953	0.852	0.0051233	0	CERS6
8.48165e-08	0.756937	0.267	0.144	0.00514632	0	LINC01222
8.55495e-08	0.659502	0.429	0.279	0.0051908	0	GCH1
8.61048e-08	-1.0361	0.284	0.393	0.00522449	0	NXN
8.84694e-08	0.617841	0.451	0.312	0.00536797	0	BCAT1
8.96018e-08	0.397653	0.878	0.772	0.00543668	0	PCBP1-AS1
9.13254e-08	-1.07524	0.183	0.293	0.00554126	0	AC011195.1
9.24978e-08	-1.06429	0.16	0.274	0.0056124	0	CYTH3
9.79131e-08	0.349503	0.874	0.752	0.00594098	0	PARP8
9.96316e-08	0.870821	0.389	0.257	0.00604525	0	PIEZO2
9.98817e-08	-0.574094	0.666	0.722	0.00606042	0	ITPRID2
1.02755e-07	-1.33015	0.173	0.28	0.00623479	0	SLIT3
1.05461e-07	0.353231	0.786	0.659	0.00639894	0	CAMSAP1
1.05715e-07	0.952701	0.253	0.137	0.00641439	0	EGLN3
1.08714e-07	-0.330252	0.895	0.934	0.00659632	0	MYO9A
1.09058e-07	-0.496932	0.71	0.775	0.00661722	0	RUNX2
1.12004e-07	-0.335808	0.929	0.932	0.00679598	0	FUT8
1.14906e-07	0.54718	0.397	0.262	0.00697206	0	AF165147.1
1.14966e-07	-0.799296	0.353	0.447	0.0069757	0	MTND2P28
1.16832e-07	0.343463	0.856	0.733	0.00708889	0	WDR43
1.19274e-07	0.432712	0.708	0.541	0.00723705	0	STIP1
1.20186e-07	0.707409	0.285	0.161	0.00729242	0	MAPK13
1.20937e-07	-0.338398	0.906	0.934	0.00733797	0	EPB41
1.21982e-07	0.407256	0.533	0.359	0.00740141	0	MDC1
1.22942e-07	-0.78079	0.319	0.425	0.00745963	0	SNORA24B
1.23435e-07	-0.292716	0.963	0.976	0.00748954	0	MAP4
1.2987e-07	0.372979	0.849	0.759	0.00788002	0	LRMP
1.32349e-07	-0.464474	0.601	0.679	0.00803042	0	DENND3
1.32361e-07	0.370361	0.713	0.543	0.00803112	0	SNHG29
1.3331e-07	0.472221	0.551	0.388	0.00808872	0	STRAP
1.34332e-07	-0.392881	0.781	0.841	0.00815074	0	KLF6
1.35533e-07	-0.315147	0.974	0.986	0.00822358	0	LRRFIP1
1.40216e-07	0.390848	0.736	0.6	0.00850776	0	ZC3H3
1.41058e-07	-0.276063	0.997	0.996	0.00855883	0	LDLRAD4
1.41375e-07	0.567254	0.441	0.29	0.00857804	0	RNF139
1.43463e-07	-1.0239	0.185	0.293	0.00870473	0	SAMHD1
1.43862e-07	-0.758588	0.655	0.714	0.00872899	0	NCALD
1.43886e-07	0.273159	0.919	0.816	0.00873042	0	SPG7
1.49432e-07	0.672631	0.352	0.217	0.00906696	0	AC021231.1
1.51279e-07	0.376661	0.823	0.706	0.00917898	0	AGPAT3
1.51313e-07	-0.66007	0.366	0.484	0.00918104	0	DHRS7B
1.54724e-07	0.441363	0.6	0.428	0.00938805	0	NPTX2
1.59782e-07	-1.04331	0.227	0.335	0.00969491	0	BHLHE40
1.61212e-07	0.362422	0.878	0.747	0.00978168	0	ZNF438
1.61698e-07	-0.403117	0.794	0.839	0.00981118	0	MANBA
1.63933e-07	0.689533	0.297	0.169	0.0099468	0	ZNF616
1.64314e-07	0.48804	0.511	0.352	0.00996991	0	CBX4
1.65214e-07	0.295241	0.875	0.718	0.0100245	0	RPL8
1.65357e-07	1.02214	0.251	0.138	0.0100332	0	SLC16A10
1.67789e-07	0.383993	0.66	0.495	0.0101808	0	LUZP1
1.68289e-07	0.657283	0.509	0.354	0.0102111	0	TNFAIP3
1.72343e-07	0.360534	0.747	0.57	0.0104571	0	NOLC1
1.74065e-07	0.446023	0.673	0.52	0.0105616	0	ZCCHC2
1.75922e-07	-0.4396	0.818	0.864	0.0106743	0	RPS6KC1
1.77125e-07	0.718956	0.394	0.264	0.0107472	0	PXYLP1
1.78782e-07	-0.76845	0.381	0.459	0.0108478	0	SNORA7B
1.81747e-07	-0.363927	0.989	0.985	0.0110277	0	ANKRD28
1.82638e-07	0.359334	0.656	0.496	0.0110817	0	SUDS3
1.82683e-07	-1.26214	0.19	0.293	0.0110845	0	UNC13B
1.83295e-07	-0.389324	0.911	0.888	0.0111216	0	MGAT4A
1.8519e-07	-1.20657	0.154	0.255	0.0112366	0	SFXN3
1.8909e-07	0.535475	0.532	0.381	0.0114732	0	POLR3B
1.92494e-07	0.304136	0.835	0.72	0.0116798	0	DTNBP1
1.93576e-07	-1.09306	0.156	0.262	0.0117454	0	TSPAN15
1.94238e-07	0.32224	0.893	0.743	0.0117856	0	SRSF3
1.95106e-07	-0.850299	0.277	0.393	0.0118382	0	FAM135A
1.95417e-07	0.40179	0.444	0.279	0.0118571	0	TSPYL1
2.01578e-07	-0.534699	0.677	0.737	0.012231	0	AC093157.1
2.03236e-07	0.390187	0.703	0.541	0.0123316	0	NF2
2.03824e-07	-0.571703	0.634	0.675	0.0123672	0	CDC42SE1
2.07332e-07	-0.927156	0.248	0.355	0.0125801	0	ABHD13
2.089e-07	0.47359	0.559	0.411	0.0126752	0	NUDC
2.10684e-07	0.652944	0.368	0.228	0.0127834	0	SAP30L-AS1
2.1915e-07	0.736634	0.303	0.178	0.0132971	0	RNU5E-4P
2.22293e-07	-0.305394	0.929	0.924	0.0134879	0	NCOR1
2.25786e-07	-1.22379	0.172	0.275	0.0136998	0	GPSM2
2.30924e-07	-0.82162	0.36	0.458	0.0140115	0	SOCS2
2.36133e-07	-0.847823	0.35	0.443	0.0143276	0	CTHRC1
2.38452e-07	0.647103	0.297	0.168	0.0144683	0	LINC00334
2.40004e-07	0.371551	0.546	0.383	0.0145625	0	ACSL5
2.41922e-07	0.431654	0.676	0.507	0.0146789	0	RPL34
2.52664e-07	0.416722	0.671	0.5	0.0153306	0	TOMM20
2.53528e-07	0.587161	0.656	0.522	0.0153831	0	TSPOAP1
2.54165e-07	-1.36439	0.331	0.413	0.0154217	0	RRM2
2.55242e-07	0.531469	0.418	0.278	0.0154871	0	RMDN3
2.56384e-07	0.3112	0.843	0.687	0.0155564	0	AEBP1
2.60252e-07	-0.285318	0.971	0.972	0.015791	0	HERC1
2.67233e-07	-0.553407	0.546	0.646	0.0162146	0	CNNM2
2.70745e-07	0.340646	0.724	0.543	0.0164277	0	ZFAS1
2.72386e-07	0.459417	0.661	0.522	0.0165273	0	DNHD1
2.72883e-07	0.3282	0.88	0.743	0.0165575	0	CTBP1
2.73717e-07	0.44541	0.558	0.401	0.016608	0	CASP4
2.80857e-07	0.361015	0.807	0.676	0.0170413	0	TRIM66
2.85578e-07	-0.564189	0.827	0.836	0.0173278	0	MEF2C
2.91585e-07	-0.62571	0.524	0.602	0.0176922	0	PPCDC
2.92973e-07	-0.453333	0.702	0.743	0.0177764	0	IRF2BP2
3.04881e-07	0.370109	0.806	0.724	0.018499	0	AOPEP
3.05243e-07	0.363405	0.76	0.598	0.0185209	0	SPON2
3.07132e-07	0.678736	0.326	0.198	0.0186356	0	TMSB15B.1
3.15498e-07	-0.483561	0.757	0.798	0.0191432	0	ITGB1
3.16958e-07	-0.382627	0.859	0.882	0.0192318	0	TTC39C
3.17644e-07	0.347465	0.857	0.741	0.0192734	0	R3HCC1L
3.25105e-07	0.807688	0.267	0.153	0.019726	0	AC005258.1
3.26936e-07	0.368879	0.804	0.652	0.0198372	0	HMGN2
3.40282e-07	0.306456	0.882	0.787	0.020647	0	HNRNPH3
3.50259e-07	0.334289	0.656	0.489	0.0212523	0	NT5C3A
3.52081e-07	0.631763	0.368	0.23	0.0213628	0	ATMIN
3.57899e-07	0.251459	0.948	0.85	0.0217159	0	NUCB2
3.61944e-07	-0.269315	0.908	0.915	0.0219613	0	SPN
3.7035e-07	-0.621377	0.784	0.771	0.0224714	0	SYNE2
3.71348e-07	0.547667	0.405	0.262	0.0225319	0	WDR3
3.87856e-07	0.289221	0.75	0.584	0.0235335	0	RAB11FIP3
4.02033e-07	0.257784	0.964	0.911	0.0243937	0	TRIM44
4.14283e-07	0.699012	0.282	0.164	0.025137	0	CYP4V2
4.16866e-07	0.305433	0.836	0.709	0.0252938	0	SAFB2
4.26326e-07	0.561822	0.384	0.252	0.0258678	0	SCML4
4.31069e-07	-0.323243	0.875	0.896	0.0261555	0	OSBPL8
4.40306e-07	-0.53692	0.522	0.599	0.026716	0	EBPL
4.58741e-07	-0.917845	0.311	0.411	0.0278346	0	AC079793.1
4.61526e-07	-0.908614	0.319	0.405	0.0280036	0	CD48
4.69284e-07	0.410482	0.609	0.449	0.0284743	0	ALDH5A1
4.72187e-07	0.417164	0.504	0.347	0.0286504	0	IFIH1
4.74767e-07	-1.5088	0.402	0.462	0.028807	0	DIAPH3
4.7573e-07	-0.694475	0.59	0.649	0.0288654	0	COL24A1
5.02424e-07	-0.594154	0.502	0.577	0.0304851	0	TRIQK
5.08695e-07	0.506929	0.535	0.388	0.0308656	0	NKAPP1
5.09043e-07	0.419332	0.655	0.501	0.0308867	0	SLC11A2
5.26175e-07	0.320125	0.888	0.793	0.0319262	0	RPRD2
5.26838e-07	0.464259	0.554	0.412	0.0319664	0	IMMP1L
5.27398e-07	0.65812	0.285	0.165	0.0320004	0	MFSD9
5.38022e-07	0.345847	0.998	1	0.032645	0	ITPR2
5.4147e-07	0.335734	0.801	0.688	0.0328542	0	ZNF493
5.44172e-07	0.317669	0.763	0.588	0.0330182	0	YPEL1
5.56908e-07	-0.417613	0.757	0.789	0.0337909	0	VPS36
5.59697e-07	0.408386	0.653	0.504	0.0339602	0	WIPI2
5.69137e-07	0.746147	0.342	0.218	0.0345329	0	FBXL14
5.69986e-07	0.33082	0.835	0.721	0.0345845	0	TAF3
5.93953e-07	0.528831	0.572	0.434	0.0360387	0	WT1
6.02004e-07	0.444548	0.673	0.537	0.0365272	0	GMCL1
6.05831e-07	0.263503	0.942	0.85	0.0367594	0	HNRNPR
6.1382e-07	0.540762	0.368	0.232	0.0372441	0	PPP1R16B
6.2507e-07	-1.51756	0.159	0.262	0.0379267	0	CEMIP2
6.57497e-07	0.427532	0.715	0.584	0.0398943	0	NUBPL
6.64196e-07	0.479666	0.459	0.308	0.0403007	0	STING1
6.67985e-07	0.355981	0.655	0.5	0.0405307	0	TMC8
6.75041e-07	0.375931	0.822	0.705	0.0409588	0	LINC01550
6.89609e-07	-0.64092	0.446	0.541	0.0418427	0	GTDC1
6.98337e-07	0.371203	0.702	0.542	0.0423723	0	RPL37
7.1035e-07	-0.456796	0.627	0.679	0.0431012	0	MIR663AHG
7.15e-07	0.316903	0.841	0.702	0.0433834	0	ELP2
7.37373e-07	0.544411	0.339	0.207	0.0447408	0	TUBD1
7.39763e-07	-1.05299	0.256	0.36	0.0448858	0	CYSLTR1
7.46817e-07	0.355607	0.741	0.589	0.0453139	0	ZKSCAN8
7.74983e-07	-0.393853	0.749	0.82	0.0470229	0	ZFHX3
7.79835e-07	-1.42113	0.23	0.329	0.0473172	0	PTPN14
7.8684e-07	-0.49781	0.561	0.633	0.0477423	0	CARD8
7.87585e-07	0.458426	0.4	0.259	0.0477875	0	SEMA6A-AS1
7.92849e-07	0.310537	0.747	0.568	0.0481069	0	DDX1
7.95752e-07	-0.736525	0.313	0.409	0.0482831	0	ACYP1
7.97624e-07	-0.367478	0.712	0.778	0.0483966	0	FADS2
8.03591e-07	0.37527	0.653	0.505	0.0487587	0	MEGF9
8.09863e-07	-0.43695	0.89	0.885	0.0491393	0	ITPKB
8.21318e-07	0.489812	0.78	0.678	0.0498343	0	PUDP
8.26739e-07	-0.441739	0.681	0.752	0.0501632	0	TSHZ3
8.4183e-07	-0.887391	0.413	0.519	0.0510789	0	EDA
8.4434e-07	-0.622981	0.502	0.565	0.0512312	0	LAMP1
8.49006e-07	0.384457	0.627	0.462	0.0515143	0	GSTP1
8.58337e-07	0.302234	0.864	0.732	0.0520805	0	RPS20
8.59809e-07	-0.402083	0.878	0.885	0.0521698	0	CCDC7
8.61924e-07	0.565313	0.293	0.175	0.0522981	0	CRYBG3
8.71995e-07	-0.466421	0.776	0.79	0.0529092	0	SNORA55
8.72788e-07	0.551993	0.543	0.393	0.0529573	0	FMN1
9.21095e-07	-0.860158	0.214	0.325	0.0558883	0	BTK
9.89481e-07	-0.251198	0.976	0.969	0.0600377	0	IQGAP1
1.02097e-06	0.540013	0.329	0.203	0.0619483	0	ATG2A
1.0238e-06	0.357861	0.754	0.618	0.0621202	0	TTC27
1.03119e-06	0.449673	0.598	0.442	0.0625687	0	PLSCR1
1.03242e-06	0.633717	0.34	0.214	0.062643	0	TBX1
1.03271e-06	0.442699	0.507	0.362	0.0626608	0	ZNF12
1.05486e-06	-0.365283	0.776	0.797	0.0640046	0	SUPT20H
1.08014e-06	0.309981	0.752	0.625	0.0655388	0	LGALS3BP
1.0884e-06	0.465233	0.464	0.321	0.0660398	0	DHX57
1.10764e-06	0.382435	0.637	0.485	0.0672071	0	TP53BP2
1.11467e-06	0.271678	0.943	0.851	0.0676339	0	SNRNP200
1.12112e-06	-1.228	0.157	0.255	0.0680248	0	PLEKHG3
1.13072e-06	-0.322946	0.862	0.908	0.0686079	0	GNG2
1.13224e-06	0.388058	0.695	0.568	0.0686995	0	CHIC1
1.15075e-06	0.259003	0.94	0.892	0.0698232	0	NCOR2
1.18402e-06	0.41376	0.564	0.405	0.0718414	0	EIF3K
1.23574e-06	0.500645	0.442	0.304	0.07498	0	CDH23
1.23581e-06	0.337987	0.841	0.718	0.0749838	0	SUCLG2
1.24524e-06	-0.937421	0.147	0.251	0.075556	0	TMEM273
1.25198e-06	0.539422	0.425	0.29	0.0759649	0	TRAP1
1.25579e-06	-0.521853	0.587	0.646	0.0761961	0	RASGRP2
1.29804e-06	0.3965	0.673	0.531	0.0787598	0	TAF8
1.30734e-06	0.27469	0.812	0.696	0.0793241	0	MARF1
1.31525e-06	0.577529	0.48	0.35	0.0798041	0	LINC02284
1.34136e-06	0.60086	0.316	0.195	0.0813881	0	C5orf24
1.34936e-06	0.536831	0.436	0.302	0.0818739	0	POLR2F
1.35103e-06	-0.422196	0.809	0.839	0.081975	0	AC078881.1
1.35447e-06	-0.472885	0.652	0.724	0.0821839	0	CYSLTR2
1.35506e-06	0.342988	0.656	0.5	0.0822195	0	GTPBP1
1.37295e-06	0.4932	0.478	0.341	0.0833051	0	LINC00641
1.38055e-06	0.361559	0.488	0.333	0.0837662	0	CCDC69
1.39109e-06	0.275148	0.893	0.766	0.0844056	0	SRPK2
1.39716e-06	0.262585	0.943	0.862	0.084774	0	ARHGAP35
1.39779e-06	-0.263787	0.981	0.972	0.0848121	0	ARHGEF7
1.40724e-06	-0.783555	0.361	0.449	0.085386	0	ABCA7
1.4895e-06	-0.62589	0.476	0.545	0.0903769	0	SERPINB1
1.48962e-06	0.354341	0.63	0.469	0.0903842	0	RPL23A
1.54227e-06	0.287748	0.935	0.883	0.093579	0	GRK3
1.56664e-06	0.342699	0.577	0.42	0.0950572	0	NFIX
1.63638e-06	0.879821	0.297	0.183	0.099289	0	COL23A1
1.6508e-06	-0.416327	0.705	0.724	0.100164	0	RAC2
1.66347e-06	0.38026	0.643	0.505	0.100933	0	ZNF460
1.66705e-06	0.482735	0.408	0.274	0.10115	0	JMY
1.68712e-06	0.529719	0.318	0.195	0.102368	0	Z97192.3
1.68767e-06	0.334717	0.559	0.404	0.102401	0	TENT4B
1.70586e-06	0.389574	0.618	0.454	0.103505	0	GRAMD1A
1.74157e-06	0.579111	0.381	0.252	0.105672	0	ABCG1
1.75059e-06	0.33416	0.762	0.612	0.106219	0	RPL39
1.7626e-06	0.413163	0.606	0.467	0.106947	0	ZNF184
1.80642e-06	-0.301354	0.909	0.916	0.109606	0	STRBP
1.82589e-06	0.380472	0.603	0.447	0.110787	0	TSC2
1.93439e-06	0.538264	0.347	0.22	0.117371	0	BMERB1
1.95941e-06	-1.20381	0.271	0.354	0.118889	0	BRCA2
1.97139e-06	0.333193	0.749	0.63	0.119616	0	MAP2K6
2.05766e-06	0.347447	0.778	0.659	0.124851	0	MIRLET7BHG
2.07527e-06	0.289156	0.864	0.748	0.125919	0	RANBP3
2.08564e-06	-0.441848	0.682	0.72	0.126548	0	NHLRC2
2.14012e-06	0.280163	0.893	0.767	0.129854	0	SRSF2
2.20857e-06	-0.805371	0.305	0.397	0.134007	0	CERS4
2.25978e-06	0.545048	0.348	0.222	0.137115	0	RNU2-16P
2.29009e-06	0.493595	0.527	0.386	0.138954	0	PEBP1
2.33164e-06	0.603219	0.405	0.28	0.141475	0	RTL10
2.33706e-06	-0.49908	0.632	0.695	0.141803	0	MALT1
2.35432e-06	0.327767	0.734	0.589	0.142851	0	ZNF106
2.36663e-06	-0.281703	0.924	0.925	0.143598	0	MYO1G
2.37363e-06	0.466518	0.433	0.293	0.144022	0	TGIF2
2.38015e-06	-0.796881	0.266	0.356	0.144418	0	MT-TH
2.4112e-06	-0.333791	0.841	0.854	0.146302	0	TMEM181
2.41375e-06	0.285525	0.806	0.667	0.146457	0	RPL5
2.41605e-06	0.47566	0.335	0.207	0.146596	0	SNORA74D
2.5133e-06	0.417281	0.861	0.763	0.152497	0	SLC22A23
2.53905e-06	0.459313	0.496	0.354	0.154059	0	PPA1
2.54452e-06	-0.775174	0.256	0.36	0.154392	0	PDK1
2.54623e-06	0.315142	0.742	0.598	0.154495	0	AC009120.2
2.55341e-06	-1.09114	0.16	0.253	0.154931	0	DUSP3
2.59348e-06	-0.459693	0.699	0.733	0.157362	0	FNIP2
2.61677e-06	0.423224	0.491	0.344	0.158775	0	POLB
2.63124e-06	0.257324	0.922	0.851	0.159653	0	CBX5
2.65188e-06	0.533156	0.548	0.423	0.160906	0	C15orf41
2.65664e-06	-1.02714	0.183	0.272	0.161195	0	SNORD83A
2.66554e-06	0.343219	0.697	0.535	0.161734	0	ZNF264
2.67192e-06	0.405195	0.588	0.431	0.162121	0	SMARCD1
2.71272e-06	-0.350012	0.778	0.837	0.164597	0	ARHGAP25
2.74689e-06	0.372342	0.76	0.644	0.16667	0	TAF4
2.86466e-06	-0.343975	0.794	0.867	0.173816	0	CDK8
2.87194e-06	-0.9128	0.18	0.279	0.174258	0	KIF11
2.90748e-06	0.281313	0.801	0.66	0.176414	0	TRIM38
2.91115e-06	0.465478	0.374	0.244	0.176637	0	PURA
2.91967e-06	0.559655	0.295	0.176	0.177154	0	IFIT5
2.95338e-06	0.389442	0.519	0.359	0.179199	0	PSME2
2.98372e-06	-0.401456	0.695	0.721	0.18104	0	DENR
2.98588e-06	-0.468885	0.554	0.622	0.181172	0	LITAF
2.99851e-06	0.498161	0.329	0.211	0.181937	0	CKS2
3.0081e-06	-1.05898	0.188	0.276	0.182519	0	ZBTB16
3.00831e-06	0.298531	0.877	0.749	0.182532	0	BX890604.2
3.02427e-06	0.754688	0.277	0.169	0.1835	0	IPCEF1
3.04239e-06	-0.28586	0.943	0.94	0.1846	0	LPXN
3.04383e-06	0.736726	0.327	0.211	0.184688	0	AC007262.2
3.12339e-06	-0.834986	0.19	0.295	0.189515	0	POC1A
3.20729e-06	-0.649745	0.532	0.591	0.194606	0	NPC1
3.25866e-06	0.648594	0.284	0.175	0.197722	0	MIR17HG
3.2596e-06	0.293836	0.802	0.684	0.197779	0	RLF
3.2696e-06	0.513352	0.517	0.389	0.198386	0	SPATA6
3.27758e-06	0.471395	0.475	0.337	0.19887	0	CROT
3.31404e-06	-0.441491	0.519	0.608	0.201083	0	FADS1
3.32294e-06	0.383323	0.485	0.339	0.201622	0	TDG
3.37326e-06	-0.660055	0.494	0.568	0.204676	0	ARL4C
3.39019e-06	0.52928	0.387	0.263	0.205703	0	CHMP1B
3.40342e-06	0.280222	0.869	0.79	0.206506	0	BABAM2
3.41158e-06	0.332252	0.736	0.6	0.207001	0	XAF1
3.55906e-06	0.597487	0.502	0.374	0.215949	0	LRFN2
3.58549e-06	0.299916	0.84	0.728	0.217553	0	CBX2
3.59484e-06	-1.51635	0.25	0.34	0.21812	0	NRXN3
3.77354e-06	0.362065	0.627	0.476	0.228963	0	RSL1D1
3.85938e-06	0.295304	0.695	0.531	0.234172	0	TSNARE1
3.86125e-06	0.605131	0.251	0.144	0.234285	0	ZNF436
3.87766e-06	0.273649	0.757	0.603	0.235281	0	WWP2
3.89931e-06	0.384918	0.605	0.48	0.236594	0	POLR1B
4.03577e-06	-0.9149	0.24	0.329	0.244875	0	EMP3
4.07997e-06	0.292374	0.741	0.585	0.247556	0	ZNF782
4.08501e-06	0.510156	0.37	0.24	0.247862	0	RAVER1
4.09142e-06	-0.598449	0.423	0.514	0.248251	0	RCBTB1
4.10803e-06	0.47263	0.447	0.316	0.249259	0	ZKSCAN3
4.15116e-06	0.411195	0.528	0.389	0.251876	0	ZNF566
4.16911e-06	0.578781	0.345	0.221	0.252965	0	GIHCG
4.17116e-06	0.395564	0.506	0.36	0.253089	0	IKBKE
4.18849e-06	-0.569742	0.543	0.625	0.254141	0	FRMD4B
4.19222e-06	0.260623	0.843	0.709	0.254367	0	UBE2R2
4.21027e-06	0.361093	0.681	0.549	0.255463	0	AC008878.3
4.23902e-06	0.382907	0.634	0.48	0.257207	0	RPL24
4.29336e-06	0.295194	0.739	0.585	0.260504	0	FAM193B
4.32755e-06	0.33101	0.652	0.509	0.262579	0	BTF3
4.40022e-06	0.548793	0.363	0.236	0.266988	0	PTS
4.47628e-06	0.648801	0.277	0.168	0.271603	0	ZMAT2
4.50055e-06	0.347657	0.53	0.388	0.273075	0	LINC00884
4.51814e-06	0.683397	0.25	0.145	0.274143	0	AMOTL1
4.5402e-06	-0.635886	0.567	0.589	0.275481	0	MT-TV
4.58772e-06	-0.881064	0.288	0.373	0.278365	0	MASTL
4.60227e-06	-0.844314	0.413	0.508	0.279247	0	PRELID2
4.6448e-06	-0.392156	0.621	0.686	0.281828	0	LRP8
4.73295e-06	-0.862948	0.24	0.337	0.287176	0	CCDC122
4.7702e-06	-0.625859	0.468	0.541	0.289436	0	STN1
4.89491e-06	-0.904848	0.22	0.309	0.297004	0	XBP1
4.89831e-06	0.311635	0.765	0.625	0.29721	0	PIK3C2A
4.9076e-06	-0.887941	0.318	0.409	0.297773	0	TWIST1
4.93766e-06	0.406492	0.524	0.375	0.299597	0	SNHG3
4.96155e-06	-0.260053	0.99	0.986	0.301047	0	USP15
4.98311e-06	0.474284	0.378	0.249	0.302355	0	AC021683.2
5.00293e-06	0.465384	0.468	0.331	0.303558	0	APOL2
5.15143e-06	0.442588	0.449	0.309	0.312568	0	GBP3
5.17254e-06	0.588581	0.285	0.172	0.313849	0	LINC01534
5.22725e-06	0.296654	0.874	0.795	0.317169	0	SH3BGRL
5.32077e-06	0.322196	0.712	0.576	0.322843	0	TOP1MT
5.37974e-06	-0.467182	0.605	0.68	0.326421	0	AC244131.2
5.56529e-06	0.372661	0.272	0.163	0.337679	0	HES1
5.57369e-06	0.411381	0.46	0.322	0.338189	0	PCBD2
5.60212e-06	0.483656	0.541	0.415	0.339915	0	ARHGAP5
5.67355e-06	-0.99	0.214	0.299	0.344248	0	GAPT
5.69062e-06	0.526941	0.331	0.207	0.345284	0	L3MBTL1
5.72444e-06	0.374915	0.553	0.415	0.347336	0	GIGYF1
5.79785e-06	0.261224	0.909	0.802	0.35179	0	RB1CC1
5.80963e-06	-0.363301	0.932	0.923	0.352505	0	ANXA1
5.90564e-06	0.369386	0.663	0.531	0.35833	0	USP16
5.92359e-06	0.294227	0.694	0.539	0.35942	0	RNU6-358P
5.9291e-06	-0.636145	0.438	0.503	0.359754	0	FBXL3
5.93431e-06	0.528823	0.373	0.248	0.36007	0	TCFL5
6.18778e-06	0.425957	0.481	0.341	0.37545	0	ULK1
6.2747e-06	0.495381	0.3	0.183	0.380723	0	SLC26A2
6.28161e-06	-0.681792	0.442	0.501	0.381143	0	MTIF3
6.41489e-06	-0.692547	0.347	0.44	0.38923	0	AC027097.2
6.46626e-06	0.497427	0.34	0.221	0.392347	0	ERV3-1
6.58563e-06	0.361034	0.606	0.473	0.39959	0	NFIA
6.66116e-06	0.469339	0.46	0.322	0.404172	0	UQCRB
6.72447e-06	0.288056	0.885	0.812	0.408014	0	CD247
6.77601e-06	0.304928	0.446	0.298	0.411141	0	HMGA1
6.90022e-06	0.381342	0.464	0.328	0.418677	0	SART1
6.91651e-06	0.490741	0.29	0.175	0.419666	0	ANKRD16
6.95148e-06	0.407818	0.535	0.394	0.421788	0	PPARD
6.99412e-06	0.603883	0.284	0.18	0.424375	0	DBR1
7.16918e-06	0.398214	0.454	0.309	0.434997	0	POLR3D
7.26457e-06	-0.813721	0.282	0.363	0.440785	0	SLC1A4
7.2767e-06	0.280948	0.822	0.688	0.441521	0	LCK
7.66062e-06	-0.521083	0.342	0.447	0.464816	0	TAFA2
7.80915e-06	-0.285266	1	0.999	0.473828	0	ELMO1
7.82131e-06	0.355179	0.721	0.603	0.474566	0	SMYD2
7.90336e-06	-0.439493	0.765	0.778	0.479544	0	CASP8
7.9618e-06	-0.469158	0.498	0.588	0.48309	0	TAPT1-AS1
8.21831e-06	0.435447	0.488	0.358	0.498654	0	OSBPL5
8.50664e-06	0.274746	0.674	0.523	0.516149	0	ZC3H7B
8.62677e-06	-0.992063	0.177	0.263	0.523438	0	FAM30A
8.6366e-06	0.323434	0.611	0.472	0.524034	0	PSTPIP2
8.80449e-06	0.383644	0.648	0.507	0.534221	0	ST13
8.82747e-06	0.362126	0.71	0.573	0.535615	0	MRTFB
9.00572e-06	0.252093	0.882	0.798	0.546431	0	FOXK1
9.0111e-06	0.302144	0.554	0.408	0.546758	0	QPRT
9.06165e-06	0.352304	0.622	0.481	0.549825	0	EXOG
9.10349e-06	-0.423943	0.721	0.743	0.552363	0	SYNJ2
9.21476e-06	0.264676	0.763	0.626	0.559115	0	SEM1
9.22264e-06	0.293898	0.7	0.565	0.559593	0	RBM28
9.4133e-06	0.27054	0.768	0.623	0.571161	0	EIF3B
9.4586e-06	0.258489	0.883	0.79	0.57391	0	CUL5
9.50549e-06	-0.322263	0.827	0.855	0.576755	0	WASHC4
9.50819e-06	0.397786	0.498	0.358	0.576919	0	TP53
9.84752e-06	0.275061	0.959	0.892	0.597508	0	DNAH14
9.94369e-06	-0.719153	0.36	0.428	0.603343	0	RNVU1-27
9.95428e-06	0.442968	0.313	0.196	0.603986	0	ZNF737
9.97645e-06	0.278398	0.823	0.755	0.605331	0	AUH
9.98217e-06	0.473801	0.42	0.301	0.605678	0	GGA2
9.99917e-06	0.40039	0.366	0.24	0.60671	0	GMEB1
1.01567e-05	0.532041	0.42	0.304	0.616265	0	MOV10
1.02752e-05	-0.649022	0.423	0.484	0.623456	0	ANKRD30BL
1.0319e-05	0.458339	0.371	0.248	0.626114	0	LTB4R
1.04282e-05	0.370603	0.533	0.385	0.632741	0	RAB11FIP4
1.05696e-05	0.342742	0.494	0.35	0.641318	0	THRA
1.05725e-05	0.262033	0.927	0.835	0.641499	0	DNMT3A
1.06252e-05	-0.789387	0.222	0.312	0.644695	0	RN7SKP255
1.07364e-05	0.405565	0.444	0.308	0.651443	0	RPL26
1.0804e-05	0.305104	0.767	0.634	0.655542	0	ZNF708
1.09602e-05	0.355938	0.712	0.591	0.66502	0	PPM1D
1.10494e-05	-0.347652	0.771	0.813	0.670435	0	PPP1R12B
1.10523e-05	0.32649	0.739	0.619	0.670609	0	DECR1
1.11886e-05	0.517025	0.376	0.249	0.678882	0	ZNF772
1.13292e-05	-0.475186	0.532	0.603	0.687413	0	ZFPM1
1.13499e-05	0.451363	0.402	0.272	0.688665	0	MAN2C1
1.14786e-05	0.673221	0.358	0.247	0.696473	0	ATP6AP1L
1.14795e-05	0.594166	0.348	0.238	0.696531	0	OCIAD2
1.15054e-05	0.494145	0.35	0.232	0.698103	0	PSMB9
1.16306e-05	-0.827147	0.248	0.329	0.705701	0	SCARNA22
1.17132e-05	-0.434559	0.707	0.734	0.710711	0	CD7
1.19777e-05	0.425119	0.476	0.341	0.72676	0	ENTPD6
1.20055e-05	-0.67365	0.365	0.457	0.728443	0	CRPPA
1.20654e-05	-0.302342	0.864	0.851	0.73208	0	SETD3
1.20837e-05	0.331123	0.682	0.545	0.73319	0	ATP5MC2
1.21019e-05	0.278705	0.823	0.748	0.734297	0	MPZL1
1.21634e-05	0.277146	0.865	0.756	0.738028	0	UBXN7
1.23115e-05	0.554622	0.35	0.236	0.747015	0	ZNF101
1.24761e-05	0.300112	0.684	0.546	0.756999	0	RANBP10
1.24897e-05	0.261677	0.851	0.732	0.757826	0	RPL15
1.25846e-05	0.381134	0.582	0.455	0.763583	0	EMC2
1.26058e-05	0.384966	0.66	0.53	0.76487	0	TRAM2
1.29005e-05	0.431181	0.423	0.295	0.782753	0	ZCCHC14
1.29596e-05	-0.564477	0.549	0.607	0.786334	0	AC025171.1
1.33815e-05	-0.902185	0.203	0.294	0.811937	0	TMEM71
1.35018e-05	0.551838	0.251	0.148	0.819233	0	MRPL21
1.37356e-05	0.324955	0.869	0.779	0.83342	0	APBB1IP
1.41161e-05	-0.966493	0.211	0.295	0.856511	0	HSD17B7
1.41253e-05	0.822323	0.319	0.214	0.857067	0	NFKBIZ
1.43654e-05	-0.90094	0.209	0.295	0.871634	0	KIF15
1.44092e-05	-0.433892	0.734	0.748	0.874291	0	COG3
1.44285e-05	-0.307174	0.809	0.805	0.875463	0	OGDH
1.45298e-05	0.27516	0.836	0.74	0.881609	0	DCUN1D1
1.45834e-05	0.343256	0.478	0.336	0.884861	0	TRIM5
1.46498e-05	0.443799	0.323	0.206	0.888891	0	PHF7
1.47062e-05	0.269237	0.896	0.81	0.892313	0	SOX4
1.48126e-05	0.295164	0.582	0.436	0.898769	0	GFM2
1.50382e-05	0.450429	0.451	0.327	0.91246	0	MRS2
1.52333e-05	0.416579	0.436	0.309	0.924298	0	ZBTB24
1.57067e-05	0.349335	0.509	0.373	0.953021	0	TGFBRAP1
1.57368e-05	0.395534	0.527	0.386	0.954845	0	CDC37
1.57485e-05	-0.825389	0.241	0.324	0.955556	0	LIG4
1.58436e-05	-0.595774	0.525	0.566	0.961325	0	CASP3
1.59592e-05	0.395142	0.541	0.4	0.968342	0	ZFYVE27
1.59954e-05	0.313033	0.668	0.511	0.970539	0	ILF2
1.64321e-05	-0.349431	0.864	0.897	0.997034	0	TMEM65
1.64687e-05	0.659262	0.28	0.18	0.999257	0	DNMBP
1.65145e-05	0.324602	0.579	0.431	1	0	LRRC58
1.6632e-05	0.292776	0.676	0.53	1	0	ERAP2
1.66636e-05	0.417034	0.478	0.351	1	0	VAV2
1.70572e-05	0.475115	0.326	0.213	1	0	ZNF490
1.71459e-05	0.262092	0.814	0.673	1	0	ZNF121
1.71529e-05	-0.528637	0.556	0.598	1	0	PTPN6
1.71785e-05	0.404204	0.452	0.325	1	0	MKNK2
1.73102e-05	0.587388	0.319	0.213	1	0	TOMM7
1.75887e-05	-0.517745	0.442	0.497	1	0	RECQL
1.7953e-05	0.34442	0.716	0.575	1	0	PNRC2
1.81005e-05	-0.251155	0.916	0.947	1	0	ACACA
1.84255e-05	-0.328872	0.763	0.812	1	0	POLK
1.85231e-05	-0.639363	0.395	0.459	1	0	NAGK
1.87035e-05	0.29317	0.669	0.519	1	0	BZW2
1.87257e-05	0.401085	0.352	0.233	1	0	ILDR2
1.87535e-05	0.390703	0.548	0.419	1	0	ERLIN1
1.88787e-05	-0.371664	0.616	0.676	1	0	CCDC200
1.9438e-05	0.425881	0.347	0.232	1	0	TMEM38B
1.95251e-05	0.485367	0.345	0.23	1	0	NKRF
1.96991e-05	-0.67982	0.342	0.421	1	0	ATP1A1
1.97216e-05	0.502318	0.339	0.224	1	0	ATAT1
1.97352e-05	0.403	0.506	0.375	1	0	SEMA7A
2.01887e-05	-0.581123	0.413	0.495	1	0	TMTC4
2.09421e-05	0.503327	0.327	0.22	1	0	C2CD2
2.11149e-05	0.402827	0.48	0.351	1	0	GID8
2.15323e-05	0.338192	0.551	0.411	1	0	ABCC4
2.17762e-05	0.406915	0.476	0.346	1	0	SETD1A
2.23788e-05	-0.449792	0.676	0.729	1	0	RSU1
2.24012e-05	-0.450802	0.661	0.705	1	0	HMGCS1
2.24109e-05	0.3981	0.645	0.52	1	0	LINC02100
2.31073e-05	-0.262174	0.977	0.984	1	0	RNU4ATAC
2.36213e-05	0.312131	0.716	0.589	1	0	PRMT7
2.38361e-05	0.413315	0.525	0.408	1	0	RCL1
2.42288e-05	0.408738	0.366	0.249	1	0	PANX1
2.45212e-05	0.290779	0.78	0.657	1	0	FAN1
2.45274e-05	0.647061	0.303	0.206	1	0	LINC00476
2.59401e-05	0.500599	0.421	0.301	1	0	HOXA13
2.66972e-05	0.399217	0.439	0.321	1	0	UBE2Q2P2
2.67424e-05	0.314892	0.438	0.305	1	0	AC091181.1
2.69728e-05	0.404221	0.282	0.179	1	0	IFT57
2.77487e-05	0.371078	0.426	0.301	1	0	BCCIP
2.77535e-05	0.448993	0.493	0.371	1	0	STAM2
2.78454e-05	-0.848174	0.306	0.377	1	0	RNU6-30P
2.81727e-05	0.321521	0.415	0.285	1	0	CMPK2
2.84711e-05	0.331786	0.788	0.673	1	0	PDCD4
2.87724e-05	0.29405	0.757	0.623	1	0	SYNE1
2.90838e-05	-0.473635	0.551	0.585	1	0	NPIPB5
2.91283e-05	0.334222	0.715	0.617	1	0	SPAST
2.92216e-05	-0.361054	0.596	0.679	1	0	SCD
2.92753e-05	0.295389	0.282	0.173	1	0	RNU1-100P
2.93708e-05	0.271992	0.389	0.262	1	0	TOGARAM1
2.94291e-05	0.324135	0.577	0.432	1	0	TRAF3IP2
2.97025e-05	-0.650483	0.324	0.398	1	0	PIGX
2.9933e-05	0.736643	0.386	0.275	1	0	PSMA1
3.04144e-05	0.297318	0.635	0.486	1	0	SSX2IP
3.05152e-05	0.26222	0.692	0.558	1	0	NUB1
3.07326e-05	0.315157	0.844	0.717	1	0	DMXL1
3.08004e-05	0.377402	0.525	0.4	1	0	DCUN1D5
3.0907e-05	0.325917	0.666	0.543	1	0	TMCO4
3.09965e-05	-0.831	0.177	0.262	1	0	TPST1
3.13243e-05	0.375496	0.575	0.444	1	0	AFG1L
3.13715e-05	0.275812	0.833	0.755	1	0	COTL1
3.16372e-05	0.470526	0.481	0.364	1	0	AL078600.1
3.17346e-05	0.258395	0.828	0.687	1	0	KIAA0232
3.17852e-05	0.362503	0.425	0.299	1	0	NKD2
3.18677e-05	0.334679	0.509	0.379	1	0	SLC37A3
3.2387e-05	0.286136	0.42	0.293	1	0	ZNF586
3.29682e-05	0.302836	0.733	0.625	1	0	POM121C
3.31779e-05	0.340769	0.587	0.461	1	0	SNAP23
3.33426e-05	-0.86083	0.222	0.302	1	0	PAQR3
3.33618e-05	-0.370603	0.622	0.669	1	0	SP4
3.33757e-05	-0.917112	0.186	0.268	1	0	RAD54L
3.37063e-05	0.356225	0.729	0.623	1	0	ENAH
3.42029e-05	-0.911757	0.191	0.275	1	0	CLEC4O
3.4315e-05	-0.483224	0.434	0.508	1	0	SRGAP2
3.46209e-05	0.547917	0.34	0.237	1	0	AC105916.2
3.48604e-05	0.33417	0.306	0.192	1	0	GABPB1-IT1
3.51755e-05	0.360901	0.674	0.57	1	0	TAF4B
3.53077e-05	0.295705	0.687	0.56	1	0	HCG18
3.63264e-05	-0.615277	0.417	0.476	1	0	LAT2
3.65855e-05	0.40798	0.488	0.359	1	0	PIK3R6
3.71294e-05	0.420677	0.475	0.35	1	0	SMPD4
3.7544e-05	0.481004	0.293	0.19	1	0	TMEM229B
3.7571e-05	0.353254	0.746	0.646	1	0	UVSSA
3.76866e-05	0.332607	0.352	0.233	1	0	SARM1
3.79427e-05	0.273147	0.718	0.575	1	0	FMR1
3.85006e-05	0.315297	0.583	0.458	1	0	CHP1
3.86826e-05	-0.504731	0.609	0.634	1	0	SCARNA3
3.87489e-05	0.418254	0.446	0.321	1	0	BTBD2
3.88793e-05	0.279536	0.694	0.553	1	0	YTHDF2
3.9478e-05	0.354577	0.545	0.409	1	0	ZNF420
3.94895e-05	0.363405	0.494	0.359	1	0	ATP13A1
3.96563e-05	0.495328	0.434	0.317	1	0	CUTC
3.96704e-05	0.449233	0.259	0.161	1	0	MRPL9
3.98272e-05	0.395419	0.421	0.304	1	0	DIPK1A
3.98414e-05	-0.842634	0.199	0.285	1	0	LINC-PINT
3.98474e-05	-0.583654	0.389	0.467	1	0	DGKE
3.99205e-05	0.316554	0.728	0.606	1	0	DHX30
4.02794e-05	0.297445	0.577	0.428	1	0	ATF1
4.09622e-05	0.282223	0.82	0.728	1	0	NARS2
4.10392e-05	-0.437693	0.58	0.617	1	0	RAB22A
4.11997e-05	0.503071	0.28	0.179	1	0	ATP7A
4.14834e-05	-0.560812	0.465	0.52	1	0	AGAP2
4.17807e-05	0.411162	0.41	0.289	1	0	SF3A2
4.18673e-05	-0.50696	0.392	0.491	1	0	FSD1L
4.20167e-05	0.610321	0.259	0.167	1	0	ABO
4.21341e-05	0.87907	0.3	0.214	1	0	LINC01122
4.22181e-05	-0.575179	0.566	0.603	1	0	TGFB1
4.22793e-05	-0.308033	0.927	0.936	1	0	SLC44A1
4.24764e-05	0.466731	0.412	0.295	1	0	ASPSCR1
4.33103e-05	0.350376	0.687	0.558	1	0	AKR1C1
4.35663e-05	0.51666	0.319	0.213	1	0	GPATCH1
4.35998e-05	0.411299	0.608	0.492	1	0	AZIN1-AS1
4.37881e-05	-0.379959	0.739	0.737	1	0	ITM2C
4.38088e-05	0.301313	0.451	0.312	1	0	C2orf68
4.38224e-05	0.264503	0.781	0.659	1	0	CNBP
4.39615e-05	0.332993	0.611	0.47	1	0	AC011476.3
4.41099e-05	0.543803	0.259	0.16	1	0	AC022893.1
4.4547e-05	0.288746	0.809	0.709	1	0	ABCD3
4.53071e-05	0.307012	0.674	0.535	1	0	SP140
4.53319e-05	0.326832	0.525	0.393	1	0	NELFA
4.61067e-05	0.306172	0.665	0.514	1	0	CLPTM1L
4.62774e-05	0.420734	0.433	0.312	1	0	EIF3I
4.76184e-05	0.276296	0.825	0.752	1	0	CSTF3
4.79362e-05	0.538107	0.282	0.184	1	0	SLC16A1
4.85111e-05	-0.508288	0.447	0.53	1	0	NFKB1
4.91416e-05	0.343915	0.371	0.252	1	0	CCNJ
4.92941e-05	-0.413204	0.58	0.629	1	0	AAGAB
4.95542e-05	-0.304057	0.859	0.874	1	0	ERICH1
4.9881e-05	0.397734	0.512	0.388	1	0	DLG3
5.00902e-05	0.306437	0.558	0.412	1	0	IMPDH2
5.01026e-05	0.327944	0.645	0.491	1	0	FAU
5.03666e-05	-0.49831	0.535	0.585	1	0	MPHOSPH8
5.03917e-05	0.451539	0.314	0.206	1	0	TPMT
5.08712e-05	0.413086	0.327	0.214	1	0	GTF2F1
5.1335e-05	0.375253	0.436	0.309	1	0	ZNF3
5.15051e-05	-0.57821	0.36	0.442	1	0	PLCG2
5.15723e-05	-0.608127	0.781	0.789	1	0	RASA3
5.1582e-05	0.4857	0.426	0.312	1	0	EXOSC7
5.2278e-05	-0.517765	0.635	0.664	1	0	CMAHP
5.24939e-05	-0.606511	0.517	0.568	1	0	FIG4
5.26514e-05	-0.876006	0.241	0.322	1	0	PLXNA3
5.36169e-05	0.499102	0.305	0.199	1	0	USF1
5.3923e-05	-0.503665	0.632	0.668	1	0	MS4A4A
5.41734e-05	-0.430131	0.614	0.664	1	0	PAPSS1
5.53073e-05	0.300102	0.582	0.442	1	0	RPS3A
5.59533e-05	0.282451	0.776	0.66	1	0	PDPR
5.67053e-05	0.401501	0.52	0.393	1	0	EIF3F
5.68319e-05	0.336115	0.702	0.579	1	0	ZC4H2
5.68366e-05	0.500765	0.381	0.266	1	0	RIMS3
5.75621e-05	-0.299069	0.857	0.881	1	0	AGFG1
5.89028e-05	-0.833296	0.196	0.276	1	0	BAIAP2
5.90751e-05	0.299887	0.601	0.45	1	0	IDH3A
5.96481e-05	-0.660901	0.326	0.404	1	0	OPTN
6.00876e-05	0.290441	0.635	0.5	1	0	WDR48
6.02794e-05	0.297728	0.618	0.484	1	0	HLTF
6.07199e-05	0.330584	0.629	0.485	1	0	PPP2R1B
6.07488e-05	-0.461027	0.904	0.92	1	0	PEAK1
6.18579e-05	0.255118	0.854	0.733	1	0	YTHDC1
6.21068e-05	-0.270535	0.864	0.874	1	0	GALK2
6.22165e-05	0.484119	0.378	0.272	1	0	GXYLT1
6.22301e-05	-0.751248	0.288	0.366	1	0	SLC7A1
6.22666e-05	-0.852836	0.297	0.389	1	0	VCAN
6.41001e-05	0.532521	0.254	0.159	1	0	AL031282.2
6.53958e-05	0.297123	0.661	0.541	1	0	UTP20
6.54804e-05	0.344199	0.66	0.541	1	0	CCDC171
6.56238e-05	-0.608364	0.37	0.444	1	0	VPS29
6.74327e-05	0.309904	0.467	0.341	1	0	SLC25A42
6.74795e-05	-0.293446	0.992	0.985	1	0	ETS1
6.83531e-05	0.280939	0.64	0.496	1	0	GTF2E2
6.92364e-05	-0.548489	0.571	0.602	1	0	CUX2
7.02061e-05	0.378679	0.525	0.393	1	0	L3MBTL3
7.06449e-05	0.412192	0.389	0.278	1	0	LINC01881
7.08225e-05	0.53915	0.353	0.249	1	0	SORT1
7.13166e-05	0.252894	0.916	0.844	1	0	EIF4G3
7.3079e-05	0.357537	0.603	0.485	1	0	PLEKHM1
7.38329e-05	-0.286216	0.929	0.923	1	0	TP73
7.42426e-05	-0.442213	0.783	0.814	1	0	ADGRE5
7.44499e-05	-0.560512	0.415	0.486	1	0	NBEAL1
7.58919e-05	-0.560703	0.634	0.642	1	0	HSP90B1
7.64341e-05	-0.596581	0.214	0.302	1	0	DSTN
7.66996e-05	0.519322	0.319	0.217	1	0	RAB23
7.7426e-05	-0.80473	0.288	0.359	1	0	AC087222.1
7.78546e-05	0.256647	0.794	0.664	1	0	TTYH3
7.80476e-05	0.516151	0.358	0.248	1	0	AC022150.4
7.8784e-05	0.307185	0.63	0.507	1	0	CCDC102B
7.90121e-05	-0.928057	0.258	0.333	1	0	AC109927.1
8.13201e-05	-0.797818	0.235	0.312	1	0	SNORA36C
8.15587e-05	0.435968	0.397	0.28	1	0	TMSB15B-AS1
8.18101e-05	0.285336	0.582	0.436	1	0	ERCC8
8.37862e-05	-0.729291	0.293	0.359	1	0	CDKN1B
8.40096e-05	0.272782	0.707	0.581	1	0	RSPRY1
8.64598e-05	0.326838	0.7	0.561	1	0	CNDP2
8.66484e-05	0.635744	0.3	0.203	1	0	KCNIP3
8.68089e-05	0.359327	0.483	0.375	1	0	CPVL
8.75478e-05	0.273557	0.655	0.527	1	0	PLEKHM3
8.7775e-05	-0.368007	0.851	0.856	1	0	EZR
8.80514e-05	0.321364	0.559	0.43	1	0	ELL
8.86498e-05	-0.722398	0.212	0.294	1	0	CREBL2
8.95274e-05	-0.930259	0.183	0.259	1	0	CIP2A
8.96022e-05	-0.50693	0.579	0.607	1	0	MIS18BP1
8.96238e-05	-0.504723	0.444	0.504	1	0	ARHGAP9
8.98226e-05	-0.81049	0.227	0.304	1	0	LINC02256
9.04162e-05	-1.02322	0.201	0.274	1	0	MCM10
9.19322e-05	0.352588	0.506	0.382	1	0	HACL1
9.29871e-05	0.334713	0.473	0.354	1	0	COG7
9.36109e-05	0.444368	0.483	0.369	1	0	ZNF510
9.42063e-05	-0.766865	0.259	0.333	1	0	GALNT6
9.42984e-05	-0.509389	0.481	0.546	1	0	SWAP70
9.45054e-05	0.361058	0.485	0.377	1	0	KCTD9
9.50242e-05	0.26489	0.446	0.312	1	0	BTN2A1
9.5186e-05	-0.422876	0.768	0.77	1	0	CFLAR
9.54644e-05	0.277419	0.849	0.763	1	0	KDM2B
9.55732e-05	0.569348	0.368	0.263	1	0	DUSP10
9.64021e-05	0.375677	0.438	0.314	1	0	DAGLB
9.68117e-05	0.269675	0.736	0.587	1	0	RBM3
9.74391e-05	-0.337731	0.742	0.76	1	0	CARS2
9.76704e-05	-0.40573	0.689	0.709	1	0	HMGCR
9.8844e-05	0.720994	0.263	0.178	1	0	SLC12A2
9.91885e-05	-0.577199	0.345	0.416	1	0	CR2
0.000101835	-0.482895	0.433	0.508	1	0	TTC28-AS1
0.000102037	-0.665379	0.489	0.541	1	0	RUNX3
0.000102217	0.465439	0.373	0.268	1	0	IFNAR2
0.00010287	-0.52985	0.431	0.482	1	0	FDPS
0.000102952	0.302091	0.29	0.186	1	0	DHX58
0.000104192	-0.446752	0.564	0.615	1	0	ANO10
0.000105661	0.314486	0.639	0.501	1	0	SAR1A
0.000105828	-0.434964	0.525	0.587	1	0	ZDHHC13
0.000107461	0.505835	0.259	0.168	1	0	LGMN
0.000108063	0.295613	0.548	0.408	1	0	AC073869.1
0.000110508	0.284752	0.611	0.465	1	0	SLC25A5
0.00011074	0.265338	0.724	0.575	1	0	MTHFD1
0.00011122	0.250662	0.669	0.545	1	0	ZNF248
0.000111351	0.365432	0.348	0.238	1	0	ZNF776
0.0001116	0.356924	0.639	0.518	1	0	RNMT
0.000113792	-0.433	0.6	0.638	1	0	AHR
0.000114046	0.294504	0.734	0.627	1	0	HK2
0.000114148	-0.710808	0.306	0.379	1	0	CD69
0.000117658	0.582515	0.258	0.169	1	0	MT2A
0.00011771	0.447063	0.319	0.214	1	0	SNAPC4
0.000119386	0.256731	0.731	0.6	1	0	SYMPK
0.000119628	0.420185	0.386	0.278	1	0	NFYB
0.000119685	-0.704956	0.334	0.4	1	0	RASSF2
0.000121877	-0.756537	0.31	0.373	1	0	MT-TD
0.000122985	0.282022	0.76	0.668	1	0	CRACR2A
0.000124219	-0.591619	0.382	0.458	1	0	NECTIN3
0.000127295	-0.411209	0.647	0.682	1	0	SKAP2
0.000127694	0.287172	0.676	0.541	1	0	UBE2J1
0.000129407	0.336492	0.658	0.535	1	0	CMTR1
0.000129636	0.46551	0.274	0.179	1	0	SEPTIN8
0.000130697	0.456395	0.446	0.331	1	0	RRP12
0.000134653	0.287719	0.799	0.684	1	0	RPSA
0.000138323	-0.562865	0.525	0.57	1	0	MRPS31
0.00013904	-0.496116	0.525	0.581	1	0	AC099489.1
0.000139989	0.341424	0.588	0.451	1	0	SETD1B
0.000141556	-0.315814	0.778	0.801	1	0	SNX14
0.000143264	0.556709	0.303	0.206	1	0	NDUFS5
0.000145113	0.302237	0.762	0.671	1	0	UBE2O
0.000148607	-0.674915	0.376	0.432	1	0	SNORA11
0.000148737	0.329804	0.595	0.463	1	0	PRKD2
0.000150611	-0.477822	0.648	0.686	1	0	LPIN2
0.000156181	0.276693	0.575	0.428	1	0	LEO1
0.000156451	0.524804	0.25	0.163	1	0	ATOX1
0.000157406	-0.502316	0.498	0.547	1	0	CCDC18
0.000157456	0.403669	0.502	0.382	1	0	PPIEL
0.000158139	0.320728	0.532	0.412	1	0	NAPB
0.000163001	0.313092	0.648	0.541	1	0	ZNF362
0.000164137	-0.302189	0.878	0.848	1	0	HMGB1
0.000165896	0.34014	0.525	0.411	1	0	AC124944.2
0.000166814	0.395658	0.384	0.285	1	0	CCDC25
0.000168045	-0.299415	0.789	0.808	1	0	LTBP4
0.000170461	-0.58276	0.392	0.451	1	0	SLC17A9
0.000170829	0.396831	0.303	0.206	1	0	ZNF610
0.000171617	0.314113	0.511	0.382	1	0	RPL35
0.000175539	0.348216	0.4	0.282	1	0	SOX12
0.000175924	0.303188	0.47	0.348	1	0	SLC35E2A
0.000176212	0.306817	0.603	0.472	1	0	LGALS8
0.000180854	0.347878	0.36	0.252	1	0	RRP8
0.000181831	0.287369	0.673	0.55	1	0	INTS1
0.000181857	0.2729	0.36	0.251	1	0	ATF6B
0.000183838	-0.269587	0.898	0.9	1	0	ITM2B
0.000187477	-0.357517	0.412	0.504	1	0	PRDM11
0.000187885	0.343051	0.269	0.175	1	0	YOD1
0.000188931	0.268449	0.877	0.799	1	0	PRKCE
0.000189915	-0.262371	0.869	0.886	1	0	GPHN
0.000190465	0.297997	0.605	0.476	1	0	VPS26B
0.000190582	-0.276581	0.865	0.873	1	0	VPS8
0.00019432	0.315185	0.357	0.247	1	0	LIMA1
0.000195848	-0.433814	0.517	0.57	1	0	ICAM2
0.000200202	0.285388	0.703	0.566	1	0	RBM12
0.00020048	0.26151	0.643	0.493	1	0	DDX24
0.000202478	-0.681688	0.269	0.335	1	0	RN7SKP180
0.000203213	0.33016	0.577	0.462	1	0	PRPF38A
0.000203476	0.3341	0.439	0.314	1	0	PFDN5
0.000204193	-0.700214	0.316	0.379	1	0	SMIM12
0.00020452	0.30253	0.614	0.511	1	0	LDB1
0.000205134	0.379218	0.288	0.194	1	0	WDR55
0.000205367	0.323721	0.496	0.378	1	0	ZNF253
0.000206985	-1.04665	0.314	0.369	1	0	CIT
0.000209361	0.284358	0.549	0.411	1	0	PSMA3
0.00021374	-0.508607	0.499	0.522	1	0	HLA-A
0.000215107	0.442223	0.329	0.226	1	0	SKIV2L
0.000216515	0.283567	0.592	0.459	1	0	SOCS7
0.000219546	0.323636	0.478	0.362	1	0	PSIP1
0.000223368	-0.455036	0.323	0.404	1	0	CLOCK
0.00022537	0.324399	0.548	0.432	1	0	ZNF876P
0.000225803	0.394824	0.358	0.257	1	0	GFOD2
0.000228318	0.258569	0.728	0.623	1	0	RIC1
0.00022862	-0.570476	0.334	0.407	1	0	FRMD8
0.000235543	0.284683	0.512	0.393	1	0	CNIH3
0.000236352	0.271811	0.791	0.705	1	0	USP25
0.000239254	0.347458	0.399	0.291	1	0	KAT8
0.000245909	0.324164	0.52	0.402	1	0	ESF1
0.000247876	0.404536	0.311	0.211	1	0	UBQLN2
0.000247941	0.417024	0.426	0.317	1	0	DTNB
0.000248544	0.267393	0.642	0.503	1	0	TKT
0.000248867	1.20097	0.279	0.195	1	0	PCDH9
0.000248915	0.364445	0.295	0.195	1	0	MAFK
0.000249815	-0.454297	0.441	0.512	1	0	HEATR6
0.000250127	-0.557243	0.326	0.398	1	0	SGO1-AS1
0.000250882	0.257692	0.731	0.618	1	0	CRTC1
0.000251297	0.283574	0.677	0.577	1	0	CUL2
0.000252959	-0.486615	0.42	0.493	1	0	TET2
0.000255988	-1.0219	0.198	0.262	1	0	DSCC1
0.000256016	0.269108	0.598	0.462	1	0	PPP1R15B
0.000256611	-0.505671	0.496	0.537	1	0	MACROD1
0.000257473	0.295167	0.571	0.442	1	0	SOD1
0.000257516	0.456012	0.277	0.187	1	0	IKZF4
0.000261067	-0.507232	0.253	0.335	1	0	NCEH1
0.000262583	0.353116	0.378	0.27	1	0	CRIPT
0.000263147	0.284875	0.684	0.551	1	0	ZNF496
0.000265839	-0.492035	0.382	0.446	1	0	TXN
0.000272639	0.280993	0.715	0.599	1	0	KDM1B
0.000273077	-0.482244	0.468	0.516	1	0	TRIM13
0.000275621	-0.609426	0.368	0.434	1	0	RHOG
0.000275675	0.36987	0.269	0.179	1	0	ZNF845
0.000281798	0.401589	0.292	0.195	1	0	LPAR2
0.000284811	-0.322821	0.83	0.824	1	0	NUTM2B-AS1
0.000288978	0.293453	0.571	0.457	1	0	ZHX3
0.000290405	-0.308124	0.788	0.771	1	0	PHYKPL
0.00029201	-0.292314	0.739	0.749	1	0	SARAF
0.000292711	-0.841203	0.212	0.279	1	0	KMT5A
0.000300959	0.294754	0.653	0.537	1	0	USP49
0.000301597	-0.734559	0.206	0.274	1	0	LINC00963
0.000302273	-0.54144	0.506	0.546	1	0	TSC22D3
0.000306156	0.260495	0.519	0.389	1	0	ZCCHC8
0.000306308	-0.466906	0.639	0.682	1	0	MTUS2
0.00030659	0.382195	0.352	0.252	1	0	SNAP47
0.000309897	0.409451	0.311	0.215	1	0	IRAK1BP1
0.000310384	0.345323	0.507	0.392	1	0	ENOSF1
0.00032139	0.387023	0.348	0.252	1	0	NOC2L
0.000323643	-0.326148	0.872	0.87	1	0	MDM2
0.000326736	0.39775	0.515	0.411	1	0	LINC00174
0.000331282	-0.512266	0.446	0.486	1	0	IFITM2
0.000331369	-0.364301	0.668	0.701	1	0	TMEM104
0.00033252	0.358699	0.54	0.415	1	0	SUMO1
0.000334594	0.347467	0.428	0.318	1	0	DDX56
0.000335381	0.412401	0.366	0.267	1	0	MAP1LC3B
0.000335937	0.250462	0.741	0.626	1	0	DENND11
0.000338587	0.345714	0.399	0.291	1	0	ADGRL1
0.000339378	-0.272935	0.929	0.925	1	0	TESPA1
0.000339976	0.274932	0.282	0.186	1	0	REC8
0.000340329	0.373726	0.621	0.507	1	0	BRCC3
0.000340428	0.409596	0.292	0.199	1	0	OGFR
0.000342041	-0.327524	0.712	0.726	1	0	EEA1
0.00034208	0.308018	0.361	0.252	1	0	SH3D21
0.000348118	0.288202	0.384	0.276	1	0	UTP25
0.000352341	0.393729	0.394	0.286	1	0	UGCG
0.000352996	0.367228	0.389	0.285	1	0	GUCD1
0.000353192	0.261963	0.643	0.515	1	0	MCMBP
0.000356201	0.335829	0.263	0.173	1	0	AC009126.1
0.000356361	0.275083	0.459	0.335	1	0	GTF3C4
0.000357616	-0.364604	0.585	0.61	1	0	MT-ND6
0.00035864	0.452485	0.253	0.167	1	0	UFC1
0.000362309	0.297581	0.558	0.436	1	0	LINC00630
0.000368635	0.297498	0.483	0.359	1	0	ZBED3
0.00037074	0.389297	0.258	0.172	1	0	LINC01232
0.000372503	-0.352597	0.653	0.683	1	0	FLOT2
0.000379318	-0.311371	0.58	0.656	1	0	LDLR
0.00038272	0.389187	0.472	0.362	1	0	ESR1
0.000386645	-0.376289	0.846	0.85	1	0	MFSD6
0.000390419	-0.309408	0.705	0.751	1	0	LNX2
0.000391306	0.342498	0.404	0.291	1	0	PLXNB1
0.000391966	0.376635	0.335	0.233	1	0	TSPYL4
0.000392566	0.303064	0.488	0.382	1	0	ARHGEF18
0.000393023	0.403199	0.279	0.188	1	0	PTK7
0.00040338	0.333931	0.389	0.287	1	0	IFT52
0.000407944	-0.594966	0.318	0.389	1	0	KIAA1522
0.000408713	0.404708	0.305	0.215	1	0	CXXC1
0.000408926	-0.627857	0.237	0.31	1	0	LMO7
0.000413113	0.432172	0.301	0.213	1	0	NOB1
0.000419562	0.253977	0.556	0.435	1	0	PAPOLG
0.000421515	-0.311218	0.75	0.774	1	0	ITGA5
0.000426326	0.376458	0.335	0.243	1	0	ERCC4
0.000429893	-0.503758	0.611	0.626	1	0	SNORA26
0.000430917	-0.478613	0.442	0.497	1	0	CLIP2
0.000431337	0.266031	0.585	0.45	1	0	ERVMER61-1
0.000432317	0.263089	0.689	0.551	1	0	SNX3
0.00043264	0.269057	0.558	0.431	1	0	PKN1
0.000433053	-0.391256	0.585	0.627	1	0	INSIG1
0.000435535	-0.26258	0.762	0.775	1	0	BICRAL
0.000436557	-0.390094	0.668	0.715	1	0	ZNF518A
0.000438474	0.383921	0.749	0.679	1	0	MIR646HG
0.000444875	-0.48441	0.76	0.787	1	0	RFX3
0.000446771	0.285247	0.439	0.329	1	0	MRPS9
0.000452172	0.404663	0.394	0.293	1	0	SLC35B4
0.000455023	0.273155	0.626	0.495	1	0	EIF3D
0.000456137	-0.738295	0.326	0.378	1	0	ALOX5AP
0.000456664	0.281532	0.543	0.411	1	0	LY6E
0.000457254	-0.51901	0.31	0.382	1	0	LINC00910
0.00045756	0.274707	0.533	0.412	1	0	LMTK2
0.000459188	-0.749103	0.235	0.302	1	0	SNHG22
0.000459826	0.337023	0.421	0.317	1	0	TMSB15B
0.000459883	0.401838	0.381	0.274	1	0	HSDL1
0.000460253	0.318312	0.515	0.404	1	0	PLIN3
0.000465312	-0.378966	0.606	0.633	1	0	SACS
0.000468281	-0.574517	0.394	0.455	1	0	FLNB
0.000475261	0.262662	0.624	0.501	1	0	DYRK2
0.000476106	-0.56284	0.807	0.778	1	0	PLEC
0.00047681	-0.546307	0.394	0.449	1	0	GKAP1
0.000480885	0.350128	0.455	0.358	1	0	ADGRG1
0.000483834	0.423335	0.386	0.28	1	0	ZNF14
0.000489342	-0.340113	0.598	0.646	1	0	SHLD2
0.000490043	0.34547	0.415	0.312	1	0	SYAP1
0.000492405	-0.423961	0.53	0.569	1	0	MIRLET7A1HG
0.00049292	0.353487	0.358	0.252	1	0	PARP15
0.000493475	0.357814	0.321	0.226	1	0	MRPL39
0.000503005	-0.834023	0.277	0.329	1	0	CSMD1
0.000505515	-0.533543	0.441	0.492	1	0	SCYL3
0.00050729	0.445856	0.353	0.262	1	0	SNX30
0.000510347	0.29931	0.741	0.63	1	0	WDR36
0.000512644	-0.436592	0.451	0.507	1	0	XRRA1
0.000522954	0.255127	0.476	0.362	1	0	BRPF3
0.00052527	0.251998	0.724	0.612	1	0	PCMTD2
0.000532219	-0.603049	0.305	0.366	1	0	METTL21A
0.000533611	0.250851	0.447	0.331	1	0	SUGP1
0.000534481	-0.535965	0.399	0.45	1	0	AC027290.3
0.000534804	0.325838	0.512	0.398	1	0	ZNF587
0.000539582	0.295047	0.48	0.364	1	0	NAPA
0.000544081	-0.260239	0.887	0.905	1	0	GMDS-DT
0.000545606	-0.744436	0.188	0.255	1	0	MLKL
0.000549383	-0.792965	0.238	0.295	1	0	MT-TK
0.000551148	0.382566	0.357	0.257	1	0	UBALD2
0.000552158	0.312109	0.378	0.275	1	0	NDUFS3
0.000554455	0.281848	0.423	0.313	1	0	SNHG6
0.000563601	0.276794	0.276	0.186	1	0	CUTALP
0.000564093	-0.349588	0.629	0.694	1	0	SLC35F3
0.000576962	-0.311426	0.848	0.835	1	0	PCNX2
0.000577585	0.326942	0.426	0.32	1	0	KANSL1L-AS1
0.000595197	0.269136	0.429	0.324	1	0	SH2D1A
0.000596119	-0.714054	0.241	0.308	1	0	ZNF503-AS1
0.00059785	0.435765	0.326	0.232	1	0	PSMA6
0.000601853	0.289782	0.554	0.428	1	0	CEP97
0.000603541	-0.288483	0.585	0.629	1	0	FSCN1
0.000606198	0.299139	0.413	0.306	1	0	VDAC2
0.000606239	0.263348	0.609	0.491	1	0	TGS1
0.000606731	0.292234	0.37	0.267	1	0	ZNF8
0.000622144	0.34064	0.327	0.23	1	0	MTIF2
0.000623253	0.258628	0.363	0.262	1	0	POMT1
0.000628823	0.344317	0.344	0.251	1	0	IQCN
0.000630635	0.449915	0.297	0.211	1	0	RAPGEFL1
0.000633188	0.350058	0.327	0.23	1	0	GPATCH4
0.0006352	0.37349	0.558	0.463	1	0	OXNAD1
0.000638716	-0.361724	0.579	0.608	1	0	ARPC5
0.000641726	0.313471	0.431	0.32	1	0	SNRPD2
0.000645512	-0.337432	0.682	0.714	1	0	MAP3K1
0.000652419	0.277179	0.428	0.322	1	0	PPP1R2
0.000658798	-0.370151	0.616	0.642	1	0	MED4
0.000661712	0.308621	0.494	0.381	1	0	PIP5K1C
0.000667984	-0.379351	0.595	0.617	1	0	PLCB2
0.000669437	0.256046	0.517	0.397	1	0	FAM78A
0.00067372	0.342331	0.267	0.182	1	0	DGAT1
0.000687223	-0.771753	0.465	0.481	1	0	BRCA1
0.00068756	-0.429791	0.511	0.543	1	0	LSM8
0.000691374	0.36795	0.295	0.209	1	0	RIOX2
0.000699364	0.277746	0.345	0.249	1	0	DNPEP
0.000703685	0.326139	0.256	0.171	1	0	NOMO3
0.000710724	0.259772	0.775	0.664	1	0	RPS21
0.000712071	0.402543	0.298	0.209	1	0	GCNA
0.000712504	0.279287	0.366	0.262	1	0	UHRF1BP1L
0.000725963	-0.37781	0.558	0.588	1	0	ESD
0.000730324	0.327635	0.378	0.274	1	0	CD81
0.000732673	0.386618	0.525	0.432	1	0	SH3PXD2A
0.000734101	-0.453663	0.558	0.612	1	0	MDFIC
0.000736647	0.483041	0.264	0.184	1	0	IDH3B
0.000737101	0.311003	0.564	0.458	1	0	SLC38A6
0.000737304	0.346011	0.37	0.268	1	0	KLHL21
0.000747781	-0.506386	0.512	0.53	1	0	CAPNS1
0.000761605	0.340125	0.583	0.486	1	0	TXNDC16
0.000762133	0.259586	0.658	0.531	1	0	PACC1
0.000764838	0.320052	0.533	0.425	1	0	PKIG
0.000772901	-0.384619	0.655	0.684	1	0	ZBED5
0.000782129	0.460041	0.266	0.183	1	0	AC092127.1
0.000783714	0.340506	0.339	0.244	1	0	ZSCAN9
[truncated: 8,504 more rows]

## Sheet: P4
p_val	avg_log2FC	pct.1	pct.2	p_val_adj	cluster	gene		Analysis done using non-parametric Wilcoxon test
4.47419e-196	4.14526	0.985	0.479	2.71476e-191	0	CSMD1
1.18989e-182	3.89837	0.964	0.297	7.21975e-178	0	LINC01619
2.27201e-181	4.44916	0.934	0.215	1.37857e-176	0	NLGN4X
1.40954e-165	2.12608	0.998	0.957	8.55252e-161	0	NR3C1
5.73262e-160	3.79659	0.923	0.254	3.47832e-155	0	TSPAN9
5.06812e-158	2.26933	0.986	0.804	3.07513e-153	0	FKBP5
2.14369e-145	0.994628	1	1	1.3007e-140	0	LDLRAD4
2.50926e-140	-0.911605	1	0.998	1.52252e-135	0	MBNL1
5.14789e-138	4.60283	0.777	0.101	3.12354e-133	0	EYA1
2.40289e-137	-1.7084	0.875	0.986	1.45798e-132	0	ITGAL
1.73604e-130	-1.96173	0.659	0.973	1.05336e-125	0	DNTT
1.95363e-129	-3.25137	0.429	0.935	1.18538e-124	0	MIR3681HG
8.17391e-129	5.53691	0.686	0.028	4.9596e-124	0	PFKFB2
2.37417e-126	1.49756	0.998	0.812	1.44055e-121	0	AC064834.1
5.22433e-125	2.69792	0.901	0.384	3.16991e-120	0	AC006299.1
8.4497e-125	1.59821	0.986	0.818	5.12694e-120	0	HIPK2
1.14946e-122	-1.93722	0.809	0.973	6.97448e-118	0	HSP90AA1
9.57158e-120	1.98249	0.943	0.513	5.80765e-115	0	AC010983.1
8.79284e-117	-1.1946	0.982	0.994	5.33515e-112	0	MYO7B
1.50725e-116	0.990277	1	0.998	9.14537e-112	0	UBASH3B
1.11824e-113	1.86433	0.976	0.766	6.78504e-109	0	BCL2
2.24052e-113	1.85545	0.976	0.79	1.35946e-108	0	CAMK1D
2.76305e-112	-1.96063	0.531	0.943	1.67651e-107	0	TBXAS1
6.19896e-112	1.45233	0.995	0.883	3.76128e-107	0	CCND3
1.64451e-111	-2.20936	0.414	0.912	9.9782e-107	0	PRDM16
1.94815e-111	1.77327	0.983	0.727	1.18206e-106	0	SH3RF3
9.29909e-106	-1.18198	0.955	0.986	5.64232e-101	0	HSPA8
2.55051e-103	-1.28357	0.881	0.983	1.54755e-98	0	HSP90AB1
3.92111e-103	-0.801682	0.997	0.998	2.37917e-98	0	SNORD13
6.64854e-102	2.43961	0.845	0.411	4.03407e-97	0	OXNAD1
7.51385e-101	-0.823195	0.997	1	4.5591e-96	0	GALNT2
2.43996e-98	-2.56133	0.316	0.818	1.48047e-93	0	RAG1
4.58824e-98	0.829823	1	0.998	2.78396e-93	0	PRKCH
9.85506e-97	-1.67837	0.674	0.948	5.97965e-92	0	LINC01550
2.95065e-96	1.22959	0.994	0.94	1.79034e-91	0	LINC01237
8.8201e-94	-0.979363	0.979	0.997	5.35169e-89	0	SND1
2.00181e-91	2.2681	0.85	0.392	1.21462e-86	0	VIPR2
9.15249e-88	1.28946	0.979	0.861	5.55336e-83	0	NBEAL2
3.27332e-86	-2.31942	0.317	0.787	1.98612e-81	0	STOX2
6.77272e-86	1.81001	0.901	0.466	4.10942e-81	0	TTC28
5.63715e-83	-1.40196	0.74	0.957	3.4204e-78	0	SREBF2
2.54765e-81	-1.07528	0.977	0.998	1.54581e-76	0	RUNX1
4.68128e-81	-0.707275	1	1	2.84041e-76	0	FHIT
5.3547e-81	-1.76499	0.558	0.888	3.24902e-76	0	FDFT1
9.87534e-80	2.53898	0.725	0.258	5.99196e-75	0	PLCH1
1.46807e-79	4.7055	0.492	0.027	8.90765e-75	0	AL589745.1
2.68595e-79	1.30517	0.991	0.891	1.62973e-74	0	SFMBT2
9.26116e-79	-1.522	0.689	0.926	5.6193e-74	0	TSC22D1
2.03498e-78	4.11925	0.559	0.081	1.23474e-73	0	AC104035.1
1.41104e-77	2.56543	0.735	0.284	8.56165e-73	0	RCAN1
2.51655e-77	0.800328	1	0.997	1.52694e-72	0	CELF2
1.85923e-76	1.61487	0.899	0.597	1.12811e-71	0	RASA3
2.30024e-76	1.81673	0.821	0.385	1.39569e-71	0	BTG1
5.21203e-75	4.12495	0.489	0.033	3.16245e-70	0	AL139351.2
5.42692e-75	-0.942704	0.913	0.978	3.29284e-70	0	TMSB4X
4.12058e-74	-1.20024	0.935	0.981	2.5002e-69	0	PGGHG
9.96636e-74	1.58098	0.953	0.731	6.04719e-69	0	COL23A1
1.71502e-73	0.901605	0.998	0.979	1.04061e-68	0	ABCC1
1.25434e-72	2.74845	0.653	0.186	7.61081e-68	0	DACH1
1.6882e-72	1.1825	0.965	0.828	1.02433e-67	0	ZFP36L2
2.28062e-71	1.67535	0.857	0.49	1.38379e-66	0	C1orf112
4.68051e-71	-1.27603	0.665	0.921	2.83994e-66	0	CD7
5.25517e-71	-2.47446	0.198	0.652	3.18863e-66	0	LDLR
8.52068e-71	2.95829	0.609	0.152	5.17001e-66	0	ARHGAP29
1.22539e-70	1.66182	0.866	0.469	7.43519e-66	0	TFEC
5.50149e-70	-1.19402	0.741	0.921	3.33808e-65	0	CANX
7.60912e-70	1.68784	0.847	0.469	4.61691e-65	0	FLT3
2.55221e-68	1.43596	0.97	0.85	1.54858e-63	0	AC007100.1
3.34402e-68	3.97874	0.456	0.033	2.02901e-63	0	SLC6A20
3.92301e-68	0.996207	0.985	0.894	2.38033e-63	0	GRAMD4
5.298e-68	1.31204	0.95	0.779	3.21461e-63	0	TP53INP1
1.03671e-67	2.16848	0.689	0.231	6.29036e-63	0	MPP7
1.27288e-67	1.55246	0.878	0.523	7.72331e-63	0	AC109492.1
1.5554e-67	1.97153	0.774	0.352	9.43756e-63	0	RFX3-AS1
3.37595e-67	1.04962	0.98	0.847	2.04839e-62	0	FBRSL1
5.46299e-67	1.56448	0.839	0.49	3.31473e-62	0	SMAP2
1.53394e-66	-0.924082	0.986	0.995	9.30736e-62	0	PRKCA
2.56924e-66	-0.552455	1	1	1.55891e-61	0	SSBP2
4.61877e-65	3.17151	0.52	0.087	2.80249e-60	0	TNFSF8
4.76906e-65	1.13871	0.965	0.779	2.89367e-60	0	EMID1
5.1341e-64	-0.747969	0.959	0.991	3.11517e-59	0	PTP4A2
1.23408e-63	-1.97984	0.287	0.703	7.48791e-59	0	FXYD2
1.34297e-63	1.14041	0.956	0.831	8.14858e-59	0	SLA
2.34418e-62	-2.41247	0.262	0.657	1.42235e-57	0	ROBO1
3.25453e-62	0.654603	0.997	0.997	1.97472e-57	0	TBCD
7.17621e-62	1.89254	0.786	0.464	4.35423e-57	0	GTF3C5
1.4144e-61	1.19365	0.911	0.64	8.58199e-57	0	RNU2-36P
1.46767e-61	3.23162	0.495	0.085	8.90525e-57	0	NIBAN3
1.49367e-61	3.11839	0.759	0.43	9.06301e-57	0	DPP6
2.16303e-61	-3.21569	0.202	0.6	1.31244e-56	0	MIR924HG
6.86435e-61	-1.90026	0.299	0.7	4.16502e-56	0	MZB1
7.22992e-61	2.5926	0.544	0.117	4.38682e-56	0	AC009093.10
3.91945e-60	1.29246	0.874	0.539	2.37816e-55	0	H1-3
5.23248e-60	-1.64317	0.586	0.863	3.17486e-55	0	LRRC1
1.11172e-59	-1.52998	0.535	0.803	6.74546e-55	0	HSPD1
1.1159e-59	-3.01096	0.129	0.528	6.77081e-55	0	S100A10
3.30467e-59	2.58869	0.567	0.144	2.00514e-54	0	LINC02762
1.05727e-58	-0.47754	0.998	1	6.41509e-54	0	CDK6
1.23677e-58	-2.2216	0.319	0.686	7.50421e-54	0	ADGRL3
2.25525e-58	1.67461	0.805	0.438	1.36839e-53	0	FRY
3.92959e-58	0.745401	1	0.973	2.38432e-53	0	AKT3
3.96242e-58	-0.907841	0.883	0.97	2.40424e-53	0	MLLT10
7.40067e-58	4.41859	0.385	0.022	4.49043e-53	0	SOX13
9.53065e-58	1.06124	0.968	0.79	5.78282e-53	0	H1-4
1.08457e-57	1.0237	0.961	0.825	6.58072e-53	0	PCBP1-AS1
4.25792e-56	0.558116	0.998	0.997	2.58354e-51	0	VPS13C
4.88625e-56	2.74869	0.714	0.397	2.96478e-51	0	MYO18B
1.59528e-55	2.05183	0.626	0.229	9.67955e-51	0	FAT1
3.11953e-55	1.45608	0.795	0.433	1.8928e-50	0	UMODL1
3.67401e-55	-0.909727	0.89	0.983	2.22924e-50	0	SYNE2
5.52864e-55	4.43413	0.368	0.021	3.35456e-50	0	AC245123.1
5.84003e-55	-1.49611	0.519	0.834	3.5435e-50	0	SLIT1
6.37056e-55	-0.42621	1	1	3.8654e-50	0	MALAT1
7.06167e-55	5.10195	0.353	0.014	4.28474e-50	0	GRASP
8.38433e-55	1.86453	0.714	0.324	5.08728e-50	0	SPECC1P1
1.44291e-54	0.889218	0.988	0.877	8.75502e-50	0	TXK
2.00245e-54	-1.54317	0.445	0.774	1.215e-49	0	HSPA5
3.24084e-54	-0.565747	0.998	0.997	1.96641e-49	0	ACTG1
5.10904e-54	0.976554	0.952	0.856	3.09996e-49	0	OSBPL5
7.52675e-54	0.757405	1	0.991	4.56693e-49	0	AFF3
2.12795e-53	2.53545	0.564	0.188	1.29116e-48	0	DOCK3
1.08103e-52	1.52279	0.761	0.406	6.55928e-48	0	ADGRL1
1.15879e-52	5.3517	0.331	0.008	7.03107e-48	0	PROZ
1.21573e-52	-1.16427	0.629	0.889	7.37654e-48	0	TASOR
1.38206e-52	-0.618506	0.994	0.994	8.38579e-48	0	ACTB
4.5045e-52	-1.23051	0.826	0.962	2.73315e-47	0	AL365295.1
6.06604e-52	1.53776	0.811	0.498	3.68063e-47	0	NAALADL2
1.87194e-51	0.895922	0.983	0.91	1.13582e-46	0	SIPA1L1
2.05094e-51	-1.54826	0.341	0.733	1.24443e-46	0	CTBP2
2.35801e-51	3.96146	0.359	0.025	1.43074e-46	0	AC093642.2
6.92602e-51	1.74372	0.752	0.409	4.20243e-46	0	MAML2
1.50836e-50	1.32008	0.848	0.58	9.15215e-46	0	ADGRG1
2.26541e-50	0.678398	0.985	0.943	1.37456e-45	0	SRSF11
2.93118e-50	-4.15578	0.027	0.346	1.77852e-45	0	LTBP4
2.94824e-50	-0.795851	0.937	0.991	1.78887e-45	0	TBC1D5
3.01184e-50	1.68356	0.738	0.365	1.82746e-45	0	SNHG31
7.50212e-50	1.05163	0.958	0.776	4.55199e-45	0	PIK3R5
2.47291e-49	2.12581	0.561	0.179	1.50046e-44	0	PRR5
2.64976e-49	-2.01366	0.235	0.618	1.60777e-44	0	GNG4
4.8318e-49	-1.34195	0.522	0.815	2.93175e-44	0	C11orf80
7.83465e-49	0.460732	1	1	4.75375e-44	0	FP236383.3
1.77579e-48	-1.30853	0.687	0.908	1.07748e-43	0	IMMP2L
2.2096e-48	0.679567	0.994	0.962	1.3407e-43	0	PTK2B
3.67068e-48	1.25258	0.872	0.594	2.22722e-43	0	PPP1R16B
4.14465e-48	-1.10728	0.602	0.848	2.51481e-43	0	OIP5-AS1
9.09565e-48	4.01679	0.338	0.024	5.51888e-43	0	PRCD
1.04318e-47	0.695496	0.992	0.965	6.32957e-43	0	NCOR2
1.31236e-47	3.45285	0.392	0.058	7.96285e-43	0	PRAG1
2.11375e-47	-1.68472	0.301	0.662	1.28254e-42	0	RALGPS2
3.63309e-47	1.62325	0.762	0.427	2.20441e-42	0	AFF2
3.77314e-47	-1.4552	0.42	0.757	2.28939e-42	0	BCL11A
8.44978e-47	4.8846	0.304	0.009	5.12699e-42	0	AC245187.2
8.64954e-47	0.857493	0.979	0.87	5.2482e-42	0	CUL4A
1.02392e-46	-0.643756	0.979	0.991	6.21272e-42	0	SPTBN1
1.27208e-46	-1.66928	0.353	0.706	7.71845e-42	0	SATB1-AS1
1.87871e-46	-0.903087	0.866	0.951	1.13992e-41	0	FYB1
4.37417e-46	0.984181	0.919	0.804	2.65407e-41	0	IL7R
9.38494e-46	-1.17541	0.582	0.847	5.6944e-41	0	SLX4IP
1.3746e-45	-1.6164	0.266	0.64	8.34054e-41	0	SLC38A10
1.71405e-45	1.02716	0.935	0.755	1.04002e-40	0	MAL
2.39286e-45	-1.05805	0.729	0.91	1.45189e-40	0	GALK2
2.72477e-45	-1.31952	0.644	0.845	1.65328e-40	0	SLC39A10
3.56921e-45	1.0941	0.947	0.796	2.16565e-40	0	AL589693.1
5.99466e-45	0.72778	0.977	0.888	3.63732e-40	0	MYO9B
7.86015e-45	-0.860085	0.877	0.956	4.76923e-40	0	NDFIP2
1.11946e-44	-0.847109	0.886	0.962	6.79242e-40	0	PTPN14
1.58117e-44	1.72668	0.636	0.278	9.59392e-40	0	AC246817.2
2.58906e-44	1.05539	0.904	0.651	1.57094e-39	0	SPOCK2
2.63141e-44	-0.940487	0.818	0.927	1.59664e-39	0	RUFY3
3.57846e-44	2.02462	0.555	0.19	2.17127e-39	0	KCNK9
4.76199e-44	0.615309	0.992	0.948	2.88939e-39	0	FP671120.5
6.68295e-44	1.77508	0.606	0.242	4.05495e-39	0	LINC01238
9.83567e-44	1.10468	0.887	0.67	5.96789e-39	0	H1-10
1.76923e-43	-1.60466	0.346	0.657	1.0735e-38	0	HSPH1
2.722e-43	2.61087	0.439	0.107	1.6516e-38	0	CLCN3P1
4.73319e-43	-1.18934	0.555	0.828	2.87191e-38	0	QKI
1.16657e-42	1.57733	0.767	0.464	7.07826e-38	0	MAP3K5
2.66582e-42	1.34613	0.841	0.6	1.61751e-37	0	SRGAP3
5.43512e-42	1.49801	0.725	0.401	3.29781e-37	0	ARHGAP22
6.22232e-42	-2.27721	0.358	0.662	3.77545e-37	0	HMGCS1
7.05337e-42	1.1797	0.814	0.51	4.2797e-37	0	ASCC1
8.19835e-42	-1.20744	0.547	0.785	4.97443e-37	0	CALR
1.03504e-41	-1.08257	0.723	0.893	6.28022e-37	0	MIR4435-2HG
2.04198e-41	-0.411363	1	0.998	1.23899e-36	0	CCDC26
3.56675e-41	1.41591	0.738	0.43	2.16416e-36	0	VAV2
4.0375e-41	1.23495	0.913	0.727	2.4498e-36	0	KAZN
4.7858e-41	1.43687	0.71	0.384	2.90383e-36	0	SH3KBP1
6.72531e-41	1.04271	0.86	0.618	4.08065e-36	0	PIK3R6
7.08924e-41	-0.538205	0.992	1	4.30147e-36	0	MT-ND5
9.01284e-41	0.726635	0.977	0.882	5.46863e-36	0	FER
1.54363e-40	-2.30718	0.215	0.547	9.36614e-36	0	AC120193.1
1.63911e-40	1.82729	0.541	0.197	9.94549e-36	0	PTS
2.0894e-40	1.25011	0.904	0.744	1.26777e-35	0	MIR646HG
2.6177e-40	-0.563452	0.965	0.987	1.58832e-35	0	TPT1
5.73032e-40	-0.567073	0.986	0.995	3.47693e-35	0	SNORA33
8.3153e-40	0.892705	0.973	0.893	5.04539e-35	0	IQSEC1
1.19015e-39	1.16843	0.789	0.457	7.22134e-35	0	TSC22D3
1.28475e-39	3.0213	0.487	0.175	7.79538e-35	0	DOCK1
2.36133e-39	0.793985	0.965	0.867	1.43276e-34	0	STAU2
3.00769e-39	-1.48213	0.35	0.643	1.82494e-34	0	PDIA6
3.03585e-39	0.913733	0.892	0.703	1.84203e-34	0	ZNF496
3.91519e-39	-2.51158	0.14	0.452	2.37558e-34	0	ACOXL
4.49556e-39	-1.30076	0.462	0.746	2.72773e-34	0	ATF7IP2
4.71646e-39	-3.69918	0.057	0.336	2.86176e-34	0	AC008056.1
4.791e-39	1.50858	0.638	0.308	2.90699e-34	0	SLC37A1
5.38512e-39	1.61055	0.577	0.232	3.26748e-34	0	DDIT4
6.08804e-39	1.30226	0.743	0.445	3.69398e-34	0	BMF
9.42171e-39	-1.39704	0.457	0.724	5.71672e-34	0	AC136475.3
1.79317e-38	-1.58904	0.271	0.611	1.08803e-33	0	DNASE1
3.20533e-38	0.501891	1	0.995	1.94487e-33	0	ZMIZ1
4.34857e-38	-1.40441	0.438	0.72	2.63854e-33	0	CCDC18-AS1
4.51708e-38	-1.39219	0.347	0.673	2.74078e-33	0	MACROD1
5.59597e-38	-1.60147	0.292	0.586	3.39541e-33	0	PPIB
6.1585e-38	1.50892	0.641	0.303	3.73673e-33	0	TRPM2
1.39588e-37	-1.25952	0.391	0.7	8.46962e-33	0	INTS3
1.5576e-37	0.920667	0.916	0.765	9.45089e-33	0	LMBR1
2.05359e-37	0.913589	0.98	0.948	1.24604e-32	0	MT-TE
2.3327e-37	0.430948	1	0.997	1.41539e-32	0	IKZF1
3.08997e-37	0.712752	0.973	0.93	1.87487e-32	0	AKNA
3.66252e-37	2.747	0.373	0.081	2.22227e-32	0	LINC02718
3.98196e-37	-1.8756	0.189	0.506	2.4161e-32	0	DHCR24
4.11008e-37	-1.87969	0.221	0.531	2.49383e-32	0	SLC15A2
6.87417e-37	1.21299	0.829	0.637	4.17097e-32	0	SUCLA2
1.02301e-36	-0.582442	0.974	0.983	6.2072e-32	0	MTRNR2L1
1.08371e-36	-2.91587	0.051	0.322	6.57551e-32	0	TTC14
1.1464e-36	-0.656455	0.986	0.994	6.95591e-32	0	TMEM131L
1.78361e-36	-0.574974	0.976	0.987	1.08222e-31	0	RB1
2.00405e-36	-0.836733	0.805	0.915	1.21598e-31	0	AZIN1
2.27391e-36	0.463814	1	0.998	1.37972e-31	0	SSH2
2.77683e-36	-0.457688	0.998	0.998	1.68487e-31	0	EXOC4
3.4505e-36	-1.06494	0.612	0.815	2.09363e-31	0	HSP90B1
5.84987e-36	-1.45525	0.317	0.621	3.54947e-31	0	IFITM2
1.07947e-35	0.986565	0.863	0.602	6.54978e-31	0	MCF2L2
1.13106e-35	0.621141	0.989	0.978	6.86282e-31	0	PRKCE
1.55144e-35	-0.809556	0.814	0.919	9.4135e-31	0	PPIA
1.65684e-35	-1.26935	0.385	0.682	1.0053e-30	0	TRBC1
1.73253e-35	1.39917	0.653	0.34	1.05123e-30	0	LTBP3
5.11607e-35	0.693296	0.974	0.949	3.10423e-30	0	FBXL17
5.37082e-35	1.53787	0.573	0.245	3.2588e-30	0	AC008537.1
7.40629e-35	0.400841	0.997	0.984	4.49384e-30	0	SRRM2
8.94794e-35	0.583858	0.943	0.84	5.42925e-30	0	MIR663AHG
9.47498e-35	-0.669499	0.928	0.964	5.74904e-30	0	GXYLT2
9.64588e-35	0.574	0.989	0.951	5.85273e-30	0	GLUL
1.05201e-34	-0.702411	0.917	0.981	6.38319e-30	0	MBD5
1.1836e-34	1.68387	0.543	0.226	7.18159e-30	0	ARHGAP31
1.90588e-34	-0.659518	0.892	0.949	1.15641e-29	0	ENO1
2.05032e-34	-1.50031	0.391	0.662	1.24405e-29	0	INTS6
2.71666e-34	-0.717514	0.863	0.946	1.64836e-29	0	MYB
3.10733e-34	1.33479	0.653	0.322	1.8854e-29	0	ABCG1
4.04561e-34	1.18931	0.725	0.422	2.45472e-29	0	EPM2A
5.23663e-34	-0.951551	0.681	0.896	3.17738e-29	0	RORA
5.75548e-34	1.72242	0.54	0.232	3.49219e-29	0	BCL6
5.93779e-34	0.803268	0.926	0.785	3.60282e-29	0	CLIP2
9.09612e-34	1.43745	0.562	0.239	5.51916e-29	0	NLRP1
9.27265e-34	0.54723	0.988	0.97	5.62627e-29	0	PCNX1
1.13781e-33	-1.53315	0.301	0.594	6.90376e-29	0	SERPINB1
1.6164e-33	1.65944	0.55	0.246	9.80764e-29	0	SCGB2B2
1.68551e-33	2.14207	0.405	0.117	1.0227e-28	0	STX16-NPEPL1
1.80353e-33	1.32489	0.66	0.376	1.09431e-28	0	PIK3CG
2.03831e-33	1.70206	0.54	0.231	1.23677e-28	0	FZD6
2.78324e-33	-1.44497	0.32	0.626	1.68876e-28	0	SKAP2
3.99986e-33	1.20546	0.678	0.392	2.42696e-28	0	TSPOAP1
4.7935e-33	2.17108	0.376	0.09	2.9085e-28	0	PIK3IP1
6.42231e-33	1.52919	0.547	0.232	3.8968e-28	0	AC009093.8
1.02134e-32	1.4225	0.695	0.442	6.19706e-28	0	ST3GAL6
1.13463e-32	2.12432	0.414	0.131	6.8845e-28	0	SPATA6
1.14866e-32	0.569484	0.98	0.918	6.96962e-28	0	RB1CC1
1.30566e-32	-2.67311	0.062	0.314	7.92224e-28	0	KLF3
1.48685e-32	-1.5951	0.346	0.619	9.02159e-28	0	HMGCR
1.66145e-32	-1.28837	0.478	0.712	1.0081e-27	0	CERS6
2.03153e-32	-1.7599	0.232	0.521	1.23265e-27	0	CCDC200
2.5582e-32	1.417	0.647	0.371	1.55221e-27	0	MCTP1
3.06121e-32	-0.575725	0.856	0.946	1.85742e-27	0	HP1BP3
3.64894e-32	-0.61684	0.944	0.964	2.21403e-27	0	PTMA
3.7254e-32	0.603217	1	0.929	2.26042e-27	0	MAML3
4.32838e-32	1.73045	0.626	0.336	2.62629e-27	0	NLGN1
5.24976e-32	-0.561671	0.983	0.986	3.18534e-27	0	AC019117.2
6.31543e-32	1.51657	0.595	0.288	3.83195e-27	0	AC092142.1
6.76984e-32	-1.11146	0.386	0.676	4.10767e-27	0	BUB1
9.49287e-32	0.717241	0.95	0.869	5.75989e-27	0	FLNB
1.04124e-31	-1.05782	0.516	0.75	6.31782e-27	0	CD1B
1.10979e-31	-2.26788	0.141	0.417	6.73376e-27	0	LINC02615
1.19462e-31	0.584889	0.929	0.725	7.24849e-27	0	SNTG2
1.51433e-31	-0.920631	0.608	0.817	9.18832e-27	0	CD1E
1.75766e-31	1.10496	0.734	0.493	1.06648e-26	0	AP005131.6
2.77572e-31	-1.21291	0.432	0.689	1.6842e-26	0	SLFN11
2.92557e-31	2.08896	0.403	0.126	1.77512e-26	0	GSDME
3.206e-31	0.36722	0.997	0.995	1.94527e-26	0	EEF2
3.33911e-31	2.27805	0.382	0.112	2.02604e-26	0	TRIM71
8.65164e-31	-1.44069	0.34	0.607	5.24947e-26	0	LARP1B
8.79743e-31	2.23545	0.398	0.125	5.33793e-26	0	SCART1
9.42336e-31	2.19475	0.435	0.164	5.71772e-26	0	NEK10
1.08391e-30	0.59333	0.974	0.899	6.57671e-26	0	LENG8
1.08686e-30	-0.730105	0.901	0.943	6.59462e-26	0	CBX5
1.18963e-30	-0.473545	0.98	0.981	7.21821e-26	0	RPS6
1.56741e-30	1.16847	0.735	0.482	9.51044e-26	0	PARD3B
1.62659e-30	-1.0334	0.513	0.747	9.8695e-26	0	DNAJA1
1.85031e-30	-1.96289	0.155	0.433	1.12269e-25	0	SLC2A9
3.16864e-30	-0.564234	0.932	0.968	1.9226e-25	0	GNAS
3.33405e-30	0.865205	0.875	0.701	2.02297e-25	0	IQGAP2
4.10352e-30	1.75036	0.528	0.242	2.48985e-25	0	AQP4-AS1
5.05717e-30	0.664952	0.997	0.968	3.06849e-25	0	CASK
5.18916e-30	0.917414	0.821	0.58	3.14857e-25	0	UBE2E3
5.32322e-30	-0.407653	0.995	0.994	3.22992e-25	0	JMJD1C
6.09169e-30	0.7124	0.991	0.959	3.69619e-25	0	RUNX3
6.77863e-30	-1.35151	0.304	0.585	4.113e-25	0	IMPDH2
6.80959e-30	-1.68123	0.287	0.561	4.13179e-25	0	SQLE
7.76938e-30	-0.688138	0.823	0.921	4.71415e-25	0	PFKP
8.09948e-30	-0.771271	0.717	0.866	4.91444e-25	0	CD3E
8.42149e-30	1.35964	0.6	0.322	5.10982e-25	0	PARVB
8.84745e-30	2.76118	0.287	0.051	5.36828e-25	0	MMP17
8.98041e-30	1.12188	0.749	0.52	5.44895e-25	0	SLC19A1
1.04579e-29	-1.95695	0.117	0.382	6.34546e-25	0	FKBP4
1.05598e-29	-1.54628	0.257	0.547	6.40727e-25	0	AC093157.1
1.18384e-29	2.62406	0.284	0.049	7.18305e-25	0	AC025279.1
2.27503e-29	-0.613668	0.896	0.943	1.38039e-24	0	RPL10
2.35806e-29	0.81933	0.908	0.705	1.43078e-24	0	C12orf42
2.85263e-29	-1.28612	0.417	0.668	1.73086e-24	0	WARS2-AS1
2.99971e-29	-0.705907	0.962	0.983	1.8201e-24	0	GRK3
3.07764e-29	0.876159	0.875	0.686	1.86739e-24	0	AL050309.1
3.16562e-29	0.582084	0.982	0.946	1.92077e-24	0	CCDC91
3.75457e-29	2.96863	0.268	0.041	2.27812e-24	0	AC072062.1
5.3433e-29	-1.90411	0.126	0.39	3.2421e-24	0	RAG2
5.67492e-29	-0.531784	0.989	0.997	3.44331e-24	0	ITGA4
5.80732e-29	-0.872225	0.922	0.976	3.52365e-24	0	GRIP1
6.45797e-29	2.01661	0.392	0.126	3.91844e-24	0	PRTG
6.49556e-29	-1.25767	0.391	0.652	3.94125e-24	0	LINC00649
7.08407e-29	0.638738	0.947	0.844	4.29833e-24	0	PRRC2B
7.16707e-29	-0.602258	0.92	0.97	4.34869e-24	0	MTDH
1.17398e-28	0.867269	0.875	0.698	7.12325e-24	0	PLCL2
1.84679e-28	0.635183	0.962	0.902	1.12056e-23	0	TLE3
2.53264e-28	-0.748659	0.696	0.88	1.5367e-23	0	UGGT1
2.60288e-28	1.06601	0.707	0.455	1.57932e-23	0	TRABD
2.91971e-28	2.28529	0.352	0.1	1.77156e-23	0	CFAP97D2
4.47103e-28	-0.847013	0.977	0.984	2.71284e-23	0	AHNAK
4.54838e-28	1.21838	0.623	0.341	2.75977e-23	0	ZNF621
5.09362e-28	-0.583054	0.904	0.957	3.09061e-23	0	DNAJB6
8.7571e-28	-2.43606	0.089	0.327	5.31346e-23	0	AC105285.1
9.57988e-28	-1.24187	0.352	0.619	5.81269e-23	0	PDIA3
9.78673e-28	-1.12913	0.365	0.635	5.9382e-23	0	CHORDC1
9.80855e-28	-0.907236	0.635	0.828	5.95143e-23	0	SIL1
1.34038e-27	2.37112	0.302	0.068	8.13287e-23	0	AC016735.1
1.34685e-27	0.896868	0.832	0.633	8.17216e-23	0	MEF2D
1.40701e-27	1.09264	0.732	0.479	8.53715e-23	0	DISC1
1.48515e-27	-0.756197	0.792	0.899	9.01131e-23	0	VIM
1.69545e-27	0.87578	0.926	0.769	1.02873e-22	0	ARHGAP24
1.75843e-27	-0.796729	0.759	0.87	1.06695e-22	0	ACACA
1.79102e-27	-1.09615	0.498	0.724	1.08672e-22	0	FADS2
1.91291e-27	0.736116	0.964	0.893	1.16068e-22	0	AC008014.1
1.92188e-27	1.1477	0.72	0.482	1.16612e-22	0	AC099489.1
2.11724e-27	-1.17942	0.417	0.662	1.28466e-22	0	HYOU1
2.58632e-27	-0.94207	0.547	0.752	1.56928e-22	0	TUG1
2.8999e-27	1.71028	0.406	0.144	1.75954e-22	0	LINC01089
3.20033e-27	0.500125	0.992	0.961	1.94184e-22	0	MT-TQ
3.66119e-27	-1.21798	0.326	0.6	2.22146e-22	0	PDIA5
4.17088e-27	1.02477	0.737	0.479	2.53072e-22	0	RHOBTB3
4.19084e-27	-1.04908	0.444	0.711	2.54283e-22	0	OSBPL3
4.61093e-27	0.758241	0.857	0.681	2.79773e-22	0	ARHGAP17
5.27573e-27	2.68331	0.269	0.051	3.2011e-22	0	AC018521.1
7.22454e-27	1.60647	0.442	0.171	4.38356e-22	0	ZNF876P
7.8379e-27	-0.627811	0.857	0.919	4.75572e-22	0	EIF4A2
9.20532e-27	-0.441567	0.961	0.989	5.58542e-22	0	RNF213
1.08166e-26	-0.744283	0.729	0.878	6.5631e-22	0	SDCCAG8
1.2467e-26	0.898188	0.832	0.624	7.56448e-22	0	LINC00426
1.42277e-26	-0.753737	0.785	0.921	8.6328e-22	0	ATXN1
1.45732e-26	0.861114	0.815	0.589	8.84242e-22	0	PDE9A
1.4817e-26	1.11566	0.633	0.368	8.99039e-22	0	SEC61A2
1.57967e-26	0.564406	0.986	0.938	9.58483e-22	0	ZNF827
1.76197e-26	-1.30966	0.302	0.556	1.06909e-21	0	AJAP1
2.09174e-26	2.27556	0.386	0.144	1.26918e-21	0	STK32B
2.20832e-26	-1.12518	0.472	0.695	1.33992e-21	0	WWC3
2.54494e-26	1.92061	0.481	0.231	1.54417e-21	0	SLC22A23
2.7894e-26	1.45102	0.562	0.305	1.6925e-21	0	ZSWIM5
2.84653e-26	0.633195	0.974	0.919	1.72716e-21	0	GRK5
3.01176e-26	0.751361	0.904	0.766	1.82742e-21	0	AC068587.4
3.21825e-26	1.26508	0.568	0.289	1.95271e-21	0	CAMK2D
3.44342e-26	-0.817306	0.693	0.858	2.08933e-21	0	FIRRE
3.46477e-26	-0.909144	0.568	0.779	2.10228e-21	0	GUCY1A1
3.51155e-26	0.63753	0.973	0.894	2.13067e-21	0	SNHG14
3.7138e-26	-0.93172	0.576	0.774	2.25339e-21	0	AP005482.2
4.65919e-26	0.523433	0.976	0.9	2.82701e-21	0	ZMYND8
5.71856e-26	-0.977143	0.513	0.741	3.46979e-21	0	ELP4
6.22567e-26	-0.526573	0.98	0.991	3.77748e-21	0	MAP4K4
7.34366e-26	-1.67104	0.195	0.447	4.45584e-21	0	PDIA4
8.27284e-26	1.36696	0.513	0.242	5.01963e-21	0	CORO2A
1.03711e-25	0.619225	0.929	0.837	6.29276e-21	0	RGS10
1.06228e-25	0.893347	0.783	0.529	6.4455e-21	0	TCF4
1.0786e-25	0.491832	0.997	0.976	6.54454e-21	0	AD000090.1
1.21922e-25	-1.97156	0.111	0.349	7.39772e-21	0	TEX14
1.37479e-25	-0.392193	1	0.998	8.34166e-21	0	TRAPPC9
1.9545e-25	2.31284	0.316	0.088	1.18591e-20	0	ISG20
1.9913e-25	0.494892	0.992	0.984	1.20824e-20	0	EPHB1
2.53469e-25	1.19845	0.633	0.39	1.53795e-20	0	CCDC69
3.14366e-25	1.70563	0.589	0.357	1.90744e-20	0	PDE4D
3.14476e-25	0.859408	0.759	0.498	1.90811e-20	0	FAM135A
3.24097e-25	0.766302	0.82	0.627	1.96649e-20	0	ADGRE5
3.86068e-25	-0.521306	0.95	0.976	2.34251e-20	0	NUCB2
4.1636e-25	-0.578359	0.91	0.962	2.52631e-20	0	RPS12
4.69355e-25	0.99487	0.803	0.638	2.84786e-20	0	ENTPD1-AS1
4.98504e-25	0.780915	0.848	0.705	3.02472e-20	0	LINC01278
5.32879e-25	2.09575	0.316	0.085	3.2333e-20	0	CLDN5
6.05284e-25	0.973224	0.77	0.55	3.67262e-20	0	PREX1
6.56858e-25	1.21339	0.565	0.308	3.98555e-20	0	RPS6KA1
7.27795e-25	0.832373	0.832	0.637	4.41597e-20	0	INPP5D
8.26112e-25	-0.567142	0.932	0.973	5.01252e-20	0	EXOC2
8.43274e-25	0.8604	0.777	0.57	5.11665e-20	0	DYNC1LI2
8.56392e-25	-0.589439	0.865	0.937	5.19624e-20	0	XPO1
1.10021e-24	-1.1867	0.329	0.594	6.67561e-20	0	CLCN3
2.00628e-24	-1.09949	0.365	0.622	1.21733e-19	0	RNVU1-27
2.22005e-24	1.1054	0.598	0.329	1.34704e-19	0	SORT1
2.53273e-24	-0.924484	0.508	0.731	1.53676e-19	0	LDHA
2.76533e-24	0.710709	0.943	0.9	1.67789e-19	0	C22orf34
2.94989e-24	2.48032	0.26	0.054	1.78988e-19	0	DPEP1
3.30034e-24	-1.16535	0.45	0.656	2.00251e-19	0	DHFR
3.41131e-24	-0.924828	0.544	0.755	2.06984e-19	0	SLC43A2
3.97933e-24	0.709147	0.854	0.675	2.4145e-19	0	ENTPD4
4.2942e-24	-0.575035	0.902	0.945	2.60555e-19	0	EIF4G2
4.87564e-24	1.32941	0.543	0.286	2.95834e-19	0	NFATC1
4.8808e-24	0.787909	0.841	0.664	2.96147e-19	0	H6PD
5.16018e-24	-0.549311	0.88	0.954	3.13099e-19	0	PCNX2
5.31206e-24	-0.380644	0.995	0.992	3.22315e-19	0	FNBP1
5.35156e-24	0.762762	0.848	0.671	3.24711e-19	0	NLRC3
5.515e-24	1.71257	0.368	0.131	3.34628e-19	0	USP43
5.79539e-24	2.03064	0.305	0.084	3.51641e-19	0	AC009318.1
5.85205e-24	-1.85037	0.122	0.352	3.55079e-19	0	AC008105.3
6.20719e-24	-1.91252	0.146	0.381	3.76627e-19	0	LMNA
7.63311e-24	-0.831349	0.541	0.75	4.63146e-19	0	CD3D
8.95448e-24	0.786407	0.768	0.573	5.43322e-19	0	BRF1
1.13167e-23	-0.792022	0.641	0.826	6.86651e-19	0	NARS2
1.13542e-23	-1.72098	0.14	0.373	6.88928e-19	0	RNF144A-AS1
1.22026e-23	-0.6974	0.738	0.859	7.40407e-19	0	IPO7
1.2626e-23	-0.583643	0.944	0.983	7.66095e-19	0	NDST3
1.27321e-23	-1.31121	0.307	0.54	7.7253e-19	0	FADS1
1.30666e-23	-1.74814	0.131	0.359	7.92827e-19	0	ENO2
1.46979e-23	1.14255	0.627	0.37	8.91812e-19	0	MICAL2
1.57284e-23	-2.42456	0.059	0.258	9.54339e-19	0	TNFRSF4
1.76402e-23	-2.09872	0.089	0.302	1.07034e-18	0	HSPA1B
1.82183e-23	1.23965	0.553	0.289	1.10541e-18	0	CAPS2
1.85799e-23	0.604952	0.938	0.893	1.12735e-18	0	ZNF107
2.03222e-23	-0.52548	0.902	0.945	1.23307e-18	0	IQGAP1
2.23442e-23	1.16158	0.598	0.341	1.35575e-18	0	AC104806.2
2.51573e-23	0.456704	0.992	0.973	1.52644e-18	0	AAK1
2.84481e-23	1.64318	0.37	0.133	1.72612e-18	0	ARID5A
2.94802e-23	0.80948	0.802	0.575	1.78874e-18	0	KDM4B
3.19248e-23	1.36612	0.391	0.148	1.93707e-18	0	FGF7P3
3.20665e-23	-0.902253	0.537	0.736	1.94567e-18	0	ATL3
3.3143e-23	-0.573414	0.902	0.954	2.01098e-18	0	TRIO
3.42555e-23	0.712426	0.88	0.755	2.07849e-18	0	ENOSF1
3.8109e-23	1.64551	0.349	0.114	2.3123e-18	0	METTL7A
4.8772e-23	-0.390235	0.995	0.998	2.95929e-18	0	CEP85L
5.04096e-23	-2.27453	0.063	0.262	3.05865e-18	0	STXBP1
5.05795e-23	-2.30831	0.054	0.25	3.06896e-18	0	GAS6
5.36728e-23	1.34229	0.51	0.265	3.25665e-18	0	FAM107B
6.18008e-23	1.28842	0.505	0.251	3.74982e-18	0	CERS4
8.82327e-23	-1.48495	0.146	0.381	5.35361e-18	0	GABPB2
1.08634e-22	2.25113	0.313	0.101	6.59151e-18	0	LRGUK
1.12456e-22	1.47556	0.394	0.153	6.82336e-18	0	SH3BP5-AS1
1.18608e-22	0.769572	0.872	0.673	7.19665e-18	0	MEGF6
1.44431e-22	0.769997	0.812	0.652	8.76349e-18	0	PCGF3
1.49216e-22	1.52499	0.415	0.183	9.05384e-18	0	MTSS2
1.56767e-22	1.22749	0.531	0.291	9.51202e-18	0	AFDN
1.94387e-22	-1.11685	0.353	0.597	1.17946e-17	0	CASP8AP2
2.30014e-22	1.3845	0.48	0.237	1.39563e-17	0	SCUBE1
2.94508e-22	-1.94316	0.104	0.316	1.78695e-17	0	REG4
2.97717e-22	-0.348032	0.983	0.984	1.80643e-17	0	MACROH2A1
3.41867e-22	1.03532	0.663	0.406	2.07431e-17	0	DNAH1
3.78442e-22	0.891463	0.702	0.474	2.29624e-17	0	DDHD2
4.69612e-22	-0.727732	0.732	0.867	2.84942e-17	0	PCGF5
5.0291e-22	0.723627	0.851	0.66	3.05146e-17	0	TANC2
5.05249e-22	0.683095	0.889	0.768	3.06565e-17	0	INTS1
5.4597e-22	0.398861	0.986	0.93	3.31273e-17	0	RNU5B-1
5.46595e-22	0.821152	0.764	0.559	3.31652e-17	0	CASTOR3
5.74136e-22	-0.644715	0.782	0.897	3.48363e-17	0	TRAM1
6.20208e-22	-0.881561	0.568	0.733	3.76317e-17	0	MLEC
6.64382e-22	0.495474	0.973	0.905	4.0312e-17	0	SCARNA11
7.06141e-22	0.926685	0.677	0.452	4.28458e-17	0	DCAF16
8.09092e-22	-0.79642	0.577	0.758	4.90924e-17	0	CGGBP1
8.73833e-22	1.01031	0.635	0.406	5.30207e-17	0	LINC00630
9.08542e-22	-0.872927	0.529	0.752	5.51267e-17	0	ZNF280D
9.27172e-22	-0.518475	0.944	0.975	5.62571e-17	0	MAP4
1.08709e-21	-0.767309	0.677	0.842	6.59601e-17	0	ST6GAL1
1.18849e-21	-0.980882	0.462	0.671	7.21128e-17	0	PRKAR1B
1.33172e-21	-1.9042	0.15	0.373	8.08037e-17	0	AL157912.1
1.4416e-21	0.632639	0.893	0.757	8.74704e-17	0	NCKAP1L
1.45439e-21	0.564177	0.962	0.891	8.82466e-17	0	WDPCP
1.54175e-21	-1.48753	0.272	0.501	9.35472e-17	0	MUC4
1.57225e-21	1.78828	0.344	0.123	9.53979e-17	0	PDE1B
1.61922e-21	0.674756	0.895	0.766	9.8248e-17	0	ZNF718
1.9713e-21	0.735622	0.789	0.611	1.19611e-16	0	SUPT6H
2.31024e-21	-0.892353	0.435	0.671	1.40176e-16	0	NEK9
2.9896e-21	1.07291	0.577	0.329	1.81397e-16	0	ARMC9
3.17092e-21	1.47268	0.394	0.163	1.92399e-16	0	MAP4K2
3.41429e-21	0.695749	0.881	0.744	2.07165e-16	0	AC110023.1
3.90308e-21	-0.515754	0.89	0.945	2.36823e-16	0	PIEZO1
4.07949e-21	1.50184	0.376	0.152	2.47527e-16	0	AC104823.1
4.14554e-21	1.56512	0.405	0.18	2.51535e-16	0	RUNX2
4.41582e-21	-1.33633	0.265	0.494	2.67934e-16	0	AC004943.2
4.60456e-21	-0.728768	0.66	0.826	2.79386e-16	0	NORAD
5.42444e-21	0.807628	0.734	0.51	3.29133e-16	0	CCDC84
5.65786e-21	-0.575199	0.904	0.959	3.43296e-16	0	RTN4
5.8706e-21	-1.21339	0.325	0.553	3.56204e-16	0	SPSB4
5.9776e-21	0.466144	0.982	0.954	3.62697e-16	0	FAM172A
6.11885e-21	-0.525163	0.866	0.938	3.71267e-16	0	R3HDM2
6.13382e-21	0.44556	0.994	0.972	3.72176e-16	0	MAPK8
6.28292e-21	0.473113	0.995	0.978	3.81223e-16	0	NEAT1
6.58836e-21	0.458042	0.968	0.932	3.99756e-16	0	ATP9B
7.7628e-21	-0.96433	0.417	0.643	4.71016e-16	0	GLI3
7.84567e-21	-0.691696	0.777	0.889	4.76044e-16	0	ATG10
7.90815e-21	1.12831	0.608	0.39	4.79835e-16	0	UVSSA
8.03453e-21	-0.866786	0.525	0.716	4.87503e-16	0	SPCS3
8.48253e-21	0.651359	0.853	0.701	5.14686e-16	0	SPG7
8.5211e-21	2.15281	0.265	0.071	5.17026e-16	0	NACC2
8.53354e-21	1.05994	0.621	0.389	5.17781e-16	0	ZNRF2P2
8.84433e-21	-0.847453	0.525	0.727	5.36639e-16	0	MRPS27
8.90771e-21	-0.457387	0.946	0.972	5.40484e-16	0	RPS20
9.28905e-21	0.472377	0.967	0.915	5.63622e-16	0	LUC7L3
9.32303e-21	0.595681	0.938	0.82	5.65684e-16	0	CTBP1
9.54274e-21	0.986346	0.623	0.378	5.79015e-16	0	SESN1
1.08753e-20	0.579639	0.931	0.829	6.5987e-16	0	BCL2L1
1.38159e-20	-1.44383	0.296	0.502	8.38295e-16	0	INSIG1
1.54123e-20	-1.14177	0.34	0.559	9.35156e-16	0	ADGRB2
1.60021e-20	-0.466471	0.943	0.961	9.70944e-16	0	HNRNPU
1.62617e-20	-0.727534	0.638	0.803	9.86695e-16	0	TMED10
1.63689e-20	0.416597	0.995	0.926	9.93201e-16	0	AC097518.2
1.69107e-20	1.44598	0.415	0.182	1.02607e-15	0	KANSL1L-AS1
1.73914e-20	1.13314	0.465	0.221	1.05524e-15	0	HERC2P10
1.90509e-20	1.01648	0.602	0.381	1.15593e-15	0	LRPAP1
2.0936e-20	-1.22142	0.274	0.501	1.27031e-15	0	DYNLL1
2.25418e-20	-0.971362	0.302	0.542	1.36774e-15	0	APOLD1
2.40117e-20	-1.2999	0.25	0.479	1.45693e-15	0	RUVBL1
2.40664e-20	0.757147	0.752	0.553	1.46025e-15	0	EPHB6
2.78879e-20	1.05908	0.574	0.33	1.69213e-15	0	NLRC5
2.98801e-20	-0.587776	0.797	0.893	1.81301e-15	0	B2M
3.48961e-20	-0.768553	0.719	0.84	2.11735e-15	0	TAGLN2
3.78296e-20	-0.603796	0.755	0.893	2.29535e-15	0	TBCK
4.25536e-20	-1.22774	0.242	0.466	2.58198e-15	0	GADD45A
4.30452e-20	-1.09212	0.362	0.589	2.61181e-15	0	AP002495.1
4.49366e-20	-1.42493	0.218	0.441	2.72657e-15	0	AL390879.1
4.56429e-20	0.581795	0.904	0.799	2.76943e-15	0	PCNT
4.58757e-20	0.411584	0.992	0.987	2.78356e-15	0	PLXND1
5.05607e-20	-0.821408	0.614	0.765	3.06782e-15	0	DNAJC3
5.12755e-20	-1.32117	0.214	0.439	3.11119e-15	0	ST7L
5.80449e-20	-1.42106	0.182	0.401	3.52193e-15	0	AHSA1
7.59784e-20	0.389556	0.983	0.953	4.61006e-15	0	NKTR
9.21556e-20	-0.639196	0.764	0.885	5.59163e-15	0	ARHGAP5
9.71421e-20	-1.89728	0.165	0.368	5.8942e-15	0	MSMO1
1.01047e-19	-0.290871	1	0.997	6.1311e-15	0	RNU4ATAC
1.21407e-19	0.802548	0.797	0.616	7.36648e-15	0	ATP11A
1.22563e-19	0.499071	0.94	0.891	7.43665e-15	0	LCP2
1.2802e-19	1.52677	0.37	0.156	7.76772e-15	0	IQSEC3
1.42867e-19	1.49473	0.391	0.179	8.66858e-15	0	AC005258.1
1.46599e-19	-1.02505	0.42	0.618	8.89501e-15	0	CAD
1.85593e-19	0.904755	0.657	0.428	1.1261e-14	0	MTCH1
1.87389e-19	0.961305	0.623	0.378	1.137e-14	0	KDM7A
2.2505e-19	-1.65721	0.165	0.376	1.36551e-14	0	EIF1B-AS1
2.27916e-19	-0.86966	0.51	0.711	1.38291e-14	0	AHR
2.32931e-19	0.931162	0.617	0.393	1.41333e-14	0	COLGALT1
2.37082e-19	-0.785648	0.632	0.803	1.43852e-14	0	FGGY
2.37728e-19	-0.704433	0.565	0.749	1.44244e-14	0	GTF3A
2.51317e-19	0.968907	0.573	0.333	1.52489e-14	0	CLIP4
2.5631e-19	-0.491907	0.919	0.954	1.55519e-14	0	TRA2B
2.59235e-19	0.738793	0.802	0.633	1.57294e-14	0	FAN1
3.5517e-19	1.07769	0.51	0.27	2.15503e-14	0	AC016831.6
3.661e-19	-0.908133	0.511	0.687	2.22135e-14	0	SELL
3.93947e-19	-0.50938	0.89	0.953	2.39031e-14	0	PTBP3
4.11319e-19	-1.15788	0.274	0.494	2.49572e-14	0	PRR5L
4.1836e-19	0.771994	0.719	0.504	2.53844e-14	0	TRAF3
4.61806e-19	1.14602	0.48	0.248	2.80205e-14	0	MFGE8
4.8345e-19	0.396082	0.989	0.954	2.93338e-14	0	PHF14
5.33195e-19	-0.8912	0.466	0.671	3.23522e-14	0	LITAF
5.43732e-19	-0.661287	0.762	0.875	3.29915e-14	0	MYO1G
5.45282e-19	1.85093	0.263	0.076	3.30856e-14	0	TNKS1BP1
5.76982e-19	1.27445	0.454	0.229	3.50089e-14	0	GDAP1
6.02531e-19	-2.20077	0.078	0.258	3.65592e-14	0	FRMPD2
6.17528e-19	0.558551	0.905	0.755	3.74691e-14	0	ZXDC
6.37198e-19	0.374748	0.989	0.968	3.86626e-14	0	SNORA80E
6.52017e-19	0.451819	0.985	0.949	3.95618e-14	0	FLI1
6.74878e-19	0.891356	0.62	0.395	4.09489e-14	0	WDSUB1
6.82201e-19	0.657042	0.845	0.72	4.13932e-14	0	SNORD83A
6.83014e-19	1.27029	0.471	0.248	4.14426e-14	0	NECTIN1
6.87652e-19	0.813753	0.672	0.427	4.1724e-14	0	SNORD117
7.56358e-19	-1.77874	0.164	0.365	4.58928e-14	0	ARHGAP10
7.91899e-19	-0.448532	0.961	0.976	4.80493e-14	0	ARHGEF7
8.59516e-19	0.447372	0.971	0.902	5.2152e-14	0	PPP2R5C
9.05108e-19	-1.21744	0.389	0.603	5.49183e-14	0	PALLD
9.66665e-19	-1.93808	0.08	0.261	5.86534e-14	0	TBC1D9
1.03186e-18	1.74987	0.338	0.136	6.26093e-14	0	JPH1
1.042e-18	0.583868	0.883	0.742	6.32247e-14	0	TRG-AS1
1.28312e-18	-1.00868	0.398	0.607	7.78546e-14	0	AC139887.2
1.33249e-18	-0.971082	0.457	0.657	8.08499e-14	0	LINC02725
1.34583e-18	1.20029	0.438	0.213	8.16594e-14	0	MERTK
1.5403e-18	-0.614478	0.734	0.859	9.34592e-14	0	RAC2
1.63932e-18	0.951241	0.611	0.398	9.94675e-14	0	AL592183.1
1.64529e-18	-0.815212	0.532	0.722	9.98298e-14	0	OGDH
1.80704e-18	-1.61305	0.126	0.322	1.09644e-13	0	WDR27
1.83089e-18	0.819512	0.696	0.506	1.11091e-13	0	FGFR1
2.24641e-18	1.33985	0.394	0.179	1.36303e-13	0	KCNC4
2.4397e-18	-1.66142	0.107	0.299	1.48031e-13	0	PODN
2.45605e-18	1.0202	0.609	0.403	1.49023e-13	0	SLC45A4
2.82856e-18	-1.15732	0.226	0.453	1.71626e-13	0	TAPT1-AS1
2.88118e-18	1.14675	0.568	0.351	1.74818e-13	0	ABCA2
2.93961e-18	0.768066	0.749	0.567	1.78364e-13	0	STX18-AS1
3.02903e-18	0.95279	0.594	0.36	1.83789e-13	0	DPY19L3
4.3278e-18	0.724471	0.767	0.562	2.62593e-13	0	DYSF
4.40393e-18	1.57179	0.307	0.111	2.67213e-13	0	AC231533.1
4.70289e-18	-0.844943	0.558	0.709	2.85353e-13	0	VANGL1
4.76786e-18	-0.905367	0.423	0.638	2.89294e-13	0	FGFR1OP2
5.11849e-18	-0.481864	0.889	0.945	3.1057e-13	0	NCL
6.02105e-18	-0.93959	0.457	0.656	3.65333e-13	0	BMPR1B
6.26816e-18	0.362976	0.995	0.991	3.80327e-13	0	STT3B
6.52434e-18	0.379989	0.998	0.975	3.95871e-13	0	FCHSD2
6.81029e-18	1.15873	0.472	0.254	4.13221e-13	0	LINC02207
7.35134e-18	0.796423	0.761	0.589	4.4605e-13	0	CDYL
8.09086e-18	1.4788	0.356	0.156	4.90921e-13	0	LTB4R
8.29161e-18	-0.700626	0.639	0.779	5.03102e-13	0	PTGES3
8.30734e-18	0.381881	0.965	0.945	5.04056e-13	0	ILF3
8.92299e-18	0.491334	0.925	0.84	5.41412e-13	0	SNORA14B
1.07387e-17	0.725512	0.815	0.654	6.51582e-13	0	AC105233.5
1.11082e-17	-0.701612	0.565	0.746	6.74003e-13	0	NRDC
1.1657e-17	0.773377	0.749	0.567	7.07302e-13	0	CD53
1.16786e-17	0.454906	0.985	0.964	7.08611e-13	0	RNY1
1.193e-17	0.967237	0.58	0.376	7.23866e-13	0	TESC
1.31991e-17	-1.05115	0.32	0.532	8.00869e-13	0	RAB37
1.32065e-17	-0.71991	0.642	0.799	8.01319e-13	0	ALG13
1.41651e-17	0.31561	0.998	0.997	8.59479e-13	0	ZBTB20
1.59962e-17	-1.69651	0.105	0.289	9.70587e-13	0	NKG7
1.61442e-17	-0.991059	0.358	0.558	9.79567e-13	0	STT3A
1.73583e-17	-0.781251	0.529	0.695	1.05323e-12	0	MYL6
1.75622e-17	0.889027	0.626	0.428	1.06561e-12	0	ZNF248
1.80359e-17	-1.42087	0.218	0.412	1.09435e-12	0	UQCRB
1.84668e-17	-1.11275	0.298	0.506	1.12049e-12	0	FDPS
1.91692e-17	-1.22489	0.186	0.397	1.16311e-12	0	CPVL
2.00852e-17	0.527273	0.907	0.791	1.21869e-12	0	POU2F1
2.04441e-17	0.602	0.856	0.736	1.24047e-12	0	TMEM123
2.0568e-17	-0.800108	0.522	0.679	1.24798e-12	0	HMGN2
2.07172e-17	0.710744	0.866	0.788	1.25704e-12	0	KCTD9
2.1534e-17	1.09465	0.55	0.341	1.3066e-12	0	FBXL13
2.18983e-17	-0.702017	0.632	0.765	1.3287e-12	0	PCBP1
2.28024e-17	1.3732	0.335	0.134	1.38356e-12	0	AK8
2.34715e-17	1.41952	0.367	0.164	1.42416e-12	0	HVCN1
2.49534e-17	-1.48772	0.135	0.329	1.51407e-12	0	AL138899.1
2.51501e-17	0.464354	0.988	0.926	1.52601e-12	0	KCNQ5
2.56767e-17	0.644538	0.841	0.686	1.55796e-12	0	RALGAPA2
2.63606e-17	0.736931	0.741	0.556	1.59945e-12	0	MUC20-OT1
2.6838e-17	-0.719751	0.677	0.812	1.62842e-12	0	PLEKHA5
2.69767e-17	0.548196	0.926	0.826	1.63684e-12	0	RFX8
2.72718e-17	0.447657	0.971	0.905	1.65474e-12	0	ARL15
2.79567e-17	-0.591943	0.878	0.943	1.6963e-12	0	AL139351.3
2.80804e-17	0.540048	0.896	0.823	1.70381e-12	0	PTPRN2
3.10949e-17	0.323453	0.991	0.986	1.88671e-12	0	PTEN
3.16702e-17	-0.479781	0.883	0.932	1.92162e-12	0	RPS23
3.26174e-17	-0.77144	0.573	0.72	1.9791e-12	0	ATG16L2
3.50404e-17	0.553215	0.874	0.76	2.12611e-12	0	TBC1D32
3.5414e-17	-1.06939	0.343	0.555	2.14878e-12	0	SCN8A
3.65871e-17	0.522722	0.844	0.659	2.21996e-12	0	H1-2
3.68132e-17	0.903647	0.627	0.42	2.23368e-12	0	SNORA80B
3.83064e-17	-0.436854	0.899	0.945	2.32428e-12	0	THADA
4.11587e-17	1.05876	0.478	0.269	2.49735e-12	0	GPD1L
4.63942e-17	-0.850588	0.445	0.64	2.81501e-12	0	SERP1
4.68161e-17	0.684716	0.851	0.739	2.84061e-12	0	VOPP1
4.79852e-17	1.43447	0.42	0.218	2.91155e-12	0	RXRA
4.81782e-17	-0.469587	0.931	0.946	2.92326e-12	0	PHIP
5.10434e-17	-0.597168	0.711	0.844	3.09711e-12	0	GDI2
5.21671e-17	1.5455	0.397	0.199	3.16529e-12	0	MAPK10
5.52478e-17	-1.2726	0.296	0.482	3.35221e-12	0	BRCA1
6.21822e-17	0.741288	0.811	0.645	3.77297e-12	0	JAM3
6.35638e-17	1.52921	0.317	0.128	3.8568e-12	0	SOX12
6.70354e-17	-1.10712	0.304	0.507	4.06744e-12	0	RNU2-61P
6.70867e-17	-0.689453	0.592	0.766	4.07055e-12	0	DGLUCY
7.15645e-17	1.24022	0.374	0.175	4.34225e-12	0	ANK2
8.627e-17	0.764286	0.749	0.569	5.23452e-12	0	DENND3
8.97091e-17	-0.579366	0.814	0.885	5.44319e-12	0	MGAT4A
9.07848e-17	-0.501373	0.928	0.972	5.50846e-12	0	LRP12
9.0816e-17	1.52198	0.313	0.125	5.51035e-12	0	AP002812.2
9.16609e-17	-0.349798	0.995	0.997	5.56162e-12	0	EVL
9.70416e-17	-1.61512	0.12	0.3	5.8881e-12	0	GPX1
9.70692e-17	-0.574411	0.744	0.855	5.88977e-12	0	PGK1
9.7377e-17	-0.382314	0.983	0.992	5.90845e-12	0	CAMK4
9.75194e-17	0.40506	0.98	0.972	5.91709e-12	0	RCSD1
9.93627e-17	1.35236	0.344	0.152	6.02893e-12	0	TTC38
1.00079e-16	-1.17347	0.208	0.417	6.0724e-12	0	ACYP1
1.05433e-16	1.41803	0.331	0.139	6.39728e-12	0	BAALC-AS1
1.10659e-16	0.344403	0.994	0.989	6.71432e-12	0	SEPTIN9
1.12575e-16	-1.64887	0.11	0.289	6.83061e-12	0	PEX6
1.1501e-16	1.18767	0.45	0.24	6.97833e-12	0	LINC02666
1.16093e-16	0.328244	0.992	0.989	7.04407e-12	0	SNORA75
1.16244e-16	1.1922	0.465	0.259	7.05321e-12	0	FMN1
1.33526e-16	-1.3079	0.182	0.374	8.10185e-12	0	VPS37B
1.36897e-16	0.565698	0.866	0.738	8.30638e-12	0	TSNARE1
1.36913e-16	0.460346	0.974	0.962	8.30736e-12	0	DLEU1
1.52601e-16	-0.703067	0.808	0.891	9.25921e-12	0	COL24A1
1.67445e-16	0.53609	0.932	0.902	1.01599e-11	0	AGPS
2.12788e-16	1.17591	0.48	0.27	1.29111e-11	0	SLAMF1
2.15783e-16	1.98193	0.274	0.1	1.30928e-11	0	SAMD12-AS1
2.21302e-16	-0.256649	1	1	1.34277e-11	0	GNAQ
2.29928e-16	0.302163	1	0.998	1.39511e-11	0	RIPOR2
2.54858e-16	-1.54701	0.084	0.253	1.54638e-11	0	NUDT19
2.56713e-16	1.48665	0.561	0.398	1.55763e-11	0	AC093865.1
2.58568e-16	0.416908	0.973	0.94	1.56889e-11	0	ATM
2.67028e-16	-0.963753	0.355	0.551	1.62022e-11	0	RCC1
2.68237e-16	-0.483375	0.848	0.919	1.62755e-11	0	RAB10
2.74814e-16	0.39433	0.985	0.976	1.66746e-11	0	MT-TN
2.76719e-16	1.56645	0.271	0.093	1.67902e-11	0	SOCS1
2.81303e-16	1.3463	0.374	0.175	1.70684e-11	0	LRP5L
2.88416e-16	-0.986492	0.397	0.586	1.74999e-11	0	EDEM3
2.99726e-16	1.08414	0.46	0.246	1.81862e-11	0	PEX5
3.21116e-16	-0.989232	0.281	0.49	1.9484e-11	0	RPS26
3.32562e-16	1.82662	0.266	0.095	2.01785e-11	0	HHIP
3.36308e-16	-1.18166	0.254	0.447	2.04058e-11	0	TTC28-AS1
3.66509e-16	0.465788	0.934	0.834	2.22383e-11	0	TBC1D2B
3.86585e-16	0.613342	0.95	0.913	2.34564e-11	0	DOCK5
4.2665e-16	-1.4145	0.17	0.355	2.58874e-11	0	AC025171.2
4.76162e-16	-0.911461	0.373	0.569	2.88916e-11	0	STIP1
5.1861e-16	-0.595751	0.665	0.815	3.14672e-11	0	LARS1
5.59619e-16	-0.375454	0.991	0.989	3.39555e-11	0	DIAPH1
5.64148e-16	-0.57003	0.916	0.956	3.42303e-11	0	ITGAE
5.72393e-16	0.543408	0.863	0.738	3.47305e-11	0	DIP2A
5.92593e-16	-0.616146	0.663	0.788	3.59562e-11	0	UBB
6.15927e-16	0.804066	0.693	0.506	3.7372e-11	0	PPARA
6.28191e-16	-0.272327	1	0.995	3.81161e-11	0	SNORD17
6.6814e-16	1.07961	0.377	0.174	4.05401e-11	0	VEGFC
6.7129e-16	0.6487	0.783	0.63	4.07312e-11	0	TNFAIP2
7.83316e-16	-0.659376	0.642	0.774	4.75285e-11	0	DENND2D
7.98315e-16	1.50605	0.286	0.109	4.84386e-11	0	GBP5
8.55871e-16	0.655299	0.75	0.599	5.19308e-11	0	SLC35F5
8.91828e-16	-1.65022	0.098	0.27	5.41125e-11	0	LINC00051
9.39104e-16	0.635472	0.971	0.935	5.69811e-11	0	FBXL7
9.39362e-16	0.511823	0.953	0.91	5.69968e-11	0	CMIP
1.02703e-15	-0.483186	0.832	0.905	6.23162e-11	0	TPTEP1
1.08439e-15	0.714563	0.734	0.547	6.57966e-11	0	PIGG
1.26284e-15	-0.470166	0.851	0.896	7.66238e-11	0	YWHAE
1.26688e-15	0.389973	0.968	0.907	7.68693e-11	0	YLPM1
1.27763e-15	0.735017	0.672	0.479	7.75216e-11	0	MXD4
1.30477e-15	0.480267	0.911	0.821	7.9168e-11	0	CREBBP
1.32972e-15	-1.20595	0.215	0.408	8.06821e-11	0	AC133644.3
1.33316e-15	0.342265	0.991	0.959	8.08911e-11	0	APBB1IP
1.37245e-15	0.901009	0.589	0.392	8.32748e-11	0	TGFBR2
1.37248e-15	-0.485009	0.815	0.878	8.32767e-11	0	HDLBP
1.41118e-15	0.60145	0.841	0.722	8.56249e-11	0	PIK3CD
1.42992e-15	-0.455819	0.965	0.979	8.67621e-11	0	NCALD
1.46529e-15	0.386719	0.965	0.926	8.89077e-11	0	USP24
1.48693e-15	0.305757	0.995	0.992	9.02208e-11	0	MT-ND1
1.49546e-15	-0.422325	0.896	0.956	9.07386e-11	0	ATXN10
1.5749e-15	-0.836391	0.43	0.63	9.55585e-11	0	CEP112
1.61544e-15	0.42006	0.953	0.897	9.80181e-11	0	CLASP2
1.65916e-15	-0.545129	0.699	0.844	1.00671e-10	0	XRRA1
1.6653e-15	-0.424288	0.988	1	1.01044e-10	0	BCL11B
1.70316e-15	-0.476667	0.866	0.927	1.03341e-10	0	NPM1
1.9338e-15	0.54613	0.833	0.686	1.17335e-10	0	AUH
1.95188e-15	0.99548	0.442	0.234	1.18432e-10	0	SLC25A44
1.98321e-15	0.582162	0.82	0.648	1.20333e-10	0	RAB11FIP3
2.08767e-15	-1.28227	0.253	0.442	1.26671e-10	0	DOCK9
2.13011e-15	-0.347456	0.985	0.983	1.29247e-10	0	SNORA13
2.14059e-15	-0.306343	0.992	0.997	1.29882e-10	0	MYH9
2.22389e-15	-0.299792	1	0.998	1.34937e-10	0	VAV3
2.3297e-15	-0.723469	0.606	0.742	1.41357e-10	0	TUBA1B
2.40644e-15	-0.981497	0.459	0.637	1.46013e-10	0	FGR
2.47686e-15	0.625043	0.774	0.605	1.50286e-10	0	ARHGAP25
2.54035e-15	1.05325	0.35	0.155	1.54139e-10	0	AC015813.1
2.67885e-15	-1.40523	0.15	0.333	1.62542e-10	0	CDK2AP2
2.71735e-15	-1.64868	0.12	0.299	1.64878e-10	0	LRP4
2.76053e-15	0.639835	0.723	0.558	1.67498e-10	0	PRMT2
2.77893e-15	-0.584038	0.759	0.858	1.68614e-10	0	INVS
2.85544e-15	-0.625164	0.647	0.795	1.73257e-10	0	CDH2
2.86579e-15	-0.696469	0.621	0.757	1.73885e-10	0	CCDC14
3.16602e-15	-0.696022	0.663	0.777	1.92101e-10	0	SLC1A4
3.19634e-15	1.23995	0.35	0.16	1.93941e-10	0	CRISPLD1
3.24766e-15	0.892585	0.52	0.313	1.97055e-10	0	KLHL5
3.33364e-15	0.750427	0.669	0.469	2.02272e-10	0	PRKD2
3.42934e-15	-0.657416	0.478	0.667	2.08078e-10	0	ABO
3.63787e-15	0.945128	0.561	0.362	2.20732e-10	0	VSIR
3.64276e-15	0.839272	0.582	0.393	2.21028e-10	0	SNORA24B
4.04328e-15	0.783695	0.713	0.553	2.4533e-10	0	SEC14L1
4.07426e-15	1.60146	0.272	0.104	2.4721e-10	0	LINC00954
4.09868e-15	-1.13541	0.206	0.398	2.48692e-10	0	KRCC1
4.45612e-15	0.398705	0.953	0.905	2.70379e-10	0	CDK13
4.52552e-15	0.807147	0.588	0.376	2.74591e-10	0	ZNF782
4.58029e-15	-1.22502	0.208	0.393	2.77914e-10	0	KIAA1841
4.60182e-15	-0.892799	0.436	0.618	2.7922e-10	0	TRBC2
4.67622e-15	1.18063	0.377	0.185	2.83734e-10	0	LINC01239
4.70197e-15	0.713319	0.711	0.551	2.85297e-10	0	DOP1A
5.48649e-15	0.819912	0.614	0.433	3.32898e-10	0	EXOC3
5.52164e-15	1.0277	0.468	0.27	3.35031e-10	0	PPM1H
5.81248e-15	-0.752306	0.326	0.532	3.52678e-10	0	TMEM71
5.88586e-15	-0.869083	0.385	0.572	3.57131e-10	0	HPRT1
6.44668e-15	-0.464633	0.962	0.965	3.91158e-10	0	KLF6
7.43609e-15	0.658659	0.746	0.603	4.51192e-10	0	SHLD1
7.63358e-15	0.961688	0.538	0.338	4.63175e-10	0	TTN-AS1
7.68264e-15	-0.412055	0.989	0.989	4.66152e-10	0	ETS1
8.81672e-15	-0.496594	0.938	0.968	5.34963e-10	0	MED12L
9.21725e-15	-0.924679	0.386	0.551	5.59266e-10	0	TP53
9.30919e-15	-1.34529	0.137	0.31	5.64844e-10	0	APRT
9.57492e-15	0.959145	0.571	0.379	5.80968e-10	0	CD55
9.97106e-15	-0.49278	0.845	0.894	6.05004e-10	0	ECPAS
1.11763e-14	0.932371	0.483	0.273	6.78134e-10	0	TTTY10
1.17898e-14	0.857715	0.576	0.387	7.15357e-10	0	SCARNA22
1.20089e-14	0.944128	0.427	0.231	7.28654e-10	0	AC008969.1
1.2532e-14	1.11986	0.523	0.34	7.60391e-10	0	FURIN
1.26115e-14	-0.400565	0.967	0.994	7.65213e-10	0	WWOX
1.3094e-14	-0.452364	0.913	0.938	7.94489e-10	0	SHQ1
1.38057e-14	-0.897028	0.346	0.536	8.37678e-10	0	TMOD2
1.42748e-14	0.373278	0.974	0.942	8.66137e-10	0	KMT2D
1.61687e-14	-0.617706	0.656	0.79	9.81054e-10	0	ERI3
1.74161e-14	-0.792835	0.511	0.675	1.05674e-09	0	MAST2
1.7549e-14	1.39037	0.34	0.16	1.0648e-09	0	ACVR1
1.86634e-14	0.851789	0.583	0.373	1.13242e-09	0	SGPL1
1.93488e-14	0.689488	0.731	0.567	1.17401e-09	0	MT-TH
1.9573e-14	-0.921883	0.374	0.548	1.18761e-09	0	SSR3
1.9941e-14	-1.00469	0.32	0.517	1.20994e-09	0	SLC24A3
2.04954e-14	-0.941849	0.338	0.528	1.24358e-09	0	NFYA
2.09431e-14	0.922269	0.492	0.292	1.27074e-09	0	FAM13A-AS1
2.24829e-14	0.730587	0.648	0.466	1.36418e-09	0	FRG1HP
2.26547e-14	-1.35456	0.141	0.316	1.3746e-09	0	IL2RG
2.30354e-14	-0.451598	0.859	0.918	1.3977e-09	0	UBAP2
2.4237e-14	-1.8558	0.114	0.272	1.4706e-09	0	NHSL2
2.4618e-14	1.14849	0.429	0.239	1.49372e-09	0	C20orf197
2.54911e-14	-0.640553	0.609	0.755	1.5467e-09	0	LPAR6
2.55354e-14	0.510918	0.826	0.682	1.54939e-09	0	CSNK1D
2.75775e-14	-1.27432	0.188	0.363	1.67329e-09	0	PRKCQ-AS1
2.80235e-14	-1.1664	0.236	0.414	1.70035e-09	0	STARD4
2.81521e-14	-1.41961	0.116	0.28	1.70816e-09	0	PTCRA
2.88967e-14	-0.736723	0.492	0.673	1.75334e-09	0	CCDC7
2.92441e-14	0.922232	0.514	0.33	1.77441e-09	0	PGPEP1
2.95837e-14	0.799134	0.592	0.385	1.79502e-09	0	LBH
3.1786e-14	0.686171	0.621	0.425	1.92865e-09	0	ZKSCAN8
3.2088e-14	0.722891	0.773	0.643	1.94697e-09	0	CRACR2A
3.39373e-14	-0.331698	0.967	0.979	2.05918e-09	0	FRYL
3.42445e-14	0.450713	0.97	0.886	2.07782e-09	0	ST3GAL1
3.4707e-14	-0.551726	0.672	0.798	2.10588e-09	0	UBE2G2
3.76491e-14	0.760175	0.671	0.504	2.2844e-09	0	APPL2
3.9921e-14	1.16592	0.35	0.174	2.42225e-09	0	AL390957.1
4.03606e-14	-0.800626	0.418	0.599	2.44892e-09	0	STX17
4.10858e-14	0.373625	0.944	0.897	2.49292e-09	0	SNORA38B
4.44096e-14	-0.626099	0.638	0.787	2.6946e-09	0	MYO15B
4.70545e-14	0.74295	0.675	0.488	2.85508e-09	0	HIF1AN
4.72477e-14	-1.34056	0.143	0.313	2.8668e-09	0	S100A11
5.09215e-14	-1.22811	0.205	0.385	3.08972e-09	0	CYB5A
5.3897e-14	-1.29003	0.189	0.365	3.27026e-09	0	AC027290.3
5.73508e-14	-0.757491	0.454	0.645	3.47982e-09	0	DDX60L
5.74738e-14	0.513795	0.863	0.724	3.48728e-09	0	MT-TL1
5.8488e-14	1.17105	0.522	0.352	3.54882e-09	0	RAPGEF5
5.86863e-14	-0.657684	0.611	0.758	3.56085e-09	0	BCKDHB
5.88358e-14	-0.410136	0.895	0.923	3.56992e-09	0	PBRM1
6.14554e-14	-1.09915	0.245	0.422	3.72887e-09	0	XBP1
6.14888e-14	-1.02247	0.364	0.551	3.7309e-09	0	RHBDD1
6.1997e-14	-0.803281	0.459	0.629	3.76173e-09	0	STAT6
6.27858e-14	0.852826	0.558	0.365	3.80959e-09	0	SMIM24
6.28143e-14	-0.583174	0.756	0.818	3.81132e-09	0	RPL14
6.30512e-14	-0.54944	0.765	0.872	3.8257e-09	0	NAA15
6.35595e-14	0.342015	0.985	0.972	3.85653e-09	0	SNORA19
6.46813e-14	0.615674	0.774	0.629	3.9246e-09	0	SYNE1
6.50709e-14	0.440926	0.914	0.828	3.94824e-09	0	ZNF131
6.63898e-14	0.935061	0.474	0.281	4.02827e-09	0	LANCL2
6.96293e-14	-1.48103	0.138	0.306	4.22482e-09	0	AC007262.2
7.17864e-14	1.23575	0.359	0.182	4.35571e-09	0	GPR137B
7.37051e-14	0.7975	0.562	0.348	4.47213e-09	0	LINC02384
7.53349e-14	1.20164	0.395	0.215	4.57102e-09	0	CCDC146
7.7281e-14	1.49722	0.256	0.098	4.6891e-09	0	AC004797.1
7.76571e-14	0.466397	0.922	0.815	4.71192e-09	0	ASAP1
8.3187e-14	-0.460061	0.869	0.937	5.04745e-09	0	FARS2
8.75153e-14	1.23953	0.332	0.158	5.31008e-09	0	HERC5
8.75378e-14	-0.543263	0.714	0.812	5.31144e-09	0	RPS27
8.82385e-14	-0.324429	0.982	0.979	5.35396e-09	0	DDX5
8.95208e-14	0.548069	0.808	0.624	5.43176e-09	0	MAP3K1
9.07982e-14	-0.471262	0.771	0.888	5.50927e-09	0	AP2B1
9.18955e-14	-0.961202	0.352	0.534	5.57585e-09	0	TNFRSF10B
9.47448e-14	-0.410026	0.902	0.943	5.74874e-09	0	FAM49B
9.60311e-14	0.646272	0.759	0.624	5.82679e-09	0	PCSK5
1.03563e-13	1.11878	0.426	0.246	6.2838e-09	0	SORBS2
1.0732e-13	-1.14075	0.226	0.401	6.51176e-09	0	GJC1
1.07352e-13	0.855633	0.508	0.318	6.51371e-09	0	FLT4
1.17751e-13	-0.691834	0.448	0.641	7.14468e-09	0	BIN2
1.18048e-13	-0.310861	0.979	0.992	7.16271e-09	0	HNRNPC
1.22037e-13	-0.547983	0.761	0.847	7.40473e-09	0	TOP1
1.29033e-13	-0.647694	0.594	0.727	7.82922e-09	0	ARHGAP4
1.396e-13	0.392422	0.976	0.902	8.4704e-09	0	PHF3
1.4161e-13	0.593428	0.803	0.63	8.59234e-09	0	FBLN2
1.52866e-13	-1.14989	0.23	0.403	9.27528e-09	0	CYCS
1.52985e-13	1.06915	0.346	0.174	9.28253e-09	0	SLC27A1
1.56032e-13	0.920768	0.543	0.363	9.46738e-09	0	SOCS2
1.67022e-13	-1.34197	0.17	0.341	1.01342e-08	0	LGALS1
1.71569e-13	-0.818265	0.395	0.567	1.04101e-08	0	TMED2
1.74675e-13	0.287776	0.994	0.987	1.05986e-08	0	RNF144A
1.74997e-13	-1.11441	0.226	0.403	1.06181e-08	0	DTX3L
1.79754e-13	1.18864	0.313	0.141	1.09067e-08	0	CHST15
1.88182e-13	-0.758168	0.429	0.596	1.14181e-08	0	ESYT1
2.22129e-13	-0.480473	0.753	0.864	1.34779e-08	0	RPL23
2.23293e-13	0.739144	0.639	0.445	1.35485e-08	0	TNIP1
2.37121e-13	-0.678923	0.577	0.727	1.43875e-08	0	RTN3
2.46948e-13	-0.565378	0.788	0.852	1.49838e-08	0	PPP1CB
2.5643e-13	-0.804275	0.453	0.616	1.55591e-08	0	CALM1
2.60783e-13	1.19111	0.588	0.438	1.58233e-08	0	STS
2.69124e-13	0.545784	0.863	0.769	1.63293e-08	0	ZFAT
2.79469e-13	-0.421615	0.851	0.896	1.69571e-08	0	CFL1
2.82488e-13	-1.16835	0.176	0.344	1.71402e-08	0	BANF1
2.98751e-13	0.639335	0.792	0.641	1.8127e-08	0	SBF1
3.06892e-13	0.768191	0.648	0.494	1.8621e-08	0	CXCR4
3.13408e-13	-0.315047	0.988	0.995	1.90163e-08	0	FAF1
3.13828e-13	-0.873109	0.295	0.474	1.90418e-08	0	CLHC1
3.1514e-13	0.255051	0.995	0.997	1.91214e-08	0	SNORA23
3.23597e-13	0.97978	0.388	0.204	1.96346e-08	0	C3orf35
3.70048e-13	-1.29393	0.138	0.302	2.2453e-08	0	TPP1
3.78987e-13	1.52688	0.37	0.205	2.29954e-08	0	HELLPAR
3.96307e-13	0.941022	0.423	0.229	2.40463e-08	0	DLGAP4
4.02686e-13	-0.260731	0.998	0.998	2.44334e-08	0	HDAC4
4.07538e-13	-0.747798	0.43	0.597	2.47278e-08	0	CCT8
4.07876e-13	0.474814	0.836	0.695	2.47483e-08	0	RIC1
4.34985e-13	0.604181	0.878	0.769	2.63932e-08	0	CAMTA1
4.70656e-13	1.00896	0.453	0.28	2.85575e-08	0	LINC00869
5.11258e-13	0.352981	0.971	0.935	3.10211e-08	0	RICTOR
5.34066e-13	-0.383299	0.917	0.953	3.2405e-08	0	FAM120A
5.50217e-13	-0.822103	0.406	0.57	3.3385e-08	0	CCT6A
5.61263e-13	-0.789457	0.463	0.607	3.40552e-08	0	CCT7
5.65489e-13	1.51348	0.284	0.128	3.43116e-08	0	ABCB1
5.6966e-13	0.927044	0.472	0.294	3.45647e-08	0	AC015813.2
5.98891e-13	0.527436	0.798	0.638	3.63383e-08	0	TRMT11
6.30282e-13	0.586864	0.696	0.526	3.8243e-08	0	AGO1
6.33587e-13	-1.11233	0.239	0.412	3.84436e-08	0	EAF2
6.42728e-13	-0.508605	0.753	0.848	3.89982e-08	0	SNORA36B
6.48077e-13	-0.307504	0.967	0.968	3.93227e-08	0	SMG1
6.50674e-13	-0.28206	0.979	0.986	3.94803e-08	0	KAT6A
7.41362e-13	1.04835	0.46	0.284	4.49829e-08	0	PCAT18
7.65454e-13	-0.589841	0.699	0.795	4.64447e-08	0	RPN2
7.7144e-13	0.974828	0.424	0.245	4.68079e-08	0	RGPD3
7.98027e-13	-0.639535	0.579	0.727	4.84211e-08	0	ABHD3
8.25712e-13	-0.328086	0.985	0.987	5.01009e-08	0	ELOVL5
8.40284e-13	-0.507766	0.812	0.866	5.09851e-08	0	RPS27A
8.44708e-13	0.663329	0.666	0.499	5.12535e-08	0	MAFK
8.79197e-13	-0.521925	0.704	0.825	5.33461e-08	0	PLXNC1
8.96116e-13	0.604077	0.734	0.573	5.43727e-08	0	RASSF5
9.33046e-13	1.63205	0.269	0.118	5.66135e-08	0	MYO1B
9.55055e-13	0.839491	0.519	0.348	5.79489e-08	0	HSH2D
9.77338e-13	-0.653992	0.504	0.659	5.9301e-08	0	SLC25A5
9.82161e-13	-0.540383	0.759	0.826	5.95936e-08	0	ETS2
9.8657e-13	0.297216	0.995	0.987	5.98611e-08	0	GAS2
1.02098e-12	-0.46255	0.931	0.968	6.19489e-08	0	ASCC3
1.06029e-12	-1.01103	0.262	0.438	6.43342e-08	0	EPDR1
1.06922e-12	-0.722494	0.916	0.951	6.48757e-08	0	DSCAML1
1.0764e-12	0.760599	0.562	0.382	6.53116e-08	0	INSR
1.10272e-12	-0.887881	0.302	0.48	6.69083e-08	0	CSTB
1.13632e-12	0.384665	0.955	0.863	6.89472e-08	0	ZNF618
1.14373e-12	0.49681	0.874	0.779	6.93972e-08	0	RBM4
1.15944e-12	0.835852	0.541	0.362	7.03501e-08	0	DYNC2H1
1.16095e-12	0.988785	0.43	0.256	7.04417e-08	0	TOLLIP
1.16421e-12	0.522867	0.857	0.782	7.06395e-08	0	AC073140.2
1.22493e-12	1.36532	0.25	0.101	7.43238e-08	0	AL513548.4
1.23648e-12	0.588147	0.738	0.608	7.50249e-08	0	CD81
1.24224e-12	0.298821	0.995	0.986	7.53739e-08	0	FOCAD
1.2767e-12	-0.375855	0.934	0.973	7.74649e-08	0	CELF1
1.32086e-12	0.699139	0.653	0.479	8.01446e-08	0	CD6
1.35838e-12	-1.10136	0.215	0.385	8.24208e-08	0	MAN1A1
1.37119e-12	0.970764	0.427	0.248	8.31986e-08	0	DTWD2
1.47864e-12	-0.851505	0.392	0.547	8.97181e-08	0	CPSF2
1.49442e-12	-0.338144	0.964	0.972	9.06752e-08	0	PDS5B
1.49705e-12	0.618159	0.708	0.52	9.0835e-08	0	AC090825.1
1.59829e-12	-0.63819	0.648	0.795	9.69781e-08	0	AC078845.1
1.77172e-12	0.624708	0.636	0.433	1.07501e-07	0	MT-TA
1.79111e-12	-0.33356	0.955	0.976	1.08677e-07	0	ZNF638
1.87684e-12	-1.29262	0.189	0.355	1.13879e-07	0	AC104389.5
1.93167e-12	1.07659	0.379	0.212	1.17206e-07	0	ABHD17A
1.94858e-12	-1.10479	0.185	0.354	1.18232e-07	0	LSM4
2.05873e-12	-0.927907	0.426	0.57	1.24915e-07	0	ATXN7L1
2.07723e-12	0.527597	0.786	0.632	1.26038e-07	0	PBXIP1
2.07959e-12	-1.27109	0.236	0.397	1.26181e-07	0	BACE2
2.13064e-12	-1.47688	0.14	0.289	1.29279e-07	0	AC253572.2
2.17813e-12	0.714899	0.639	0.493	1.3216e-07	0	SNORD11
2.25352e-12	0.607329	0.659	0.493	1.36734e-07	0	CIRBP
2.32394e-12	0.510629	0.865	0.761	1.41008e-07	0	NUBPL
2.41621e-12	-0.594285	0.629	0.796	1.46606e-07	0	CD82
2.4264e-12	0.886677	0.457	0.284	1.47224e-07	0	SCARNA10
2.48974e-12	-0.705443	0.504	0.646	1.51068e-07	0	ME2
2.68449e-12	0.794171	0.451	0.273	1.62884e-07	0	CDC42EP3
2.69564e-12	-1.2134	0.217	0.379	1.6356e-07	0	DGKH
2.75881e-12	-1.56679	0.113	0.258	1.67393e-07	0	TGM5
2.76741e-12	0.850402	0.52	0.344	1.67915e-07	0	BAP1
2.89514e-12	-1.45925	0.156	0.311	1.75666e-07	0	TLR5
3.03702e-12	-0.548661	0.708	0.815	1.84274e-07	0	SRSF7
3.22785e-12	-0.533834	0.731	0.806	1.95853e-07	0	BAZ1A
3.38005e-12	0.719517	0.558	0.374	2.05088e-07	0	MYO1F
3.383e-12	-0.31455	0.995	0.997	2.05267e-07	0	PRKDC
3.40948e-12	0.384904	0.905	0.796	2.06874e-07	0	VWA8
3.47268e-12	-0.618818	0.504	0.667	2.10708e-07	0	HSD17B4
3.64995e-12	-0.726783	0.435	0.581	2.21464e-07	0	ARHGDIA
3.66765e-12	0.620623	0.687	0.559	2.22539e-07	0	PDPR
3.70606e-12	-1.22555	0.144	0.302	2.24869e-07	0	PLS1
3.78223e-12	0.352159	0.965	0.942	2.29491e-07	0	NREP
3.81626e-12	-0.480191	0.692	0.809	2.31555e-07	0	DCAF7
3.85397e-12	0.397862	0.919	0.833	2.33843e-07	0	CEP70
3.93912e-12	-1.39109	0.2	0.354	2.3901e-07	0	TANGO6
3.97228e-12	0.436111	0.901	0.777	2.41022e-07	0	SNORD12C
4.04252e-12	-0.31943	0.97	0.981	2.45284e-07	0	OSBPL8
4.0452e-12	-0.87947	0.341	0.506	2.45447e-07	0	ANAPC16
4.15813e-12	0.411067	0.926	0.899	2.52299e-07	0	LINC02458
4.27683e-12	-0.468305	0.841	0.899	2.59501e-07	0	TASOR2
4.29119e-12	-1.03838	0.388	0.539	2.60372e-07	0	SCD
4.37634e-12	0.750918	0.614	0.445	2.65539e-07	0	STK38L
4.57189e-12	0.694276	0.571	0.381	2.77404e-07	0	UBL3
4.59718e-12	-1.12789	0.122	0.276	2.78939e-07	0	XAF1
4.617e-12	1.05988	0.477	0.31	2.80141e-07	0	AC078881.1
4.81383e-12	0.618362	0.602	0.403	2.92084e-07	0	AGL
5.05346e-12	-0.701875	0.62	0.755	3.06623e-07	0	ATP2B1
5.0935e-12	0.743583	0.586	0.415	3.09053e-07	0	ORAI2
5.15782e-12	-0.526585	0.711	0.804	3.12956e-07	0	TMPO
5.30092e-12	-0.292425	0.979	0.994	3.21639e-07	0	HNRNPA2B1
5.47641e-12	1.29191	0.335	0.177	3.32287e-07	0	SNX30
5.64377e-12	-1.19543	0.188	0.343	3.42442e-07	0	FANCF
5.71807e-12	1.25894	0.251	0.104	3.46949e-07	0	PLCG1-AS1
6.06374e-12	0.338063	0.968	0.93	3.67924e-07	0	RAP1B
6.08889e-12	-0.843488	0.382	0.537	3.69449e-07	0	RNU2-59P
6.08909e-12	-1.29358	0.135	0.288	3.69462e-07	0	SRM
6.09223e-12	-0.76455	0.453	0.608	3.69652e-07	0	FBXW8
6.43862e-12	-0.450713	0.771	0.882	3.90669e-07	0	MAPKAP1
6.6077e-12	0.91726	0.316	0.147	4.00929e-07	0	FCRL3
6.88228e-12	-1.15037	0.224	0.385	4.17589e-07	0	FAM49A
7.03799e-12	1.23036	0.28	0.126	4.27037e-07	0	TK2
7.07282e-12	-0.713026	0.475	0.616	4.29151e-07	0	CCT4
7.22828e-12	-1.51137	0.114	0.253	4.38583e-07	0	UGDH
7.43896e-12	0.360468	0.97	0.929	4.51367e-07	0	KATNAL1
7.71096e-12	-0.506595	0.725	0.809	4.6787e-07	0	SPN
7.98832e-12	-0.658311	0.68	0.801	4.84699e-07	0	ATAD2
8.09784e-12	-1.24689	0.155	0.311	4.91345e-07	0	AL162457.2
8.1762e-12	-1.12785	0.215	0.376	4.96099e-07	0	OSTC
8.28687e-12	-0.354159	0.898	0.934	5.02814e-07	0	MARK3
8.46052e-12	-0.535229	0.704	0.799	5.1335e-07	0	NCOA4
8.72965e-12	0.875136	0.468	0.3	5.2968e-07	0	SLC1A5
8.73475e-12	-1.40546	0.116	0.261	5.29989e-07	0	ZNF117
9.05515e-12	-0.482147	0.663	0.773	5.4943e-07	0	CD3G
9.18102e-12	0.796615	0.537	0.363	5.57067e-07	0	PXYLP1
9.18258e-12	-0.43215	0.893	0.932	5.57162e-07	0	NOTCH3
9.30739e-12	0.357626	0.937	0.904	5.64735e-07	0	GUSBP1
9.56386e-12	-0.479958	0.814	0.856	5.80297e-07	0	PPP4R2
9.74737e-12	-0.298586	0.973	0.989	5.91432e-07	0	NIPBL
9.87081e-12	-0.721363	0.543	0.689	5.98921e-07	0	SAMSN1
9.97037e-12	1.2634	0.322	0.169	6.04962e-07	0	CHRM3
1.01472e-11	0.468924	0.92	0.866	6.15694e-07	0	ERICH1
1.05958e-11	-1.04174	0.189	0.354	6.42913e-07	0	ARNTL2
1.09292e-11	0.452195	0.806	0.675	6.6314e-07	0	RNF111
1.11028e-11	-0.6274	0.671	0.779	6.73673e-07	0	SUSD6
1.13236e-11	-0.813113	0.406	0.553	6.87069e-07	0	DUT
1.1698e-11	0.338528	0.944	0.888	7.09786e-07	0	KIAA1109
1.17775e-11	-0.461425	0.8	0.864	7.14611e-07	0	SEC31A
1.24141e-11	0.540691	0.803	0.697	7.53235e-07	0	CCND2
1.26648e-11	0.509937	0.898	0.815	7.68447e-07	0	LINC01749
1.27494e-11	-1.06643	0.206	0.367	7.73585e-07	0	HEMK1
1.29018e-11	-0.89252	0.215	0.39	7.82829e-07	0	AC005833.2
1.36172e-11	0.401611	0.934	0.869	8.26239e-07	0	PARP8
1.37027e-11	0.723131	0.562	0.406	8.31423e-07	0	GNL1
1.40159e-11	0.585005	0.633	0.461	8.50428e-07	0	AGAP2
1.40342e-11	-0.340431	0.949	0.973	8.51538e-07	0	MSN
1.42194e-11	1.03184	0.4	0.231	8.62774e-07	0	BRI3
1.44558e-11	0.80312	0.486	0.319	8.77121e-07	0	FRMD8
1.44609e-11	0.317866	0.982	0.959	8.77428e-07	0	FUT8
1.52356e-11	0.739993	0.538	0.374	9.24435e-07	0	GBA3
1.55028e-11	-0.572554	0.638	0.763	9.40649e-07	0	NASP
1.57687e-11	0.589157	0.752	0.622	9.56781e-07	0	TPM4
1.60418e-11	-0.404385	0.85	0.899	9.73353e-07	0	PHF20
1.61029e-11	-0.939376	0.177	0.344	9.77061e-07	0	APOBEC3F
1.6261e-11	0.502792	0.732	0.585	9.8665e-07	0	ATRN
1.63053e-11	1.32302	0.265	0.118	9.89342e-07	0	TRMO
1.65412e-11	-0.665922	0.553	0.676	1.00365e-06	0	INTS8
1.68606e-11	0.738263	0.57	0.406	1.02304e-06	0	SATB2
1.71861e-11	-1.24857	0.18	0.332	1.04278e-06	0	WASF1
1.82659e-11	-0.810331	0.335	0.506	1.1083e-06	0	ZBED5
1.83753e-11	0.425709	0.904	0.833	1.11494e-06	0	RPS6KA3
1.85986e-11	0.560536	0.651	0.461	1.12849e-06	0	NR2C1
1.92761e-11	-0.450432	0.767	0.855	1.1696e-06	0	GPD2
2.01672e-11	-1.29476	0.147	0.292	1.22366e-06	0	CDK4
2.08897e-11	0.512007	0.743	0.608	1.2675e-06	0	MAPKAPK2
2.10697e-11	-0.850459	0.317	0.485	1.27843e-06	0	DCAKD
2.10765e-11	-0.311202	0.961	0.991	1.27884e-06	0	PALM2AKAP2
2.13841e-11	-0.927494	0.205	0.371	1.2975e-06	0	COPZ1
2.15778e-11	0.758256	0.597	0.415	1.30926e-06	0	AF228730.5
2.16075e-11	0.589198	0.66	0.502	1.31105e-06	0	TXNIP
2.19744e-11	-1.03642	0.22	0.374	1.33332e-06	0	TMEM68
2.26117e-11	0.539699	0.735	0.585	1.37199e-06	0	PRKRIP1
2.26633e-11	-0.49245	0.719	0.842	1.37512e-06	0	GMDS-DT
2.28599e-11	0.502139	0.847	0.727	1.38705e-06	0	NDUFA10
2.40067e-11	-0.596163	0.582	0.72	1.45663e-06	0	PTPN3
2.47945e-11	0.566377	0.689	0.54	1.50443e-06	0	PHTF2
2.5184e-11	0.941287	0.501	0.338	1.52806e-06	0	SH3PXD2B
2.56214e-11	0.654298	0.538	0.349	1.55461e-06	0	STAT5A
2.60298e-11	0.584372	0.698	0.558	1.57939e-06	0	ZFYVE26
2.61654e-11	-1.76088	0.206	0.354	1.58761e-06	0	PRKG1
2.78814e-11	0.489075	0.934	0.885	1.69173e-06	0	AEBP2
2.79538e-11	0.636382	0.671	0.491	1.69613e-06	0	MT-TK
2.81165e-11	0.275395	0.991	0.973	1.706e-06	0	UTY
2.93383e-11	-1.05903	0.266	0.434	1.78013e-06	0	TSHR
2.9915e-11	-0.981031	0.263	0.414	1.81512e-06	0	PLPBP
3.02979e-11	0.753367	0.522	0.352	1.83835e-06	0	ACOX3
3.05853e-11	0.574353	0.708	0.561	1.85579e-06	0	SNORD1B
3.0646e-11	0.527657	0.723	0.569	1.85948e-06	0	CNKSR2
3.09e-11	-0.817077	0.38	0.534	1.87489e-06	0	CHCHD2
3.1064e-11	-1.15452	0.162	0.314	1.88484e-06	0	Z93930.2
3.15014e-11	-0.890722	0.305	0.477	1.91138e-06	0	UBE3B
3.27517e-11	-1.05449	0.217	0.378	1.98724e-06	0	PRSS21
3.27921e-11	1.45217	0.25	0.111	1.98969e-06	0	PDGFA
3.29646e-11	0.417125	0.907	0.845	2.00016e-06	0	SYK
3.34629e-11	0.370011	1	1	2.0304e-06	0	MT-RNR2
3.43885e-11	-1.09205	0.236	0.39	2.08656e-06	0	GINS1
3.51476e-11	0.972877	0.355	0.193	2.13262e-06	0	AJ239328.1
3.58086e-11	0.535598	0.943	0.918	2.17272e-06	0	PDE3B
3.68939e-11	-0.621326	0.477	0.619	2.23858e-06	0	D2HGDH
3.73599e-11	0.425797	0.896	0.798	2.26685e-06	0	ARHGEF1
3.78374e-11	-0.480272	0.659	0.784	2.29582e-06	0	YWHAB
3.80785e-11	-0.796581	0.361	0.531	2.31045e-06	0	ABCB10
4.26508e-11	0.530311	0.75	0.602	2.58788e-06	0	MGLL
4.30286e-11	-0.767843	0.426	0.57	2.6108e-06	0	AP2M1
4.42092e-11	0.696206	0.591	0.42	2.68244e-06	0	SLC38A6
4.44265e-11	1.04772	0.346	0.185	2.69562e-06	0	AL157392.3
4.75733e-11	1.36826	0.256	0.114	2.88656e-06	0	SH2B2
4.89416e-11	-0.427569	0.788	0.872	2.96958e-06	0	PAPOLA
4.89656e-11	-0.407596	0.833	0.904	2.97103e-06	0	RPL37A
4.89676e-11	-0.694212	0.558	0.676	2.97116e-06	0	IWS1
4.9371e-11	0.595358	0.597	0.414	2.99564e-06	0	ADAMTS6
4.95316e-11	-0.75426	0.349	0.531	3.00538e-06	0	ACSL3
4.95352e-11	-1.16045	0.221	0.37	3.0056e-06	0	AC091980.2
5.05184e-11	-0.371705	0.934	0.967	3.06526e-06	0	AMBRA1
5.09684e-11	1.04824	0.289	0.139	3.09256e-06	0	TRIM62
5.10264e-11	-0.608734	0.617	0.755	3.09608e-06	0	MTHFD1L
5.32956e-11	0.60432	0.665	0.493	3.23376e-06	0	FAM117B
5.45459e-11	-1.11591	0.215	0.363	3.30962e-06	0	SELENOW
5.61869e-11	-1.27923	0.123	0.262	3.40919e-06	0	TRAK2
5.62688e-11	-0.751298	0.45	0.594	3.41416e-06	0	STN1
5.69901e-11	1.2585	0.278	0.133	3.45793e-06	0	MYO5C
5.77611e-11	1.08181	0.316	0.166	3.50471e-06	0	ATP6V0E2
5.77931e-11	0.842437	0.432	0.261	3.50666e-06	0	AL359232.1
5.79309e-11	0.81634	0.573	0.43	3.51501e-06	0	SLC4A7
5.84466e-11	0.86813	0.388	0.218	3.54631e-06	0	MICALL1
5.86276e-11	-0.559587	0.605	0.724	3.55729e-06	0	TIA1
5.88505e-11	1.37491	0.283	0.139	3.57081e-06	0	PIK3AP1
5.92105e-11	1.11819	0.28	0.134	3.59266e-06	0	PIGV
6.0362e-11	0.61382	0.605	0.425	3.66253e-06	0	ANKRD13A
6.24888e-11	-0.565668	0.571	0.69	3.79157e-06	0	AKAP10
6.34471e-11	-0.676909	0.481	0.624	3.84972e-06	0	FKBP1A
6.47947e-11	0.382191	0.911	0.853	3.93148e-06	0	SNORA84
6.65071e-11	-0.859902	0.317	0.474	4.03538e-06	0	PAN2
6.8105e-11	-0.918922	0.209	0.37	4.13234e-06	0	ZNF514
7.27218e-11	0.421974	0.896	0.807	4.41247e-06	0	GAK
7.38741e-11	-0.436749	0.835	0.891	4.48238e-06	0	PFN1
7.85295e-11	-1.12327	0.211	0.365	4.76486e-06	0	ANXA4
8.20841e-11	-0.468726	0.711	0.82	4.98053e-06	0	ZNF680
8.22039e-11	0.410372	0.881	0.785	4.98781e-06	0	POLR2A
8.23048e-11	0.670153	0.54	0.37	4.99393e-06	0	TMEM41B
8.34894e-11	-0.535741	0.633	0.749	5.0658e-06	0	ANKMY1
8.51378e-11	-0.81538	0.271	0.434	5.16582e-06	0	DNHD1
8.65078e-11	0.900928	0.394	0.232	5.24894e-06	0	CD93
8.82576e-11	-0.340252	0.961	0.983	5.35512e-06	0	NOL4L
8.85901e-11	-0.659425	0.498	0.657	5.3753e-06	0	ADGRG5
8.87318e-11	-1.1599	0.168	0.313	5.38389e-06	0	RMI1
8.98025e-11	-0.639158	0.377	0.542	5.44885e-06	0	IGLV10-54
9.23091e-11	-0.490146	0.782	0.859	5.60095e-06	0	CNTLN
9.39422e-11	0.762581	0.493	0.324	5.70003e-06	0	ZNF682
9.55098e-11	0.526865	0.714	0.564	5.79515e-06	0	ZNF708
9.69669e-11	-0.910139	0.314	0.472	5.88356e-06	0	KANSL1L
1.04927e-10	-0.501976	0.753	0.823	6.36654e-06	0	ITM2B
1.08787e-10	0.391055	0.904	0.806	6.60079e-06	0	TPP2
1.08965e-10	-0.516882	0.714	0.806	6.61156e-06	0	DDX10
1.11307e-10	-1.19203	0.132	0.272	6.75369e-06	0	RASL12
1.16616e-10	-0.440835	0.815	0.899	7.07582e-06	0	DNAH14
1.17311e-10	0.699084	0.528	0.36	7.11794e-06	0	MARK4
1.17735e-10	0.902747	0.426	0.265	7.1437e-06	0	AL359220.1
1.21285e-10	0.564504	0.701	0.57	7.35908e-06	0	PTTG1IP
1.21507e-10	-1.08822	0.149	0.299	7.37254e-06	0	UBE2Q2P2
1.23457e-10	-0.371169	0.899	0.942	7.49087e-06	0	STK24
1.237e-10	0.544789	0.746	0.641	7.50561e-06	0	DENND11
1.27025e-10	-0.47638	0.737	0.812	7.70737e-06	0	RPL7A
1.27115e-10	0.354798	0.976	0.923	7.71282e-06	0	GRAP2
1.32873e-10	0.771942	0.559	0.42	8.06219e-06	0	TMEM104
1.33124e-10	0.433303	0.916	0.853	8.07746e-06	0	MME
1.39744e-10	0.86723	0.432	0.267	8.47913e-06	0	SPIRE1
1.40985e-10	-0.401641	0.938	0.961	8.5544e-06	0	RHOH
1.41132e-10	1.30902	0.335	0.191	8.5633e-06	0	DHRS3
1.42638e-10	-0.373264	0.88	0.913	8.65469e-06	0	NAP1L4
1.43856e-10	1.68255	0.305	0.16	8.72858e-06	0	PDE7B
1.46791e-10	-0.416037	0.795	0.858	8.9067e-06	0	TMSB10
1.50864e-10	-1.05865	0.194	0.343	9.15382e-06	0	MTHFD2
1.52259e-10	-0.619139	0.627	0.73	9.23844e-06	0	KNTC1
1.53254e-10	-0.957827	0.265	0.42	9.29882e-06	0	AVEN
1.58809e-10	1.31861	0.25	0.114	9.63592e-06	0	LDLRAD3
1.60617e-10	0.702301	0.475	0.303	9.74561e-06	0	TMEM67
1.69809e-10	-1.20106	0.135	0.276	1.03034e-05	0	MID1IP1
1.69896e-10	1.03561	0.307	0.16	1.03086e-05	0	RAB15
1.74954e-10	0.372592	0.914	0.858	1.06155e-05	0	JAK1
1.75418e-10	0.944755	0.368	0.209	1.06436e-05	0	TNFRSF18
1.76359e-10	0.969377	0.406	0.25	1.07007e-05	0	DEPTOR
1.81863e-10	-1.09728	0.167	0.314	1.10347e-05	0	DLG5
1.90643e-10	-0.677258	0.408	0.57	1.15675e-05	0	TRANK1
1.93029e-10	-0.35725	0.941	0.961	1.17122e-05	0	CCDC138
1.96456e-10	-0.947125	0.195	0.349	1.19202e-05	0	WDR89
2.05662e-10	-0.743178	0.373	0.524	1.24787e-05	0	ACADM
2.09315e-10	-0.411868	0.884	0.921	1.27004e-05	0	RPL41
2.13055e-10	1.00899	0.352	0.199	1.29273e-05	0	PRAM1
2.14365e-10	1.33994	0.37	0.226	1.30068e-05	0	LIPC
2.15196e-10	-0.401597	0.853	0.888	1.30572e-05	0	SRSF5
2.16567e-10	0.388681	0.95	0.916	1.31404e-05	0	BCAS3
2.19311e-10	-0.917179	0.247	0.401	1.33069e-05	0	ZNF770
2.24043e-10	-0.798162	0.392	0.524	1.3594e-05	0	ITGB3BP
2.26414e-10	-1.3387	0.12	0.258	1.37379e-05	0	ATP7B
2.29853e-10	-0.999663	0.195	0.346	1.39465e-05	0	ZNF397
2.30701e-10	0.522317	0.716	0.575	1.3998e-05	0	EML4
2.34475e-10	-0.932094	0.259	0.414	1.4227e-05	0	ATP5F1E
2.37681e-10	-0.695914	0.421	0.569	1.44216e-05	0	CCT5
2.4014e-10	-0.35017	0.949	0.973	1.45708e-05	0	PHF21A
2.50809e-10	-0.291896	0.991	0.989	1.52181e-05	0	SRPK2
2.58104e-10	0.319029	0.965	0.913	1.56607e-05	0	WIPF1
2.73945e-10	-1.30589	0.147	0.284	1.66219e-05	0	TSPAN2
2.85175e-10	-0.781008	0.331	0.487	1.73033e-05	0	TMEM230
2.85247e-10	0.599936	0.617	0.445	1.73077e-05	0	PDLIM5
2.8677e-10	0.473783	0.845	0.73	1.74e-05	0	RASA1
3.03831e-10	-0.301547	0.974	0.983	1.84352e-05	0	GALNT7
3.06732e-10	0.367655	0.965	0.916	1.86113e-05	0	SNORA55
3.1966e-10	-0.480473	0.758	0.847	1.93957e-05	0	RRAS2
3.20298e-10	0.622291	0.632	0.493	1.94344e-05	0	PHKA2
3.21185e-10	-0.307464	0.952	0.965	1.94882e-05	0	XRCC5
3.2164e-10	-0.599414	0.532	0.664	1.95158e-05	0	SEPTIN11
3.21843e-10	0.389528	0.865	0.768	1.95282e-05	0	DUSP6
3.28693e-10	0.638424	0.582	0.425	1.99438e-05	0	LUC7L2
3.31141e-10	0.693254	0.586	0.442	2.00923e-05	0	FBRS
3.50166e-10	-0.285873	0.947	0.984	2.12467e-05	0	NIN
3.56478e-10	0.584618	0.626	0.457	2.16297e-05	0	TAF8
3.58549e-10	-1.04031	0.152	0.297	2.17553e-05	0	PYCR2
3.67601e-10	0.503185	0.639	0.468	2.23046e-05	0	MAN2A2
3.73669e-10	1.39583	0.287	0.152	2.26728e-05	0	LINC01091
3.73725e-10	0.384495	0.872	0.728	2.26762e-05	0	REPS1
3.84709e-10	-0.556462	0.555	0.676	2.33426e-05	0	FTH1
3.97301e-10	0.698287	0.534	0.379	2.41066e-05	0	SSBP4
3.98171e-10	0.684889	0.558	0.406	2.41594e-05	0	PLEKHM1P1
4.01302e-10	0.553565	0.677	0.54	2.43494e-05	0	CTSC
4.09309e-10	-0.690448	0.335	0.498	2.48352e-05	0	PABPC1L
4.21114e-10	0.346274	0.917	0.878	2.55515e-05	0	SNORA51
4.32833e-10	-0.84172	0.423	0.542	2.62626e-05	0	AC011447.3
4.36855e-10	-1.37905	0.159	0.292	2.65066e-05	0	NEXMIF
4.39674e-10	-0.55382	0.665	0.744	2.66777e-05	0	IPO5
4.4076e-10	0.383311	0.878	0.795	2.67435e-05	0	ETNK1
4.50836e-10	0.41329	0.85	0.752	2.73549e-05	0	MFSD14C
4.5433e-10	0.376121	0.856	0.76	2.75669e-05	0	ZNF767P
4.5773e-10	0.259388	0.989	0.973	2.77732e-05	0	RBM33
4.60551e-10	-0.706501	0.398	0.54	2.79444e-05	0	ANKRD36B
4.65991e-10	-0.871316	0.268	0.422	2.82745e-05	0	ALG8
4.68486e-10	0.485558	0.731	0.615	2.84259e-05	0	WASHC5
4.69356e-10	-0.590114	0.758	0.818	2.84787e-05	0	EZH2
4.70317e-10	0.585672	0.734	0.572	2.8537e-05	0	ITK
4.84611e-10	-0.537114	0.668	0.755	2.94043e-05	0	LMNB1
4.84775e-10	0.420684	0.904	0.812	2.94142e-05	0	CMTM7
4.93546e-10	-0.502968	0.669	0.746	2.99464e-05	0	DARS1
4.98147e-10	-0.542248	0.695	0.777	3.02256e-05	0	REPIN1
5.0045e-10	-0.464607	0.716	0.817	3.03653e-05	0	SETD3
5.01795e-10	-0.930574	0.403	0.545	3.04469e-05	0	CADM2
5.03143e-10	0.272811	0.995	0.983	3.05287e-05	0	SEMA4D
5.06179e-10	-1.16686	0.168	0.306	3.07129e-05	0	AC027682.4
5.12497e-10	-0.520281	0.701	0.79	3.10962e-05	0	WASHC4
5.19986e-10	0.518944	0.723	0.594	3.15507e-05	0	IP6K1
5.40792e-10	-1.35724	0.143	0.273	3.28131e-05	0	LGMN
5.52596e-10	-0.292214	0.986	0.981	3.35293e-05	0	ELF1
5.62007e-10	-0.974169	0.244	0.384	3.41004e-05	0	PSME1
5.93173e-10	0.768795	0.472	0.303	3.59914e-05	0	QSOX1
5.99156e-10	1.58051	0.319	0.188	3.63544e-05	0	RPS6KA2
6.0317e-10	-0.883166	0.248	0.4	3.65979e-05	0	ATP5MC3
6.05592e-10	-0.582137	0.513	0.64	3.67449e-05	0	CDC42SE1
6.06259e-10	-0.745051	0.335	0.498	3.67854e-05	0	CHROMR
6.16034e-10	-0.48325	0.719	0.79	3.73785e-05	0	SERBP1
6.18655e-10	-0.718396	0.374	0.528	3.75375e-05	0	VDAC1
6.25637e-10	1.04094	0.275	0.137	3.79612e-05	0	AC092079.2
6.36925e-10	0.555066	0.633	0.452	3.86461e-05	0	TSC2
6.41579e-10	0.945515	0.444	0.311	3.89285e-05	0	HTATSF1
6.91222e-10	-0.522693	0.686	0.785	4.19406e-05	0	EEPD1
7.02311e-10	0.755309	0.421	0.264	4.26134e-05	0	NCKAP5L
7.26796e-10	0.535892	0.644	0.474	4.40991e-05	0	SLC44A2
7.32902e-10	0.804565	0.441	0.283	4.44696e-05	0	SLC36A4
7.40747e-10	1.00021	0.269	0.13	4.49456e-05	0	IFNGR1
7.47509e-10	-0.482975	0.705	0.773	4.53559e-05	0	MX2
7.57505e-10	0.533791	0.77	0.649	4.59624e-05	0	RFTN1
7.78931e-10	-0.832506	0.254	0.411	4.72624e-05	0	DDX60
7.99259e-10	-1.16652	0.173	0.31	4.84958e-05	0	OST4
8.02172e-10	0.734931	0.499	0.351	4.86726e-05	0	ZER1
8.45873e-10	-0.688068	0.752	0.817	5.13242e-05	0	USP53
8.48676e-10	0.821567	0.466	0.305	5.14942e-05	0	ZNF345
8.58955e-10	0.376918	0.88	0.782	5.2118e-05	0	TMEM165
8.68995e-10	-0.796678	0.262	0.423	5.27271e-05	0	CFAP44
8.7428e-10	-0.60353	0.523	0.649	5.30478e-05	0	HSPA4
8.95301e-10	0.709342	0.568	0.422	5.43233e-05	0	ABCC4
9.05344e-10	0.356049	0.883	0.807	5.49326e-05	0	FNBP4
9.21174e-10	0.902801	0.48	0.336	5.58931e-05	0	SETBP1
9.21869e-10	-0.301189	0.946	0.959	5.59353e-05	0	RPS24
9.25102e-10	-0.610023	0.537	0.66	5.61315e-05	0	CCT3
9.34729e-10	0.67738	0.466	0.303	5.67156e-05	0	DNM1
9.58127e-10	-0.794452	0.251	0.409	5.81353e-05	0	PPIEL
9.70427e-10	0.278005	0.992	0.987	5.88816e-05	0	STIM1
9.79814e-10	-0.629479	0.541	0.662	5.94512e-05	0	LDAH
9.99268e-10	-0.93628	0.211	0.357	6.06316e-05	0	ZSCAN30
1.02691e-09	-0.86174	0.257	0.406	6.2309e-05	0	AARS1
1.05374e-09	0.60157	0.623	0.466	6.39369e-05	0	AC025171.1
1.08551e-09	0.428286	0.782	0.637	6.58644e-05	0	STX18
1.09075e-09	0.493984	0.716	0.592	6.61821e-05	0	MAU2
1.09692e-09	0.691749	0.439	0.286	6.65565e-05	0	UNKL
1.13181e-09	0.837666	0.444	0.292	6.86738e-05	0	ENPEP
1.15067e-09	-0.630214	0.398	0.551	6.98181e-05	0	ST13
1.15629e-09	-0.425331	0.794	0.853	7.01591e-05	0	TMOD3
1.16979e-09	1.21931	0.42	0.28	7.09784e-05	0	CSGALNACT1
1.22145e-09	-0.94035	0.217	0.36	7.41124e-05	0	ACTR3C
1.22983e-09	-0.592911	0.459	0.597	7.46212e-05	0	RAN
1.27867e-09	-0.484455	0.517	0.684	7.75846e-05	0	PKP4
1.28428e-09	-0.382454	0.824	0.872	7.79251e-05	0	RPS14
1.30176e-09	0.583909	0.62	0.482	7.89859e-05	0	CDK5RAP3
1.32162e-09	0.438986	0.848	0.754	8.01906e-05	0	AVL9
1.32648e-09	0.71665	0.48	0.327	8.04858e-05	0	SEPSECS
1.33686e-09	0.669887	0.507	0.341	8.11155e-05	0	LINC00662
1.34007e-09	-0.672247	0.305	0.468	8.13102e-05	0	SEC23B
1.34208e-09	-0.4073	0.788	0.855	8.14321e-05	0	ADA
1.36132e-09	0.65055	0.544	0.392	8.25996e-05	0	NRXN2
1.41051e-09	0.346417	0.943	0.896	8.55841e-05	0	OGA
1.42266e-09	-0.832703	0.185	0.333	8.63213e-05	0	NPTX2
1.43652e-09	-1.1876	0.122	0.25	8.71623e-05	0	ATP5MD
1.46706e-09	0.306528	0.956	0.9	8.90155e-05	0	RMRP
1.48335e-09	1.06639	0.313	0.169	9.0004e-05	0	CA5B
1.49837e-09	-0.698277	0.487	0.597	9.09149e-05	0	ATP6V1B2
1.56406e-09	0.566053	0.609	0.444	9.4901e-05	0	SLC35D1
1.58651e-09	0.925229	0.323	0.175	9.62631e-05	0	AC026412.1
1.62046e-09	0.3571	0.895	0.817	9.83231e-05	0	SUGP2
1.6698e-09	0.735702	0.403	0.248	0.000101317	0	PRR7
1.69679e-09	-0.768228	0.29	0.436	0.000102954	0	MBOAT7
1.70417e-09	-1.19281	0.158	0.288	0.000103402	0	RAD54B
1.77947e-09	0.593491	0.656	0.512	0.000107971	0	ZNF595
1.77994e-09	0.809246	0.459	0.313	0.000108	0	AP1S2
1.79527e-09	0.675898	0.528	0.378	0.00010893	0	CCDC141
1.85702e-09	0.415404	0.875	0.771	0.000112676	0	USP3
1.8726e-09	0.368964	0.904	0.839	0.000113622	0	ERGIC1
1.91037e-09	-0.786415	0.239	0.393	0.000115913	0	YWHAH
1.96875e-09	-0.69967	0.365	0.515	0.000119456	0	DENND4B
1.98459e-09	0.536501	0.55	0.382	0.000120417	0	FEM1C
2.01348e-09	-0.619051	0.504	0.63	0.00012217	0	CBX3
2.02746e-09	0.747383	0.391	0.235	0.000123018	0	EML3
2.03482e-09	-0.307884	0.961	0.986	0.000123465	0	PARD3
2.04378e-09	-0.520453	0.594	0.719	0.000124009	0	NFYC
2.05503e-09	-0.745131	0.427	0.556	0.000124691	0	TNK2
2.10517e-09	-0.415023	0.798	0.844	0.000127733	0	HNRNPA3
2.15568e-09	0.593666	0.626	0.488	0.000130798	0	PI4K2B
2.1888e-09	0.371774	0.916	0.85	0.000132807	0	ZNF91
2.19608e-09	-0.53417	0.68	0.749	0.000133249	0	ACLY
2.19891e-09	0.362016	0.931	0.864	0.000133421	0	UGP2
2.23165e-09	0.84544	0.376	0.227	0.000135407	0	APH1B
2.29185e-09	1.53901	0.284	0.156	0.00013906	0	AC008696.2
2.43549e-09	0.429906	0.844	0.701	0.000147776	0	SLC39A8
2.45714e-09	-0.692988	0.391	0.531	0.00014909	0	XPOT
2.48957e-09	0.692569	0.591	0.46	0.000151057	0	SLA2
2.70678e-09	0.360048	0.844	0.746	0.000164237	0	SCARNA3
2.71293e-09	-0.795552	0.227	0.378	0.00016461	0	ACAD10
2.80742e-09	0.301753	0.94	0.874	0.000170343	0	RPS19
2.84884e-09	-0.724166	0.334	0.474	0.000172856	0	RPL36AL
2.93524e-09	0.756898	0.531	0.385	0.000178099	0	RASGRP1
2.94721e-09	0.325863	0.893	0.793	0.000178825	0	PRDM2
3.00595e-09	-0.455837	0.647	0.747	0.000182389	0	ZFX
3.0757e-09	0.407601	0.82	0.716	0.000186621	0	CENPC
3.1123e-09	-0.458137	0.65	0.744	0.000188842	0	ZKSCAN1
3.21099e-09	-0.878131	0.25	0.392	0.00019483	0	TIMELESS
3.21692e-09	0.409545	0.818	0.717	0.00019519	0	RABGAP1
3.23418e-09	-0.490737	0.633	0.727	0.000196237	0	POLK
3.24961e-09	-0.723286	0.391	0.529	0.000197173	0	USP40
3.33756e-09	-0.818278	0.301	0.439	0.00020251	0	PSMA7
3.35909e-09	-0.652752	0.444	0.559	0.000203816	0	AC092279.2
3.4083e-09	-0.327059	0.908	0.932	0.000206802	0	PPP2R5E
3.52887e-09	0.587861	0.573	0.42	0.000214117	0	CREBRF
3.65973e-09	-0.525284	0.591	0.689	0.000222058	0	RPS28
3.77621e-09	-1.0837	0.179	0.31	0.000229125	0	SEC61G
3.82186e-09	-0.427833	0.632	0.774	0.000231895	0	EIPR1
3.86707e-09	0.30293	0.95	0.874	0.000234638	0	SBF2
3.87352e-09	0.544845	0.624	0.469	0.00023503	0	SUDS3
3.88049e-09	0.448882	0.684	0.51	0.000235452	0	CDCA7
4.11248e-09	-0.748924	0.314	0.453	0.000249529	0	STYX
4.29419e-09	0.315462	0.923	0.902	0.000260554	0	NCOA1
4.31551e-09	0.551982	0.62	0.463	0.000261848	0	AC119396.1
4.32678e-09	-0.903789	0.347	0.472	0.000262532	0	ANKRD1
4.50246e-09	0.875299	0.338	0.199	0.000273191	0	KIAA0513
4.53302e-09	-0.55519	0.562	0.659	0.000275046	0	RPL22
4.544e-09	0.74801	0.385	0.237	0.000275712	0	EOGT
4.71631e-09	0.456182	0.753	0.63	0.000286167	0	SIDT1
5.14887e-09	-0.609657	0.483	0.611	0.000312413	0	SURF4
5.32893e-09	-0.474333	0.589	0.712	0.000323338	0	HDAC1
5.39843e-09	0.679834	0.511	0.359	0.000327555	0	MAN1B1
5.46684e-09	-0.788981	0.439	0.566	0.000331706	0	RFX2
5.64504e-09	-0.656517	0.433	0.559	0.000342518	0	SMC4
5.69264e-09	-0.77359	0.389	0.517	0.000345407	0	RNVU1-28
5.79137e-09	0.586427	0.626	0.483	0.000351397	0	SIAH1
5.86775e-09	0.960104	0.341	0.202	0.000356031	0	P2RX5
5.88628e-09	0.92916	0.364	0.229	0.000357156	0	CACNB1
6.04397e-09	0.870659	0.346	0.204	0.000366724	0	LPAL2
6.0863e-09	-0.505598	0.62	0.714	0.000369292	0	SNX5
6.13722e-09	0.534552	0.68	0.55	0.000372382	0	ZNF195
6.2716e-09	-0.665359	0.45	0.575	0.000380536	0	RPN1
6.30174e-09	-0.38336	0.871	0.893	0.000382365	0	EIF3H
6.30778e-09	-1.20344	0.146	0.272	0.000382731	0	HOMER2
6.49294e-09	-0.448758	0.743	0.79	0.000393965	0	SRSF2
6.50356e-09	-0.836041	0.263	0.406	0.00039461	0	MFHAS1
6.71494e-09	0.424823	0.818	0.703	0.000407436	0	CRADD
6.79447e-09	-0.332371	0.898	0.93	0.000412261	0	SMG7
6.94474e-09	-0.940241	0.23	0.363	0.000421379	0	ZNF429
6.98354e-09	-1.00848	0.22	0.354	0.000423733	0	NLN
7.05101e-09	0.495337	0.774	0.654	0.000427827	0	TEC
7.08722e-09	0.473266	0.761	0.641	0.000430024	0	YAF2
7.15955e-09	-0.401449	0.716	0.817	0.000434413	0	SPG11
7.1802e-09	0.802221	0.486	0.349	0.000435666	0	TECPR1
7.32031e-09	-0.574307	0.454	0.591	0.000444167	0	FAM120C
7.39197e-09	0.792098	0.504	0.367	0.000448515	0	RASSF8
7.40293e-09	-0.484195	0.623	0.728	0.00044918	0	SRSF6
7.60269e-09	0.378924	0.862	0.75	0.000461301	0	SNHG17
7.66641e-09	0.389484	0.773	0.629	0.000465167	0	ZDHHC21
7.8249e-09	0.579039	0.592	0.447	0.000474784	0	COG6
8.06909e-09	0.845588	0.358	0.216	0.0004896	0	CISH
8.4393e-09	0.768934	0.465	0.316	0.000512063	0	H1-0
8.56213e-09	0.565632	0.642	0.51	0.000519516	0	PARP12
8.64824e-09	-0.568332	0.552	0.67	0.000524741	0	SEC61A1
8.66755e-09	0.754385	0.444	0.3	0.000525913	0	ACAA1
8.71511e-09	0.593259	0.654	0.556	0.000528798	0	ARRB1
8.93783e-09	0.414508	0.863	0.784	0.000542312	0	C2CD5
9.06866e-09	0.53704	0.546	0.385	0.00055025	0	DCUN1D2
9.09668e-09	-0.501326	0.618	0.722	0.00055195	0	TAF1D
9.31292e-09	0.761579	0.415	0.264	0.000565071	0	SLC49A4
9.33911e-09	0.601952	0.642	0.521	0.00056666	0	B4GALT1
9.50572e-09	-0.669239	0.325	0.468	0.000576769	0	NSUN5P1
9.6022e-09	-0.946112	0.212	0.346	0.000582623	0	TXNRD3
9.994e-09	0.298606	0.94	0.893	0.000606396	0	TUT4
1.00197e-08	-0.675328	0.373	0.518	0.000607957	0	MELK
1.00386e-08	-0.273275	0.956	0.968	0.000609105	0	CHD9
1.01028e-08	-0.533332	0.444	0.585	0.000612998	0	SLF2
1.02618e-08	0.302671	0.931	0.877	0.000622647	0	CHD1
1.0335e-08	-0.834863	0.242	0.379	0.000627084	0	C21orf58
1.04336e-08	-1.11988	0.14	0.259	0.000633072	0	AP005212.4
1.0446e-08	-0.990672	0.126	0.25	0.000633821	0	PGAP2
1.04822e-08	1.01249	0.293	0.164	0.000636016	0	RHBDF2
1.06254e-08	-0.526152	0.55	0.656	0.000644708	0	LMAN1
1.06973e-08	-0.420114	0.947	0.956	0.00064907	0	PLCL1
1.08007e-08	0.838747	0.392	0.254	0.000655341	0	PDGFD
1.08205e-08	-1.08049	0.14	0.264	0.000656542	0	EMG1
1.08431e-08	-0.54981	0.55	0.649	0.000657919	0	GRSF1
1.11583e-08	-0.672533	0.35	0.499	0.000677042	0	LINC02664
1.15411e-08	0.485446	0.803	0.733	0.000700266	0	RNF130
1.17027e-08	-0.755715	0.326	0.458	0.000710075	0	COX7C
1.17762e-08	-0.636073	0.421	0.558	0.000714533	0	ACADVL
1.17991e-08	0.666773	0.477	0.324	0.000715924	0	ADORA2B
1.2e-08	0.432318	0.791	0.701	0.000728111	0	ABHD2
1.21767e-08	0.393966	0.848	0.749	0.000738831	0	MECP2
1.21771e-08	-0.98843	0.161	0.289	0.000738856	0	CFAP97
1.23117e-08	-0.309497	0.961	0.975	0.000747028	0	AC069277.1
1.24051e-08	-0.462894	0.668	0.801	0.000752691	0	XPR1
1.30652e-08	0.884544	0.335	0.202	0.000792745	0	SNORD111
1.31304e-08	-0.700498	0.317	0.458	0.0007967	0	GLO1
1.31973e-08	0.543894	0.605	0.434	0.000800758	0	JMY
1.33605e-08	-1.05134	0.179	0.303	0.000810664	0	MRPL45P2
1.34135e-08	-0.616666	0.457	0.583	0.000813878	0	SERF2
1.36352e-08	0.470968	0.717	0.627	0.000827332	0	MRE11
1.38818e-08	0.719303	0.433	0.288	0.000842294	0	PLIN3
1.43472e-08	-0.598422	0.51	0.649	0.00087053	0	ANOS2P
1.43514e-08	-0.58303	0.492	0.61	0.000870786	0	FAM111A
1.45129e-08	0.517731	0.636	0.491	0.000880586	0	CHKA
1.4523e-08	-0.990825	0.17	0.294	0.000881195	0	ZNF211
1.46058e-08	0.658721	0.52	0.376	0.000886221	0	TRIM26
1.4691e-08	0.399248	0.77	0.651	0.000891389	0	CASP2
1.47236e-08	0.679972	0.451	0.306	0.000893372	0	ABCA5
1.48498e-08	-0.952467	0.168	0.295	0.000901025	0	SLC29A1
1.52142e-08	0.593693	0.522	0.371	0.000923135	0	SLC7A5
1.54255e-08	-0.991934	0.167	0.295	0.00093596	0	KLF10
1.55803e-08	-0.323638	0.893	0.923	0.000945348	0	UHRF2
1.59094e-08	-0.690659	0.335	0.48	0.000965321	0	RAD52
1.59444e-08	-0.553233	0.58	0.662	0.000967445	0	GFPT1
1.68685e-08	0.670093	0.48	0.335	0.00102351	0	MFSD8
1.69315e-08	-0.376946	0.789	0.842	0.00102734	0	MAT2A
1.70374e-08	-0.497244	0.615	0.73	0.00103376	0	DPP4
1.7202e-08	-0.575367	0.49	0.635	0.00104375	0	USO1
1.74057e-08	0.766967	0.408	0.264	0.00105611	0	GMIP
1.81101e-08	-0.866452	0.195	0.329	0.00109885	0	FXYD6
1.87344e-08	0.511703	0.675	0.534	0.00113673	0	FBXO21
1.93958e-08	-1.08086	0.22	0.344	0.00117686	0	ITGA1
1.95929e-08	0.432327	0.701	0.566	0.00118882	0	SPRED2
1.97378e-08	-0.318051	0.917	0.93	0.00119761	0	TNFAIP8
1.98926e-08	0.349756	0.88	0.815	0.00120701	0	UBR3
2.00079e-08	-0.981308	0.189	0.314	0.001214	0	PLEK
2.03855e-08	1.15059	0.283	0.16	0.00123691	0	TSPAN32
2.04221e-08	0.301159	0.937	0.897	0.00123913	0	HDAC7
2.04869e-08	0.378888	0.814	0.7	0.00124306	0	SLC25A36
2.08298e-08	-0.436145	0.925	0.943	0.00126387	0	RAB11FIP1
2.11692e-08	-0.263973	0.961	0.976	0.00128446	0	RPS3
2.13132e-08	-0.781996	0.371	0.487	0.0012932	0	ZNF730
2.16086e-08	0.476602	0.789	0.656	0.00131112	0	PDE8A
2.21466e-08	-0.697985	0.408	0.532	0.00134377	0	DTL
2.24871e-08	0.911891	0.427	0.288	0.00136443	0	TSPAN5
2.27784e-08	0.56364	0.641	0.507	0.0013821	0	C2CD2
2.31092e-08	0.615011	0.462	0.316	0.00140217	0	SCARNA20
2.31169e-08	0.310759	0.862	0.773	0.00140264	0	CFLAR
2.34632e-08	-1.00069	0.198	0.324	0.00142366	0	EMP3
2.34943e-08	-1.06406	0.132	0.25	0.00142554	0	TAPBPL
2.36615e-08	-1.07772	0.164	0.286	0.00143569	0	GJA3
2.38943e-08	-0.977441	0.194	0.319	0.00144981	0	COG4
2.39553e-08	-0.475178	0.638	0.727	0.00145351	0	EIF2AK2
2.41568e-08	-1.02115	0.156	0.276	0.00146574	0	PCLAF
2.46021e-08	0.515603	0.565	0.412	0.00149276	0	BSDC1
2.46582e-08	0.369792	0.812	0.708	0.00149616	0	MTMR1
2.48412e-08	-0.332298	0.946	0.959	0.00150726	0	ZC3HAV1
2.4868e-08	-0.262685	0.974	0.976	0.00150889	0	MGMT
2.5276e-08	0.805102	0.358	0.218	0.00153364	0	UNC50
2.54937e-08	0.275036	0.953	0.921	0.00154685	0	PAM
2.64034e-08	0.339022	0.829	0.73	0.00160205	0	PPIP5K2
2.64715e-08	0.870586	0.259	0.136	0.00160619	0	AC092650.1
2.66532e-08	-0.324361	0.896	0.929	0.00161721	0	RHOA
2.70588e-08	-0.812439	0.314	0.45	0.00164182	0	LINC00861
2.77054e-08	-0.45662	0.662	0.739	0.00168105	0	SLC20A1
2.94029e-08	0.782163	0.423	0.291	0.00178405	0	ZFP14
2.94709e-08	0.349139	0.845	0.765	0.00178817	0	SNRNP70
3.12069e-08	0.59099	0.638	0.532	0.00189351	0	SEC31B
3.12586e-08	0.764653	0.359	0.22	0.00189665	0	MLYCD
3.15106e-08	0.97179	0.254	0.134	0.00191193	0	AC048341.1
3.29804e-08	-0.582567	0.377	0.523	0.00200112	0	CTIF
3.33156e-08	0.451518	0.683	0.547	0.00202146	0	CLSTN3
3.43391e-08	0.616498	0.469	0.324	0.00208356	0	MIDN
3.46598e-08	0.825222	0.371	0.234	0.00210302	0	PIGB
3.52367e-08	-1.28395	0.179	0.299	0.00213802	0	PLEKHA7
3.61579e-08	1.07637	0.289	0.171	0.00219392	0	IRF1-AS1
3.66239e-08	-0.359901	0.749	0.815	0.00222219	0	SH3TC1
3.72437e-08	0.466475	0.644	0.502	0.0022598	0	CYB5R4
3.76178e-08	-0.601993	0.374	0.51	0.0022825	0	MAGT1
3.76868e-08	-0.78735	0.272	0.398	0.00228668	0	PRDM8
3.80771e-08	0.298964	0.929	0.861	0.00231036	0	MON2
3.83634e-08	0.718709	0.358	0.216	0.00232774	0	CCDC32
3.97101e-08	0.619177	0.574	0.438	0.00240945	0	SH2D3C
4.01306e-08	0.793514	0.398	0.258	0.00243496	0	ITPKB
4.02967e-08	0.54263	0.523	0.376	0.00244504	0	TRIM2
4.1191e-08	0.267008	0.98	0.975	0.00249931	0	NOTCH1
4.14586e-08	0.539576	0.641	0.523	0.00251554	0	DBNL
4.20171e-08	-0.89399	0.217	0.34	0.00254943	0	MAT2B
4.22714e-08	0.63837	0.522	0.387	0.00256486	0	TMEM242
4.32127e-08	0.357912	0.901	0.817	0.00262197	0	SP100
4.34531e-08	-1.08031	0.195	0.31	0.00263656	0	ADAM9
4.38216e-08	-0.33138	0.838	0.9	0.00265892	0	SNHG29
4.47816e-08	-0.55143	0.493	0.613	0.00271717	0	MORF4L2
4.49428e-08	0.914541	0.493	0.371	0.00272695	0	AC011246.1
4.5186e-08	-0.858098	0.268	0.4	0.00274171	0	SPTLC3
4.59128e-08	0.779193	0.278	0.148	0.0027858	0	AL731769.2
4.60083e-08	0.659646	0.513	0.368	0.0027916	0	USF2
4.60548e-08	0.380138	0.771	0.656	0.00279442	0	PHRF1
4.61712e-08	0.789222	0.394	0.261	0.00280149	0	RAB2B
4.64418e-08	0.600724	0.543	0.401	0.0028179	0	TRIB2
4.7079e-08	0.426884	0.812	0.698	0.00285656	0	KIAA1328
4.75447e-08	0.59035	0.568	0.43	0.00288482	0	NXPE3
4.79239e-08	-0.742943	0.296	0.433	0.00290783	0	CLIC4
4.82076e-08	0.428414	0.791	0.682	0.00292505	0	ULK1
4.87396e-08	-0.863953	0.165	0.289	0.00295732	0	UQCC2
5.15999e-08	-0.528721	0.48	0.594	0.00313087	0	LAPTM5
5.19273e-08	0.462479	0.707	0.585	0.00315074	0	GALNT1
5.20255e-08	1.0227	0.289	0.164	0.0031567	0	AL513166.1
5.20946e-08	0.541095	0.647	0.523	0.00316089	0	CCDC136
5.25367e-08	0.939	0.292	0.164	0.00318771	0	LINC01376
5.27252e-08	0.492844	0.764	0.657	0.00319916	0	DLEU7
5.31219e-08	-0.722942	0.361	0.487	0.00322323	0	PNRC2
5.45668e-08	-0.919105	0.164	0.288	0.00331089	0	DNAJB11
5.52163e-08	-0.307003	0.889	0.921	0.00335031	0	DHX9
5.57588e-08	0.879916	0.328	0.201	0.00338322	0	SLC40A1
5.58977e-08	-0.549144	0.519	0.629	0.00339165	0	DDX21
5.59404e-08	-0.899113	0.158	0.281	0.00339424	0	INO80E
5.66549e-08	-0.442879	0.678	0.776	0.00343759	0	DENND1A
5.92503e-08	-0.256574	0.995	0.991	0.00359507	0	LZTFL1
5.94509e-08	-0.386247	0.841	0.913	0.00360724	0	TMCC1
5.94704e-08	-0.390714	0.797	0.839	0.00360843	0	FXR1
6.01987e-08	0.305622	0.917	0.81	0.00365261	0	KIAA1958
6.03936e-08	0.909369	0.382	0.258	0.00366444	0	ATP6V1D
6.05467e-08	0.423715	0.717	0.575	0.00367373	0	LRRC28
6.05646e-08	-0.262149	0.926	0.959	0.00367482	0	NT5C2
6.09751e-08	-0.729193	0.269	0.409	0.00369972	0	EXTL2
6.11783e-08	0.353853	0.836	0.701	0.00371206	0	CBLB
6.43166e-08	-0.722371	0.313	0.445	0.00390248	0	TMEM168
6.5416e-08	0.69304	0.402	0.264	0.00396918	0	TMEM201
6.55049e-08	0.51162	0.624	0.483	0.00397458	0	CAPN7
6.55304e-08	0.826489	0.402	0.276	0.00397612	0	CYREN
6.57229e-08	0.410527	0.687	0.553	0.0039878	0	MT-TI
6.64636e-08	-0.743219	0.263	0.382	0.00403275	0	AC109466.1
6.66484e-08	0.553525	0.456	0.311	0.00404396	0	ATG14
6.74097e-08	-0.52537	0.451	0.578	0.00409015	0	CCDC18
6.76606e-08	0.380781	0.764	0.654	0.00410538	0	MARF1
6.83635e-08	-0.786601	0.275	0.408	0.00414802	0	LMBRD2
7.20338e-08	0.293239	0.85	0.736	0.00437072	0	ZNF736
7.20785e-08	-0.878472	0.218	0.349	0.00437344	0	AIG1
7.55734e-08	0.726619	0.411	0.27	0.00458549	0	FLYWCH1
7.60781e-08	0.871788	0.4	0.273	0.00461611	0	PRPF40B
7.7586e-08	0.770536	0.414	0.289	0.00470761	0	SLC9A1
8.28704e-08	0.450005	0.762	0.689	0.00502825	0	ABCD3
8.5102e-08	0.641724	0.612	0.501	0.00516365	0	ST3GAL4
8.57887e-08	0.396591	0.829	0.728	0.00520531	0	ATG2B
8.71146e-08	-0.692456	0.259	0.392	0.00528577	0	SOD1
8.74517e-08	-0.660956	0.435	0.553	0.00530622	0	NBEA
8.82463e-08	-0.999099	0.164	0.28	0.00535443	0	RPA2
8.87512e-08	-0.894618	0.256	0.385	0.00538507	0	C1QBP
9.03928e-08	-0.707899	0.409	0.517	0.00548467	0	RDX
9.10931e-08	0.454945	0.877	0.861	0.00552716	0	LINC01819
9.35479e-08	-0.45257	0.681	0.754	0.00567611	0	ITPRID2
9.38909e-08	-0.73493	0.224	0.355	0.00569692	0	AHCY
9.41258e-08	-0.459813	0.681	0.774	0.00571118	0	MBP
9.42753e-08	-0.325942	0.886	0.913	0.00572025	0	FBXO11
9.59573e-08	-0.451355	0.583	0.692	0.00582231	0	TRAF3IP3
9.62239e-08	-0.580678	0.423	0.542	0.00583848	0	LUZP1
9.65842e-08	0.65483	0.493	0.357	0.00586034	0	ZBED3
9.77441e-08	1.06339	0.337	0.216	0.00593072	0	AC020916.1
9.92083e-08	-0.603781	0.4	0.531	0.00601956	0	MYL12A
9.96688e-08	-0.301545	0.881	0.915	0.0060475	0	KMT2A
1.00011e-07	0.351522	0.789	0.673	0.00606825	0	PLEKHM3
1.00163e-07	-0.696335	0.265	0.397	0.0060775	0	SYNE3
1.00493e-07	-0.460202	0.603	0.703	0.00609753	0	RBBP8
1.02893e-07	0.632753	0.468	0.333	0.00624314	0	ORMDL1
1.03468e-07	-0.411033	0.636	0.75	0.006278	0	DENND5A
1.04642e-07	0.425488	0.695	0.572	0.00634929	0	WIPI2
1.0601e-07	0.258957	0.937	0.894	0.00643223	0	SCARNA8
1.07133e-07	-0.288313	0.826	0.888	0.00650038	0	RPSA
1.07346e-07	0.665265	0.412	0.275	0.00651333	0	SNORD41
1.08826e-07	-0.262292	0.973	0.972	0.00660316	0	ZNF292
1.09026e-07	0.785546	0.367	0.235	0.00661526	0	AC247036.1
1.10993e-07	0.952411	0.268	0.15	0.00673464	0	HCG17
1.1137e-07	0.544721	0.501	0.352	0.00675747	0	DZIP3
1.11519e-07	-0.701066	0.317	0.441	0.00676655	0	ORC3
1.11917e-07	0.568731	0.51	0.371	0.00679065	0	MTMR8
1.11961e-07	0.427805	0.756	0.633	0.00679336	0	NKD2
1.12064e-07	-0.783423	0.265	0.392	0.00679962	0	STX2
1.12795e-07	1.03801	0.287	0.171	0.00684393	0	FAM171A1
1.15701e-07	-0.415257	0.702	0.776	0.00702026	0	NOP58
1.16049e-07	0.329601	0.881	0.818	0.00704136	0	SUZ12P1
1.17741e-07	-0.356322	0.853	0.872	0.00714406	0	XRN2
1.19008e-07	0.640182	0.379	0.237	0.00722094	0	SRCAP
1.19041e-07	0.918711	0.32	0.199	0.00722293	0	PPP1R1C
1.1968e-07	-0.794489	0.162	0.286	0.0072617	0	SCN3A
1.20707e-07	0.260563	0.938	0.913	0.00732403	0	ADNP
1.20763e-07	-0.41773	0.71	0.799	0.00732739	0	MBOAT2
1.2122e-07	-0.763748	0.305	0.427	0.00735517	0	MYL12B
1.22086e-07	0.766374	0.621	0.545	0.00740769	0	CROCC
1.25579e-07	1.33799	0.281	0.171	0.00761965	0	ST6GALNAC3
1.26706e-07	0.878962	0.274	0.15	0.00768798	0	ZNF433-AS1
1.27093e-07	0.693599	0.472	0.341	0.00771147	0	DELE1
1.28321e-07	-0.988693	0.153	0.272	0.00778603	0	MILR1
1.31038e-07	-0.455139	0.839	0.855	0.00795088	0	RNVU1-7
1.32041e-07	-0.363965	0.838	0.859	0.00801173	0	BAZ1B
1.33777e-07	0.250143	0.953	0.891	0.00811705	0	REV3L
1.33861e-07	0.907086	0.259	0.144	0.00812213	0	CBX7
1.33942e-07	0.352518	0.91	0.845	0.00812705	0	BCR
1.35211e-07	-0.466367	0.597	0.709	0.00820406	0	SUGT1
1.37962e-07	-0.582686	0.361	0.499	0.00837097	0	DSTN
1.4434e-07	-0.397895	0.743	0.817	0.00875797	0	EXOC6B
1.50515e-07	-0.504181	0.514	0.648	0.00913264	0	POC1B
1.50899e-07	0.413985	0.773	0.651	0.00915593	0	CCDC171
1.528e-07	-0.647106	0.355	0.479	0.00927127	0	DNAJB1
1.53578e-07	-0.440762	0.618	0.727	0.0093185	0	DNAJC13
1.54236e-07	-0.854935	0.232	0.351	0.00935845	0	ZNF41
[truncated: 8,035 more rows]

## Sheet: P5
p_val	avg_log2FC	pct.1	pct.2	p_val_adj	cluster	gene		Analysis done using non-parametric Wilcoxon test
[truncated: 11,982 more rows]

[truncated: 13 more sheets: P6, P7, P8, P9, P10, P11, P12, P27, P41, P52, P59, P63, P68]
