# Supplementary material for: Role of stem-like cells in chemotherapy resistance and relapse in pediatric T-cell acute lymphoblastic leukemia
Source: Nat Commun. 2025 Jun 27;16:5413. doi: 10.1038/s41467-025-61222-1 (PMC12205070; doi:10.1038/s41467-025-61222-1)
Supplement: Supplementary file 10 — Supplementary Data 8 [file 41467_2025_61222_MOESM10_ESM.xlsx]

## Sheet: normalized dose response
sample_id	drug	conc_nM	norm_response (number of viable cells after treatment normalized to DMSO control)	exclude
P1 Initial	Cytarabine	0.125	1.151	FALSE
P1 Initial	Cytarabine	0.125	0.824	FALSE
P1 Initial	Cytarabine	1	1.04	FALSE
P1 Initial	Cytarabine	1	0.619	FALSE
P1 Initial	Cytarabine	12.5	0.379	FALSE
P1 Initial	Cytarabine	12.5	0.412	FALSE
P1 Initial	Cytarabine	100	0.271	FALSE
P1 Initial	Cytarabine	100	0.22	FALSE
P1 Initial	Cytarabine	1250	0.248	FALSE
P1 Initial	Cytarabine	1250	0.211	FALSE
P1 Initial	Cytarabine	10000	0.093	FALSE
P1 Initial	Cytarabine	10000	0.08	FALSE
P1 Relapse	Cytarabine	0.125	0.726	FALSE
P1 Relapse	Cytarabine	0.125	0.953	FALSE
P1 Relapse	Cytarabine	1	0.605	FALSE
P1 Relapse	Cytarabine	1	0.761	FALSE
P1 Relapse	Cytarabine	12.5	0.396	FALSE
P1 Relapse	Cytarabine	12.5	0.457	FALSE
P1 Relapse	Cytarabine	100	0.27	FALSE
P1 Relapse	Cytarabine	100	0.439	FALSE
P1 Relapse	Cytarabine	1250	0.222	FALSE
P1 Relapse	Cytarabine	1250	0.248	FALSE
P1 Relapse	Cytarabine	10000	0.235	FALSE
P1 Relapse	Cytarabine	10000	0.213	FALSE
P2 Initial	Cytarabine	9987.52	0.444	FALSE
P2 Initial	Cytarabine	9987.52	0.818	FALSE
P2 Initial	Cytarabine	998.752	0.748	FALSE
P2 Initial	Cytarabine	998.752	0.619	FALSE
P2 Initial	Cytarabine	99.8752	0.97	FALSE
P2 Initial	Cytarabine	99.8752	0.818	FALSE
P2 Initial	Cytarabine	9.98752	2.08	FALSE
P2 Initial	Cytarabine	9.98752	1.858	FALSE
P2 Initial	Cytarabine	0.998752	1.998	FALSE
P2 Initial	Cytarabine	0.998752	1.671	FALSE
P2 Relapse	Cytarabine	9987.52	0.486	FALSE
P2 Relapse	Cytarabine	9987.52	0.734	FALSE
P2 Relapse	Cytarabine	998.752	0.959	FALSE
P2 Relapse	Cytarabine	998.752	0.65	FALSE
P2 Relapse	Cytarabine	99.8752	1.076	FALSE
P2 Relapse	Cytarabine	99.8752	0.869	FALSE
P2 Relapse	Cytarabine	9.98752	1.238	FALSE
P2 Relapse	Cytarabine	9.98752	0.742	FALSE
P2 Relapse	Cytarabine	0.998752	0.963	FALSE
P2 Relapse	Cytarabine	0.998752	0.998	FALSE
P3 Initial	Cytarabine	9987.52	0.081	FALSE
P3 Initial	Cytarabine	9987.52	0.08	FALSE
P3 Initial	Cytarabine	998.752	0.09	FALSE
P3 Initial	Cytarabine	998.752	0.095	FALSE
P3 Initial	Cytarabine	99.8752	0.144	FALSE
P3 Initial	Cytarabine	99.8752	0.136	FALSE
P3 Initial	Cytarabine	9.98752	0.768	FALSE
P3 Initial	Cytarabine	9.98752	0.941	FALSE
P3 Initial	Cytarabine	0.998752	1.129	FALSE
P3 Initial	Cytarabine	0.998752	0.947	FALSE
P3 Relapse	Cytarabine	9987.52	0.138	FALSE
P3 Relapse	Cytarabine	9987.52	0.148	FALSE
P3 Relapse	Cytarabine	998.752	0.307	FALSE
P3 Relapse	Cytarabine	998.752	0.305	FALSE
P3 Relapse	Cytarabine	99.8752	0.432	FALSE
P3 Relapse	Cytarabine	99.8752	0.496	FALSE
P3 Relapse	Cytarabine	9.98752	0.745	FALSE
P3 Relapse	Cytarabine	9.98752	0.623	FALSE
P3 Relapse	Cytarabine	0.998752	1.224	FALSE
P3 Relapse	Cytarabine	0.998752	1.065	FALSE
P6 Initial	Cytarabine	9987.52	0.246	FALSE
P6 Initial	Cytarabine	9987.52	0.233	FALSE
P6 Initial	Cytarabine	998.752	0.274	FALSE
P6 Initial	Cytarabine	998.752	0.222	FALSE
P6 Initial	Cytarabine	99.8752	0.528	FALSE
P6 Initial	Cytarabine	99.8752	0.379	FALSE
P6 Initial	Cytarabine	9.98752	0.654	FALSE
P6 Initial	Cytarabine	9.98752	0.661	FALSE
P6 Initial	Cytarabine	0.998752	1.151	FALSE
P6 Initial	Cytarabine	0.998752	0.748	FALSE
P6 Relapse	Cytarabine	9987.52	0.872	FALSE
P6 Relapse	Cytarabine	9987.52	0.832	FALSE
P6 Relapse	Cytarabine	998.752	0.796	FALSE
P6 Relapse	Cytarabine	998.752	1.008	FALSE
P6 Relapse	Cytarabine	99.8752	1.101	FALSE
P6 Relapse	Cytarabine	99.8752	1.254	FALSE
P6 Relapse	Cytarabine	9.98752	1.4	FALSE
P6 Relapse	Cytarabine	9.98752	1.161	FALSE
P6 Relapse	Cytarabine	0.998752	1.484	FALSE
P6 Relapse	Cytarabine	0.998752	0.005	FALSE
P8 Initial	Cytarabine	9987.52	0.492	FALSE
P8 Initial	Cytarabine	9987.52	0.661	FALSE
P8 Initial	Cytarabine	998.752	0.473	FALSE
P8 Initial	Cytarabine	998.752	0.47	FALSE
P8 Initial	Cytarabine	99.8752	0.56	FALSE
P8 Initial	Cytarabine	99.8752	0.418	FALSE
P8 Initial	Cytarabine	9.98752	1.538	FALSE
P8 Initial	Cytarabine	0.998752	1.401	FALSE
P8 Initial	Cytarabine	0.998752	1.948	FALSE
P8 Relapse	Cytarabine	9987.52	0.527	FALSE
P8 Relapse	Cytarabine	9987.52	0.67	FALSE
P8 Relapse	Cytarabine	998.752	0.748	FALSE
P8 Relapse	Cytarabine	998.752	0.893	FALSE
P8 Relapse	Cytarabine	99.8752	0.808	FALSE
P8 Relapse	Cytarabine	99.8752	0.68	FALSE
P8 Relapse	Cytarabine	9.98752	1.573	FALSE
P8 Relapse	Cytarabine	0.998752	1.55	FALSE
P8 Relapse	Cytarabine	0.998752	1.552	FALSE
P10 Initial	Cytarabine	9987.52	0.367	FALSE
P10 Initial	Cytarabine	9987.52	0.487	FALSE
P10 Initial	Cytarabine	998.752	0.332	FALSE
P10 Initial	Cytarabine	998.752	0.521	FALSE
P10 Initial	Cytarabine	99.8752	0.458	FALSE
P10 Initial	Cytarabine	99.8752	0.486	FALSE
P10 Initial	Cytarabine	9.98752	1.396	FALSE
P10 Initial	Cytarabine	0.998752	1.428	FALSE
P10 Initial	Cytarabine	0.998752	1.474	FALSE
P10 Relapse	Cytarabine	9987.52	0.71	FALSE
P10 Relapse	Cytarabine	9987.52	0.649	FALSE
P10 Relapse	Cytarabine	998.752	0.659	FALSE
P10 Relapse	Cytarabine	998.752	0.764	FALSE
P10 Relapse	Cytarabine	99.8752	0.749	FALSE
P10 Relapse	Cytarabine	99.8752	0.725	FALSE
P10 Relapse	Cytarabine	9.98752	1.004	FALSE
P10 Relapse	Cytarabine	0.998752	1.093	FALSE
P10 Relapse	Cytarabine	0.998752	1.059	FALSE
P12 Initial	Cytarabine	9987.52	0.479	FALSE
P12 Initial	Cytarabine	9987.52	0.706	FALSE
P12 Initial	Cytarabine	998.752	0.266	FALSE
P12 Initial	Cytarabine	998.752	0.36	FALSE
P12 Initial	Cytarabine	99.8752	0.358	FALSE
P12 Initial	Cytarabine	99.8752	0.296	FALSE
P12 Initial	Cytarabine	9.98752	1.202	FALSE
P12 Initial	Cytarabine	0.998752	1.314	FALSE
P12 Initial	Cytarabine	0.998752	1.342	FALSE
P12 Relapse	Cytarabine	9987.52	0.413	FALSE
P12 Relapse	Cytarabine	9987.52	0.479	FALSE
P12 Relapse	Cytarabine	998.752	0.756	FALSE
P12 Relapse	Cytarabine	998.752	0.764	FALSE
P12 Relapse	Cytarabine	99.8752	1.317	FALSE
P12 Relapse	Cytarabine	99.8752	1.659	FALSE
P12 Relapse	Cytarabine	9.98752	5.01	FALSE
P12 Relapse	Cytarabine	0.998752	3.626	FALSE
P12 Relapse	Cytarabine	0.998752	4.635	FALSE
P1 Initial	Venetoclax	0.125	1.124	FALSE
P1 Initial	Venetoclax	0.125	0.876	FALSE
P1 Initial	Venetoclax	1	0.896	FALSE
P1 Initial	Venetoclax	1	0.785	FALSE
P1 Initial	Venetoclax	12.5	0.405	FALSE
P1 Initial	Venetoclax	12.5	0.442	FALSE
P1 Initial	Venetoclax	100	0.387	FALSE
P1 Initial	Venetoclax	100	0.304	FALSE
P1 Initial	Venetoclax	1250	0.218	FALSE
P1 Initial	Venetoclax	1250	0.299	FALSE
P1 Initial	Venetoclax	10000	0.082	FALSE
P1 Initial	Venetoclax	10000	0.091	FALSE
P1 Relapse	Venetoclax	0.125	0.974	FALSE
P1 Relapse	Venetoclax	0.125	1.066	FALSE
P1 Relapse	Venetoclax	1	1.126	FALSE
P1 Relapse	Venetoclax	1	0.696	FALSE
P1 Relapse	Venetoclax	12.5	0.4	FALSE
P1 Relapse	Venetoclax	12.5	0.609	FALSE
P1 Relapse	Venetoclax	100	0.605	FALSE
P1 Relapse	Venetoclax	100	0.957	FALSE
P1 Relapse	Venetoclax	1250	0.309	FALSE
P1 Relapse	Venetoclax	1250	0.396	FALSE
P1 Relapse	Venetoclax	10000	0.692	FALSE
P1 Relapse	Venetoclax	10000	0.696	FALSE
P2 Initial	Venetoclax	9987.52	0.748	FALSE
P2 Initial	Venetoclax	9987.52	0.28	FALSE
P2 Initial	Venetoclax	998.752	0.689	FALSE
P2 Initial	Venetoclax	998.752	0.432	FALSE
P2 Initial	Venetoclax	99.8752	0.608	FALSE
P2 Initial	Venetoclax	99.8752	0.841	FALSE
P2 Initial	Venetoclax	9.98752	0.982	FALSE
P2 Initial	Venetoclax	9.98752	1.192	FALSE
P2 Initial	Venetoclax	0.998752	1.274	FALSE
P2 Initial	Venetoclax	0.998752	1.893	FALSE
P2 Relapse	Venetoclax	9987.52	0.444	FALSE
P2 Relapse	Venetoclax	9987.52	0.381	FALSE
P2 Relapse	Venetoclax	998.752	0.926	FALSE
P2 Relapse	Venetoclax	998.752	0.94	FALSE
P2 Relapse	Venetoclax	99.8752	1.096	FALSE
P2 Relapse	Venetoclax	99.8752	1.286	FALSE
P2 Relapse	Venetoclax	9.98752	1.595	FALSE
P2 Relapse	Venetoclax	9.98752	1.151	FALSE
P2 Relapse	Venetoclax	0.998752	1.209	FALSE
P2 Relapse	Venetoclax	0.998752	1.111	FALSE
P3 Initial	Venetoclax	9987.52	0.12	FALSE
P3 Initial	Venetoclax	9987.52	0.157	FALSE
P3 Initial	Venetoclax	998.752	0.849	FALSE
P3 Initial	Venetoclax	998.752	0.793	FALSE
P3 Initial	Venetoclax	99.8752	0.83	FALSE
P3 Initial	Venetoclax	99.8752	0.797	FALSE
P3 Initial	Venetoclax	9.98752	0.936	FALSE
P3 Initial	Venetoclax	9.98752	0.915	FALSE
P3 Initial	Venetoclax	0.998752	1.007	FALSE
P3 Initial	Venetoclax	0.998752	0.888	FALSE
P3 Relapse	Venetoclax	9987.52	0.093	FALSE
P3 Relapse	Venetoclax	9987.52	0.051	FALSE
P3 Relapse	Venetoclax	998.752	0.938	FALSE
P3 Relapse	Venetoclax	998.752	0.907	FALSE
P3 Relapse	Venetoclax	99.8752	1.105	FALSE
P3 Relapse	Venetoclax	99.8752	1.103	FALSE
P3 Relapse	Venetoclax	9.98752	1.107	FALSE
P3 Relapse	Venetoclax	9.98752	1.183	FALSE
P3 Relapse	Venetoclax	0.998752	1.3	FALSE
P3 Relapse	Venetoclax	0.998752	1.055	FALSE
P6 Initial	Venetoclax	9987.52	0.272	FALSE
P6 Initial	Venetoclax	9987.52	0.266	FALSE
P6 Initial	Venetoclax	998.752	0.416	FALSE
P6 Initial	Venetoclax	998.752	0.295	FALSE
P6 Initial	Venetoclax	99.8752	0.543	FALSE
P6 Initial	Venetoclax	99.8752	0.54	FALSE
P6 Initial	Venetoclax	9.98752	0.935	FALSE
P6 Initial	Venetoclax	9.98752	0.551	FALSE
P6 Initial	Venetoclax	0.998752	1.209	FALSE
P6 Initial	Venetoclax	0.998752	1.123	FALSE
P6 Relapse	Venetoclax	9987.52	0.194	FALSE
P6 Relapse	Venetoclax	9987.52	0.143	FALSE
P6 Relapse	Venetoclax	998.752	0.566	FALSE
P6 Relapse	Venetoclax	998.752	0.602	FALSE
P6 Relapse	Venetoclax	99.8752	0.632	FALSE
P6 Relapse	Venetoclax	99.8752	0.477	FALSE
P6 Relapse	Venetoclax	9.98752	1.074	FALSE
P6 Relapse	Venetoclax	9.98752	1.157	FALSE
P6 Relapse	Venetoclax	0.998752	1.476	FALSE
P6 Relapse	Venetoclax	0.998752	1.145	FALSE
P8 Initial	Venetoclax	9987.52	2.669	FALSE
P8 Initial	Venetoclax	9987.52	1.924	FALSE
P8 Initial	Venetoclax	998.752	1.863	FALSE
P8 Initial	Venetoclax	998.752	1.912	FALSE
P8 Initial	Venetoclax	99.8752	2.279	FALSE
P8 Initial	Venetoclax	99.8752	1.902	FALSE
P8 Initial	Venetoclax	9.98752	2.339	FALSE
P8 Initial	Venetoclax	9.98752	2.787	FALSE
P8 Initial	Venetoclax	0.998752	2.683	FALSE
P8 Initial	Venetoclax	0.998752	2.486	FALSE
P8 Relapse	Venetoclax	9987.52	0.81	FALSE
P8 Relapse	Venetoclax	9987.52	0.653	FALSE
P8 Relapse	Venetoclax	998.752	0.729	FALSE
P8 Relapse	Venetoclax	998.752	0.759	FALSE
P8 Relapse	Venetoclax	99.8752	0.923	FALSE
P8 Relapse	Venetoclax	99.8752	1.108	FALSE
P8 Relapse	Venetoclax	9.98752	1.241	FALSE
P8 Relapse	Venetoclax	0.998752	1.152	FALSE
P8 Relapse	Venetoclax	0.998752	1.271	FALSE
P10 Initial	Venetoclax	9987.52	0.185	FALSE
P10 Initial	Venetoclax	9987.52	0.236	FALSE
P10 Initial	Venetoclax	998.752	0.604	FALSE
P10 Initial	Venetoclax	998.752	0.727	FALSE
P10 Initial	Venetoclax	99.8752	0.992	FALSE
P10 Initial	Venetoclax	99.8752	0.915	FALSE
P10 Initial	Venetoclax	9.98752	1.401	FALSE
P10 Initial	Venetoclax	9.98752	1.419	FALSE
P10 Initial	Venetoclax	0.998752	1.441	FALSE
P10 Initial	Venetoclax	0.998752	1.335	FALSE
P10 Relapse	Venetoclax	9987.52	0.136	FALSE
P10 Relapse	Venetoclax	9987.52	0.124	FALSE
P10 Relapse	Venetoclax	998.752	0.303	FALSE
P10 Relapse	Venetoclax	998.752	0.323	FALSE
P10 Relapse	Venetoclax	99.8752	0.654	FALSE
P10 Relapse	Venetoclax	99.8752	0.779	FALSE
P10 Relapse	Venetoclax	9.98752	1.168	FALSE
P10 Relapse	Venetoclax	0.998752	0.827	FALSE
P10 Relapse	Venetoclax	0.998752	0.904	FALSE
P12 Initial	Venetoclax	9987.52	0.068	FALSE
P12 Initial	Venetoclax	9987.52	0.075	FALSE
P12 Initial	Venetoclax	998.752	0.908	FALSE
P12 Initial	Venetoclax	998.752	1.048	FALSE
P12 Initial	Venetoclax	99.8752	0.837	FALSE
P12 Initial	Venetoclax	99.8752	1.009	FALSE
P12 Initial	Venetoclax	9.98752	1.21	FALSE
P12 Initial	Venetoclax	0.998752	1.158	FALSE
P12 Initial	Venetoclax	0.998752	1.134	FALSE
P12 Relapse	Venetoclax	9987.52	0.322	FALSE
P12 Relapse	Venetoclax	9987.52	1.367	FALSE
P12 Relapse	Venetoclax	998.752	4.518	FALSE
P12 Relapse	Venetoclax	998.752	4.335	FALSE
P12 Relapse	Venetoclax	99.8752	3.782	FALSE
P12 Relapse	Venetoclax	99.8752	4.62	FALSE
P12 Relapse	Venetoclax	9.98752	4.097	FALSE
P12 Relapse	Venetoclax	0.998752	5.357	FALSE
P12 Relapse	Venetoclax	0.998752	6.041	FALSE
P1 Initial	FX1	0.125	0.974	FALSE
P1 Initial	FX1	0.125	1	FALSE
P1 Initial	FX1	1	1.073	FALSE
P1 Initial	FX1	1	1.022	FALSE
P1 Initial	FX1	12.5	1.134	FALSE
P1 Initial	FX1	12.5	1.041	FALSE
P1 Initial	FX1	100	1.079	FALSE
P1 Initial	FX1	100	0.607	FALSE
P1 Initial	FX1	1250	0.975	FALSE
P1 Initial	FX1	1250	0.963	FALSE
P1 Initial	FX1	10000	0.586	FALSE
P1 Initial	FX1	10000	0.496	FALSE
P1 Relapse	FX1	0.13	1.131	FALSE
P1 Relapse	FX1	0.13	1.105	FALSE
P1 Relapse	FX1	1.25	0.967	FALSE
P1 Relapse	FX1	1.25	1.237	FALSE
P1 Relapse	FX1	31.25	1.209	FALSE
P1 Relapse	FX1	31.25	1.169	FALSE
P1 Relapse	FX1	625	1.175	FALSE
P1 Relapse	FX1	625	0.464	FALSE
P1 Relapse	FX1	10000	0.53	FALSE
P1 Relapse	FX1	10000	0.568	FALSE
P2 Initial	FX1	0.13	0.91	FALSE
P2 Initial	FX1	0.13	1.017	FALSE
P2 Initial	FX1	1.25	0.938	FALSE
P2 Initial	FX1	1.25	0.967	FALSE
P2 Initial	FX1	31.25	1.07	FALSE
P2 Initial	FX1	31.25	0.928	FALSE
P2 Initial	FX1	625	1.022	FALSE
P2 Initial	FX1	625	0.947	FALSE
P2 Initial	FX1	10000	1.152	FALSE
P2 Initial	FX1	10000	1.077	FALSE
P2 Relapse	FX1	0.13	0.93	FALSE
P2 Relapse	FX1	0.13	0.964	FALSE
P2 Relapse	FX1	1.25	1.033	FALSE
P2 Relapse	FX1	1.25	0.95	FALSE
P2 Relapse	FX1	31.25	0.923	FALSE
P2 Relapse	FX1	31.25	0.975	FALSE
P2 Relapse	FX1	625	0.905	FALSE
P2 Relapse	FX1	625	1.022	FALSE
P2 Relapse	FX1	10000	0.991	FALSE
P2 Relapse	FX1	10000	1.012	FALSE
P6 Initial	FX1	0.13	1.053	FALSE
P6 Initial	FX1	0.13	0.968	FALSE
P6 Initial	FX1	1.25	0.903	FALSE
P6 Initial	FX1	1.25	1.111	FALSE
P6 Initial	FX1	31.25	1.103	FALSE
P6 Initial	FX1	31.25	0.648	FALSE
P6 Initial	FX1	625	0.839	FALSE
P6 Initial	FX1	625	1.242	FALSE
P6 Initial	FX1	10000	0.996	FALSE
P6 Initial	FX1	10000	0.914	FALSE
P6 Relapse	FX1	0.13	1.063	FALSE
P6 Relapse	FX1	0.13	1.004	FALSE
P6 Relapse	FX1	1.25	0.942	FALSE
P6 Relapse	FX1	1.25	0.85	FALSE
P6 Relapse	FX1	31.25	1	FALSE
P6 Relapse	FX1	31.25	0.927	FALSE
P6 Relapse	FX1	625	0.911	FALSE
P6 Relapse	FX1	625	1.015	FALSE
P6 Relapse	FX1	10000	1.035	FALSE
P6 Relapse	FX1	10000	0.845	FALSE
P10 Initial	FX1	0.13	1.086	FALSE
P10 Initial	FX1	0.13	1.2	FALSE
P10 Initial	FX1	1.25	1.008	FALSE
P10 Initial	FX1	1.25	1.223	FALSE
P10 Initial	FX1	31.25	1.153	FALSE
P10 Initial	FX1	31.25	1.111	FALSE
P10 Initial	FX1	625	1.053	FALSE
P10 Initial	FX1	625	0.476	FALSE
P10 Initial	FX1	10000	0.19	FALSE
P10 Initial	FX1	10000	0.686	FALSE
P10 Relapse	FX1	0.13	0.978	FALSE
P10 Relapse	FX1	0.13	0.988	FALSE
P10 Relapse	FX1	1.25	1.036	FALSE
P10 Relapse	FX1	1.25	1.024	FALSE
P10 Relapse	FX1	31.25	0.987	FALSE
P10 Relapse	FX1	31.25	0.896	FALSE
P10 Relapse	FX1	625	1.057	FALSE
P10 Relapse	FX1	625	1.101	FALSE
P10 Relapse	FX1	10000	0.463	FALSE
P10 Relapse	FX1	10000	0.84	FALSE
P8 Initial	FX1	0.13	1.203	FALSE
P8 Initial	FX1	0.13	1.179	FALSE
P8 Initial	FX1	1.25	1.07	FALSE
P8 Initial	FX1	1.25	1.054	FALSE
P8 Initial	FX1	31.25	1.134	FALSE
P8 Initial	FX1	31.25	1.221	FALSE
P8 Initial	FX1	625	1.171	FALSE
P8 Initial	FX1	10000	1.098	FALSE
P8 Initial	FX1	10000	1.119	FALSE
P8 Relapse	FX1	0.13	1.015	FALSE
P8 Relapse	FX1	0.13	0.919	FALSE
P8 Relapse	FX1	1.25	0.939	FALSE
P8 Relapse	FX1	1.25	1.038	FALSE
P8 Relapse	FX1	31.25	0.569	FALSE
P8 Relapse	FX1	31.25	1.026	FALSE
P8 Relapse	FX1	625	0.934	FALSE
P8 Relapse	FX1	625	1.035	FALSE
P8 Relapse	FX1	10000	1.024	FALSE
P8 Relapse	FX1	10000	0.934	FALSE
P12 Initial	FX1	0.13	0.83	FALSE
P12 Initial	FX1	0.13	1.016	FALSE
P12 Initial	FX1	1.25	0.845	FALSE
P12 Initial	FX1	1.25	0.843	FALSE
P12 Initial	FX1	31.25	1.054	FALSE
P12 Initial	FX1	31.25	0.294	FALSE
P12 Initial	FX1	625	1.205	FALSE
P12 Initial	FX1	10000	0.049	FALSE
P12 Initial	FX1	10000	0.093	FALSE
P12 Relapse	FX1	0.13	0.323	FALSE
P12 Relapse	FX1	0.13	3.729	FALSE
P12 Relapse	FX1	1.25	3.485	FALSE
P12 Relapse	FX1	1.25	0.257	FALSE
P12 Relapse	FX1	31.25	0.091	FALSE
P12 Relapse	FX1	31.25	0.529	FALSE
P12 Relapse	FX1	625	0.285	FALSE
P12 Relapse	FX1	10000	0.242	FALSE
P12 Relapse	FX1	10000	0.259	FALSE
P1 Initial	S-63845	0.125	1.11	FALSE
P1 Initial	S-63845	0.125	1.203	FALSE
P1 Initial	S-63845	1	0.97	FALSE
P1 Initial	S-63845	1	1.136	FALSE
P1 Initial	S-63845	12.5	0.868	FALSE
P1 Initial	S-63845	12.5	0.807	FALSE
P1 Initial	S-63845	100	0.227	FALSE
P1 Initial	S-63845	100	0.234	FALSE
P1 Initial	S-63845	1250	0.058	FALSE
P1 Initial	S-63845	1250	0.05	FALSE
P1 Initial	S-63845	10000	0.049	FALSE
P1 Initial	S-63845	10000	0.048	FALSE
P1 Relapse	S-63845	0.13	1.267	FALSE
P1 Relapse	S-63845	0.13	1.254	FALSE
P1 Relapse	S-63845	1.25	1.098	FALSE
P1 Relapse	S-63845	1.25	1.209	FALSE
P1 Relapse	S-63845	31.25	0.983	FALSE
P1 Relapse	S-63845	31.25	0.991	FALSE
P1 Relapse	S-63845	625	0.146	FALSE
P1 Relapse	S-63845	625	0.116	FALSE
P1 Relapse	S-63845	10000	0.02	FALSE
P1 Relapse	S-63845	10000	0.058	FALSE
P2 Initial	S-63845	0.13	0.939	FALSE
P2 Initial	S-63845	0.13	1.041	FALSE
P2 Initial	S-63845	1.25	0.926	FALSE
P2 Initial	S-63845	1.25	0.911	FALSE
P2 Initial	S-63845	31.25	0.839	FALSE
P2 Initial	S-63845	31.25	0.881	FALSE
P2 Initial	S-63845	625	0.198	FALSE
P2 Initial	S-63845	625	0.196	FALSE
P2 Initial	S-63845	10000	0.123	FALSE
P2 Initial	S-63845	10000	0.134	FALSE
P2 Relapse	S-63845	0.13	1.027	FALSE
P2 Relapse	S-63845	0.13	1.072	FALSE
P2 Relapse	S-63845	1.25	1.049	FALSE
P2 Relapse	S-63845	1.25	1.034	FALSE
P2 Relapse	S-63845	31.25	0.93	FALSE
P2 Relapse	S-63845	31.25	0.827	FALSE
P2 Relapse	S-63845	625	0.701	FALSE
P2 Relapse	S-63845	625	0.706	FALSE
P2 Relapse	S-63845	10000	0.066	FALSE
P2 Relapse	S-63845	10000	0.07	FALSE
P6 Initial	S-63845	0.13	1.058	FALSE
P6 Initial	S-63845	0.13	0.991	FALSE
P6 Initial	S-63845	1.25	1.122	FALSE
P6 Initial	S-63845	1.25	1.042	FALSE
P6 Initial	S-63845	31.25	0.629	FALSE
P6 Initial	S-63845	31.25	0.647	FALSE
P6 Initial	S-63845	625	0.065	FALSE
P6 Initial	S-63845	625	0.056	FALSE
P6 Initial	S-63845	10000	0.023	FALSE
P6 Initial	S-63845	10000	0.021	FALSE
P6 Relapse	S-63845	0.13	1.125	FALSE
P6 Relapse	S-63845	0.13	1.021	FALSE
P6 Relapse	S-63845	1.25	0.775	FALSE
P6 Relapse	S-63845	1.25	0.993	FALSE
P6 Relapse	S-63845	31.25	0.997	FALSE
P6 Relapse	S-63845	31.25	1.044	FALSE
P6 Relapse	S-63845	625	0.429	FALSE
P6 Relapse	S-63845	625	0.538	FALSE
P6 Relapse	S-63845	10000	0.033	FALSE
P6 Relapse	S-63845	10000	0.037	FALSE
P10 Initial	S-63845	0.13	1.217	FALSE
P10 Initial	S-63845	0.13	1.366	FALSE
P10 Initial	S-63845	1.25	1.208	FALSE
P10 Initial	S-63845	1.25	1.124	FALSE
P10 Initial	S-63845	31.25	0.623	FALSE
P10 Initial	S-63845	31.25	0.655	FALSE
P10 Initial	S-63845	625	0.262	FALSE
P10 Initial	S-63845	625	0.187	FALSE
P10 Initial	S-63845	10000	0.048	FALSE
P10 Initial	S-63845	10000	0.119	FALSE
P10 Relapse	S-63845	0.13	1.034	FALSE
P10 Relapse	S-63845	0.13	1.007	FALSE
P10 Relapse	S-63845	1.25	1.23	FALSE
P10 Relapse	S-63845	1.25	1.061	FALSE
P10 Relapse	S-63845	31.25	1.094	FALSE
P10 Relapse	S-63845	31.25	1.059	FALSE
P10 Relapse	S-63845	625	0.748	FALSE
P10 Relapse	S-63845	625	0.823	FALSE
P10 Relapse	S-63845	10000	0.11	FALSE
P10 Relapse	S-63845	10000	0.029	FALSE
P8 Initial	S-63845	0.13	0.979	FALSE
P8 Initial	S-63845	0.13	1.205	FALSE
P8 Initial	S-63845	1.25	1.039	FALSE
P8 Initial	S-63845	1.25	1.112	FALSE
P8 Initial	S-63845	31.25	1.008	FALSE
P8 Initial	S-63845	31.25	1.064	FALSE
P8 Initial	S-63845	625	0.775	FALSE
P8 Initial	S-63845	625	0.305	FALSE
P8 Initial	S-63845	10000	0.034	FALSE
P8 Initial	S-63845	10000	0.029	FALSE
P8 Relapse	S-63845	0.13	0.96	FALSE
P8 Relapse	S-63845	0.13	1.024	FALSE
P8 Relapse	S-63845	1.25	1.039	FALSE
P8 Relapse	S-63845	1.25	1.068	FALSE
P8 Relapse	S-63845	31.25	1.039	FALSE
P8 Relapse	S-63845	31.25	1.005	FALSE
P8 Relapse	S-63845	625	0.942	FALSE
P8 Relapse	S-63845	625	0.929	FALSE
P8 Relapse	S-63845	10000	0.062	FALSE
P8 Relapse	S-63845	10000	0.069	FALSE
P12 Initial	S-63845	0.13	1.29	FALSE
P12 Initial	S-63845	0.13	0.807	FALSE
P12 Initial	S-63845	1.25	0.982	FALSE
P12 Initial	S-63845	1.25	1	FALSE
P12 Initial	S-63845	31.25	0.496	FALSE
P12 Initial	S-63845	31.25	0.664	FALSE
P12 Initial	S-63845	625	0.33	FALSE
P12 Initial	S-63845	625	0.343	FALSE
P12 Initial	S-63845	10000	0.067	FALSE
P12 Initial	S-63845	10000	0.048	FALSE
P12 Relapse	S-63845	0.13	0.436	FALSE
P12 Relapse	S-63845	0.13	0.117	FALSE
P12 Relapse	S-63845	1.25	0.097	FALSE
P12 Relapse	S-63845	1.25	2.94	FALSE
P12 Relapse	S-63845	31.25	0.182	FALSE
P12 Relapse	S-63845	31.25	0.215	FALSE
P12 Relapse	S-63845	625	0.045	FALSE
P12 Relapse	S-63845	625	0.051	FALSE
P12 Relapse	S-63845	10000	0.078	FALSE
P12 Relapse	S-63845	10000	0.061	FALSE
P1 Initial	A1331852	0.125	1.11	FALSE
P1 Initial	A1331852	0.125	1.032	FALSE
P1 Initial	A1331852	1	0.588	FALSE
P1 Initial	A1331852	1	0.894	FALSE
P1 Initial	A1331852	12.5	0.423	FALSE
P1 Initial	A1331852	12.5	0.436	FALSE
P1 Initial	A1331852	100	0.418	FALSE
P1 Initial	A1331852	100	0.341	FALSE
P1 Initial	A1331852	1250	0.162	FALSE
P1 Initial	A1331852	1250	0.183	FALSE
P1 Initial	A1331852	10000	0.075	FALSE
P1 Initial	A1331852	10000	0.042	FALSE
P1 Relapse	A1331852	0.13	1.086	FALSE
P1 Relapse	A1331852	0.13	1.098	FALSE
P1 Relapse	A1331852	1.25	1.032	FALSE
P1 Relapse	A1331852	1.25	0.978	FALSE
P1 Relapse	A1331852	31.25	0.793	FALSE
P1 Relapse	A1331852	31.25	0.724	FALSE
P1 Relapse	A1331852	625	0.602	FALSE
P1 Relapse	A1331852	625	0.284	FALSE
P1 Relapse	A1331852	10000	0.102	FALSE
P1 Relapse	A1331852	10000	0.107	FALSE
P2 Initial	A1331852	0.13	0.917	FALSE
P2 Initial	A1331852	0.13	1.027	FALSE
P2 Initial	A1331852	1.25	0.787	FALSE
P2 Initial	A1331852	1.25	0.783	FALSE
P2 Initial	A1331852	31.25	0.503	FALSE
P2 Initial	A1331852	31.25	0.5	FALSE
P2 Initial	A1331852	625	0.374	FALSE
P2 Initial	A1331852	625	0.44	FALSE
P2 Initial	A1331852	10000	0.211	FALSE
P2 Initial	A1331852	10000	0.214	FALSE
P2 Relapse	A1331852	0.13	0.809	FALSE
P2 Relapse	A1331852	0.13	0.868	FALSE
P2 Relapse	A1331852	1.25	0.599	FALSE
P2 Relapse	A1331852	1.25	0.576	FALSE
P2 Relapse	A1331852	31.25	0.121	FALSE
P2 Relapse	A1331852	31.25	0.109	FALSE
P2 Relapse	A1331852	625	0.073	FALSE
P2 Relapse	A1331852	625	0.068	FALSE
P2 Relapse	A1331852	10000	0.061	FALSE
P2 Relapse	A1331852	10000	0.05	FALSE
P6 Initial	A1331852	0.13	0.821	FALSE
P6 Initial	A1331852	0.13	0.798	FALSE
P6 Initial	A1331852	1.25	0.32	FALSE
P6 Initial	A1331852	1.25	0.342	FALSE
P6 Initial	A1331852	31.25	0.04	FALSE
P6 Initial	A1331852	31.25	0.034	FALSE
P6 Initial	A1331852	625	0.02	FALSE
P6 Initial	A1331852	625	0.026	FALSE
P6 Initial	A1331852	10000	0.022	FALSE
P6 Initial	A1331852	10000	0.019	FALSE
P6 Relapse	A1331852	0.13	0.947	FALSE
P6 Relapse	A1331852	0.13	0.959	FALSE
P6 Relapse	A1331852	1.25	0.881	FALSE
P6 Relapse	A1331852	1.25	0.934	FALSE
P6 Relapse	A1331852	31.25	0.854	FALSE
P6 Relapse	A1331852	31.25	0.799	FALSE
P6 Relapse	A1331852	625	0.907	FALSE
P6 Relapse	A1331852	625	0.86	FALSE
P6 Relapse	A1331852	10000	0.845	FALSE
P6 Relapse	A1331852	10000	0.822	FALSE
P10 Initial	A1331852	0.13	0.868	FALSE
P10 Initial	A1331852	0.13	0.92	FALSE
P10 Initial	A1331852	1.25	0.347	FALSE
P10 Initial	A1331852	1.25	0.292	FALSE
P10 Initial	A1331852	31.25	0.202	FALSE
P10 Initial	A1331852	31.25	0.124	FALSE
P10 Initial	A1331852	625	0.097	FALSE
P10 Initial	A1331852	625	0.05	FALSE
P10 Initial	A1331852	10000	0.028	FALSE
P10 Initial	A1331852	10000	0.034	FALSE
P10 Relapse	A1331852	0.13	0.943	FALSE
P10 Relapse	A1331852	0.13	1.017	FALSE
P10 Relapse	A1331852	1.25	0.663	FALSE
P10 Relapse	A1331852	1.25	0.716	FALSE
P10 Relapse	A1331852	31.25	0.581	FALSE
P10 Relapse	A1331852	31.25	0.513	FALSE
P10 Relapse	A1331852	625	0.355	FALSE
P10 Relapse	A1331852	625	0.327	FALSE
P10 Relapse	A1331852	10000	0.179	FALSE
P10 Relapse	A1331852	10000	0.12	FALSE
P8 Initial	A1331852	0.13	1.112	FALSE
P8 Initial	A1331852	0.13	1.234	FALSE
P8 Initial	A1331852	1.25	0.924	FALSE
P8 Initial	A1331852	1.25	0.843	FALSE
P8 Initial	A1331852	31.25	0.709	FALSE
P8 Initial	A1331852	31.25	0.699	FALSE
P8 Initial	A1331852	625	0.673	FALSE
P8 Initial	A1331852	10000	0.487	FALSE
P8 Initial	A1331852	10000	0.49	FALSE
P8 Relapse	A1331852	0.13	0.856	FALSE
P8 Relapse	A1331852	0.13	0.82	FALSE
P8 Relapse	A1331852	1.25	0.901	FALSE
P8 Relapse	A1331852	1.25	0.821	FALSE
P8 Relapse	A1331852	31.25	0.655	FALSE
P8 Relapse	A1331852	31.25	0.786	FALSE
P8 Relapse	A1331852	625	0.526	FALSE
P8 Relapse	A1331852	625	0.504	FALSE
P8 Relapse	A1331852	10000	0.345	FALSE
P8 Relapse	A1331852	10000	0.296	FALSE
P12 Initial	A1331852	0.13	0.794	FALSE
P12 Initial	A1331852	0.13	1.157	FALSE
P12 Initial	A1331852	1.25	0.092	FALSE
P12 Initial	A1331852	1.25	0.094	FALSE
P12 Initial	A1331852	31.25	0.264	FALSE
P12 Initial	A1331852	31.25	0.038	FALSE
P12 Initial	A1331852	625	0.084	FALSE
P12 Initial	A1331852	10000	0.06	FALSE
P12 Initial	A1331852	10000	0.048	FALSE
P12 Relapse	A1331852	0.13	2.151	FALSE
P12 Relapse	A1331852	0.13	2.815	FALSE
P12 Relapse	A1331852	1.25	0.714	FALSE
P12 Relapse	A1331852	1.25	0.152	FALSE
P12 Relapse	A1331852	31.25	0.149	FALSE
P12 Relapse	A1331852	31.25	0.114	FALSE
P12 Relapse	A1331852	625	0.075	FALSE
P12 Relapse	A1331852	10000	0.061	FALSE
P12 Relapse	A1331852	10000	0.05	FALSE

## Sheet: log_IC50 and log_AUC
sample_id	drug	log_IC50	log_AUC
P1 Initial	Venetoclax	0.771789	3.71771
P1 Relapse	Venetoclax	2.9693	4.96873
P10 Initial	Venetoclax	2.91143	4.91012
P10 Relapse	Venetoclax	3.09491	5.09486
P12 Initial	Venetoclax	2.91739	4.91616
P12 Relapse	Venetoclax	-2	1.61445
P2 Initial	Venetoclax	3.31467	5.31461
P2 Relapse	Venetoclax	3.35442	5.35461
P6 Initial	Venetoclax	3.41046	5.41029
P6 Relapse	Venetoclax	4.04021	6.04016
P8 Initial	Venetoclax	3.78495	5.78514
P8 Relapse	Venetoclax	3.09168	5.96171
P1 Initial	A1331852	0.937776	3.45371
P1 Relapse	A1331852	2.54184	4.53673
P10 Initial	A1331852	-0.243072	2.30065
P10 Relapse	A1331852	1.60758	3.82155
P12 Initial	A1331852	-0.412675	2.13216
P12 Relapse	A1331852	0.0357924	2.54808
P2 Initial	A1331852	1.13968	4.22604
P2 Relapse	A1331852	0.198859	2.48204
P6 Initial	A1331852	-0.247536	1.88645
P6 Relapse	A1331852	-0.308448	7.04106
P8 Initial	A1331852	1.22245	5.75461
P8 Relapse	A1331852	2.87225	4.7178
P1 Initial	FX1	4.05043	6.05061
P1 Relapse	FX1	2.86708	6.58433
P10 Initial	FX1	2.85334	6.22882
P10 Relapse	FX1	4.10882	6.10857
P12 Initial	FX1	3.58758	5.58776
P12 Relapse	FX1	1.13262	4.34922
P2 Initial	FX1	3.22039	8
P2 Relapse	FX1	1.43829	7.768
P6 Initial	FX1	0.598435	7.76808
P6 Relapse	FX1	-0.419256	7.62131
P8 Initial	FX1	5.58684	8
P8 Relapse	FX1	0.378879	7.55102
P1 Initial	S-63845	1.57079	3.78898
P1 Relapse	S-63845	2.35067	4.49249
P10 Initial	S-63845	1.57167	4.23959
P10 Relapse	S-63845	3.00609	5.20441
P12 Initial	S-63845	1.9571	4.06506
P12 Relapse	S-63845	1.20375	3.47265
P2 Initial	S-63845	2.02773	4.51967
P2 Relapse	S-63845	3.10156	5.10131
P6 Initial	S-63845	1.58314	3.76367
P6 Relapse	S-63845	2.77172	4.8818
P8 Initial	S-63845	2.81371	4.9102
P8 Relapse	S-63845	3.25038	5.39649
P1 Initial	Cytarabine	0.66921	3.53853
P1 Relapse	Cytarabine	0.335454	3.53853
P2 Initial	Cytarabine	2.15725	3.58531
P2 Relapse	Cytarabine	3.08025	6.67486
P3 Initial	Cytarabine	1.3725	6.73698
P3 Relapse	Cytarabine	1.54655	3.77478
P6 Initial	Cytarabine	1.29437	4.39739
P6 Relapse	Cytarabine	2.90928	4.33984
P8 Initial	Cytarabine	1.64092	4.8942
P8 Relapse	Cytarabine	1.76874	5.81159
P10 Initial	Cytarabine	1.69277	6.7431
P10 Relapse	Cytarabine	1.68451	5.48441
P12 Initial	Cytarabine	1.50581	6.68384
P12 Relapse	Cytarabine	3.0539	5.32147
